# Supplementary material for: Tandem sulfofucolytic-sulfolactate sulfolyase pathway for catabolism of the rare sulfosugar sulfofucose
Source: mBio. 2025 Aug 18;16(9):e01840-25. doi: 10.1128/mbio.01840-25 (PMC12421959; doi:10.1128/mbio.01840-25)
Supplement: Proteomics Data — Table of proteomics data. [file mbio.01840-25-s0002.xlsx]

## Sheet: proteinGroups_SW_20221023
LFQ intensity Gluc_growth_A	LFQ intensity Gluc_growth_B	LFQ intensity Gluc_growth_C	LFQ intensity Gluc_growth_D	LFQ intensity Gluc_growth_E	LFQ intensity Gluc_growth_F	LFQ intensity SFuc_growth_A	LFQ intensity SFuc_growth_B	LFQ intensity SFuc_growth_C	LFQ intensity SFuc_growth_D	LFQ intensity SFuc_growth_E	LFQ intensity SFuc_growth_F	C: Only identified by site	C: Reverse	C: Potential contaminant	C: Identification type Gluc_growth_A	C: Identification type Gluc_growth_B	C: Identification type Gluc_growth_C	C: Identification type Gluc_growth_D	C: Identification type Gluc_growth_E	C: Identification type Gluc_growth_F	C: Identification type SFuc_growth_A	C: Identification type SFuc_growth_B	C: Identification type SFuc_growth_C	C: Identification type SFuc_growth_D	C: Identification type SFuc_growth_E	C: Identification type SFuc_growth_F	C: Student's T-test Significant Gluc_SFuc	C: Student's T-test significant	N: Peptides	N: Razor + unique peptides	N: Unique peptides	N: Sequence coverage [%]	N: Unique + razor sequence coverage [%]	N: Unique sequence coverage [%]	N: Mol. weight [kDa]	N: Q-value	N: Score	N: Intensity	N: MS/MS count	N: Peptides Gluc_growth_A	N: Peptides Gluc_growth_B	N: Peptides Gluc_growth_C	N: Peptides Gluc_growth_D	N: Peptides Gluc_growth_E	N: Peptides Gluc_growth_F	N: Peptides SFuc_growth_A	N: Peptides SFuc_growth_B	N: Peptides SFuc_growth_C	N: Peptides SFuc_growth_D
30.0878	30.2923	30.0897	29.9994	30.2372	30.3161	30.3947	30.3664	30.2389	30.5254	30.3681	30.3392				By MS/MS	By MS/MS	By MS/MS	By MS/MS	By MS/MS	By MS/MS	By MS/MS	By MS/MS	By MS/MS	By MS/MS	By MS/MS	By MS/MS			22	22	22	65.1	65.1	65.1	50.85	0	323.31	30838000000	354	20	17	19	20	19	21	18	19	20	19
27.6128	27.3547	27.2705	27.3554	27.4503	27.1312	27.7627	27.7689	27.476	27.718	28.0859	27.7094				By MS/MS	By MS/MS	By MS/MS	By MS/MS	By MS/MS	By MS/MS	By MS/MS	By MS/MS	By MS/MS	By MS/MS	By MS/MS	By MS/MS			6	6	6	63.2	63.2	63.2	16.128	0	70.987	2816600000	65	5	6	5	5	6	6	6	5	6	5
27.7586	27.9936	28.4458	27.8006	27.7696	28.3358	28.1908	28.5083	28.0706	28.3572	28.1103	28.0844				By MS/MS	By MS/MS	By MS/MS	By MS/MS	By MS/MS	By MS/MS	By MS/MS	By MS/MS	By MS/MS	By MS/MS	By MS/MS	By MS/MS			5	5	5	55.4	55.4	55.4	9.3134	0	39.074	2325200000	44	3	4	4	4	4	4	1	2	3	4
30.1796	30.3001	29.8193	29.1439	29.2303	29.5132	30.5531	30.5115	30.004	30.3876	30.1332	29.9769				By MS/MS	By MS/MS	By MS/MS	By MS/MS	By MS/MS	By MS/MS	By MS/MS	By MS/MS	By MS/MS	By MS/MS	By MS/MS	By MS/MS			5	5	5	56.2	56.2	56.2	14.51	0	197.59	5828300000	43	4	3	4	3	3	5	4	4	5	5
29.0456	29.0677	29.0414	29.0279	29.0708	29.0263	29.1285	29.1486	29.1893	29.2291	29.3471	29.0542				By MS/MS	By MS/MS	By MS/MS	By MS/MS	By MS/MS	By MS/MS	By MS/MS	By MS/MS	By MS/MS	By MS/MS	By MS/MS	By MS/MS			14	14	14	60.9	60.9	60.9	40.751	0	323.31	13183000000	220	12	12	11	13	13	13	13	11	11	11
26.7086	26.7908	26.8525	26.706	26.8226	26.862	27.2527	27.3395	27.4924	27.2955	27.7345	27.2995				By MS/MS	By MS/MS	By MS/MS	By MS/MS	By MS/MS	By MS/MS	By MS/MS	By MS/MS	By MS/MS	By MS/MS	By MS/MS	By MS/MS	+	Gluc_SFuc	11	11	11	62.6	62.6	62.6	21.855	0	53.056	2308800000	85	10	6	7	6	9	9	8	8	9	10
23.8514	26.5088	26.8734	26.2605	26.4719	26.6356	26.5244	26.7696	26.5363	26.9439	26.2514	26.7057				By MS/MS	By MS/MS	By MS/MS	By MS/MS	By MS/MS	By MS/MS	By MS/MS	By MS/MS	By MS/MS	By MS/MS	By MS/MS	By MS/MS			9	9	9	41.4	41.4	41.4	39.688	0	25.202	876310000	37	1	3	3	4	6	6	4	6	6	6
27.7719	28.0543	27.4795	27.5882	27.6844	28.0532	27.6643	27.6995	27.7601	27.6849	27.6314	27.6558				By MS/MS	By MS/MS	By MS/MS	By MS/MS	By MS/MS	By MS/MS	By MS/MS	By MS/MS	By MS/MS	By MS/MS	By MS/MS	By MS/MS			7	7	7	40.5	40.5	40.5	29.157	0	70.093	2862600000	80	6	5	6	6	5	6	5	7	7	6
26.6938	26.1067	26.6294	26.7357	26.0509	26.6267	26.4509	27.3656	25.9617	26.7058	26.3705	26.1575				By MS/MS	By MS/MS	By MS/MS	By MS/MS	By MS/MS	By MS/MS	By MS/MS	By MS/MS	By MS/MS	By MS/MS	By MS/MS	By MS/MS			5	5	5	31.2	31.2	31.2	30.063	0	62.647	983520000	29	4	4	3	4	4	4	4	3	3	4
30.5911	30.5458	30.1838	30.5501	30.8036	30.6997	31.0944	31.0985	31.039	31.1743	31.2114	31.2095				By MS/MS	By MS/MS	By MS/MS	By MS/MS	By MS/MS	By MS/MS	By MS/MS	By MS/MS	By MS/MS	By MS/MS	By MS/MS	By MS/MS	+	Gluc_SFuc	14	14	14	82.5	82.5	82.5	25.457	0	323.31	40412000000	316	12	12	12	13	12	12	12	11	12	11
29.411	29.7213	29.6064	29.5811	29.6285	29.4545	29.9324	30.0554	30.1858	30.2889	30.0898	30.1977				By MS/MS	By MS/MS	By MS/MS	By MS/MS	By MS/MS	By MS/MS	By MS/MS	By MS/MS	By MS/MS	By MS/MS	By MS/MS	By MS/MS	+	Gluc_SFuc	8	8	8	51.6	51.6	51.6	22.506	0	235.74	21071000000	267	8	8	7	8	8	8	8	7	7	6
24.0915	25.7235	25.9385	26.0506	25.7738	26.2903	26.1043	26.3753	25.7479	25.5959	25.9667	26.34				By MS/MS	By MS/MS	By MS/MS	By MS/MS	By MS/MS	By MS/MS	By MS/MS	By MS/MS	By MS/MS	By MS/MS	By MS/MS	By MS/MS			5	5	5	41.9	41.9	41.9	20.81	0	21.113	600120000	37	2	3	3	2	4	4	3	3	3	1
28.02	28.0132	27.7416	27.9581	27.8941	27.9126	27.8965	28.1559	28.2159	28.2775	28.0897	28.517				By MS/MS	By MS/MS	By MS/MS	By MS/MS	By MS/MS	By MS/MS	By MS/MS	By MS/MS	By MS/MS	By MS/MS	By MS/MS	By MS/MS			7	7	7	47.8	47.8	47.8	15.085	0	45.372	2895400000	78	7	6	7	7	5	6	7	7	6	7
26.481	26.0146	26.0786	26.2647	25.8903	25.7798	26.205	26.1863	26.0304	26.132	26.2415	26.151				By MS/MS	By MS/MS	By MS/MS	By MS/MS	By MS/MS	By MS/MS	By MS/MS	By MS/MS	By MS/MS	By MS/MS	By MS/MS	By MS/MS			8	8	8	40.3	40.3	40.3	26.957	0	59.463	1146900000	58	5	5	5	6	5	7	6	6	6	7
29.536	29.6202	29.4743	29.5686	29.9459	29.7778	30.1629	30.271	30.1325	30.2056	30.2178	30.0742				By MS/MS	By MS/MS	By MS/MS	By MS/MS	By MS/MS	By MS/MS	By MS/MS	By MS/MS	By MS/MS	By MS/MS	By MS/MS	By MS/MS			7	7	7	35.2	35.2	35.2	25.174	0	154.41	15687000000	137	7	7	7	7	7	7	7	7	7	7
26.8788	27.6437	27.104	26.555	26.5773	27.3386	28.5789	28.7935	28.5533	28.7387	27.9775	28.2902				By MS/MS	By MS/MS	By MS/MS	By MS/MS	By MS/MS	By MS/MS	By MS/MS	By MS/MS	By MS/MS	By MS/MS	By MS/MS	By MS/MS	+	Gluc_SFuc	11	11	11	18	18	18	64.764	0	99.681	2946400000	70	6	5	6	4	5	3	10	9	7	8
30.0996	30.2672	30.0005	30.2128	30.1241	30.1368	31.2919	31.4372	31.2879	31.4057	31.224	31.147				By MS/MS	By MS/MS	By MS/MS	By MS/MS	By MS/MS	By MS/MS	By MS/MS	By MS/MS	By MS/MS	By MS/MS	By MS/MS	By MS/MS	+	Gluc_SFuc	20	20	20	62.7	62.7	62.7	47.832	0	323.31	54251000000	383	16	16	17	19	17	18	17	19	18	18
30.2482	30.7532	30.4313	30.4681	30.218	30.8012	31.841	32.0647	31.9461	32.0049	31.7765	31.956				By MS/MS	By MS/MS	By MS/MS	By MS/MS	By MS/MS	By MS/MS	By MS/MS	By MS/MS	By MS/MS	By MS/MS	By MS/MS	By MS/MS	+	Gluc_SFuc	6	6	6	45.1	45.1	45.1	18.612	0	267.67	31176000000	163	6	6	6	6	6	6	6	6	6	6
27.8626	28.1748	27.7604	28.0599	28.493	28.4194	29.2562	29.2358	29.2744	29.3435	29.3233	29.2781				By MS/MS	By MS/MS	By MS/MS	By MS/MS	By MS/MS	By MS/MS	By MS/MS	By MS/MS	By MS/MS	By MS/MS	By MS/MS	By MS/MS	+	Gluc_SFuc	13	13	13	56.8	56.8	56.8	31.681	0	323.31	11652000000	155	10	10	8	11	10	11	11	11	11	12
26.1536	26.1796	26.3327	26.1378	25.4866	26.275	26.953	27.1337	26.9135	26.8007	27.2451	26.923				By MS/MS	By MS/MS	By MS/MS	By MS/MS	By MS/MS	By MS/MS	By MS/MS	By MS/MS	By MS/MS	By MS/MS	By MS/MS	By MS/MS	+	Gluc_SFuc	12	12	12	40.8	40.8	40.8	45.465	0	63.667	1709200000	82	6	7	6	6	6	8	8	8	9	10
29.7169	29.9665	29.7312	29.8066	29.8486	29.9956	29.2041	29.4375	29.4383	29.4267	29.3137	29.5204				By MS/MS	By MS/MS	By MS/MS	By MS/MS	By MS/MS	By MS/MS	By MS/MS	By MS/MS	By MS/MS	By MS/MS	By MS/MS	By MS/MS			27	27	27	58.3	58.3	58.3	68.217	0	323.31	31314000000	397	24	23	24	25	24	25	20	25	23	24
28.6375	28.702	28.6625	28.5674	29.0225	28.901	29.7112	29.4692	29.4449	29.4663	29.3904	29.7259				By MS/MS	By MS/MS	By MS/MS	By MS/MS	By MS/MS	By MS/MS	By MS/MS	By MS/MS	By MS/MS	By MS/MS	By MS/MS	By MS/MS	+	Gluc_SFuc	6	6	6	53.8	53.8	53.8	14.754	0	152.13	9362800000	124	5	4	6	5	5	6	5	6	6	5
28.3545	28.7011	28.8651	28.3314	28.4839	29.2513	28.798	29.0169	28.9376	29.0471	28.7042	28.8972				By MS/MS	By MS/MS	By MS/MS	By MS/MS	By MS/MS	By MS/MS	By MS/MS	By MS/MS	By MS/MS	By MS/MS	By MS/MS	By MS/MS			7	7	6	24.7	24.7	22	30.216	0	101.56	8811300000	131	6	5	7	7	5	6	5	5	5	6
26.6698	26.7045	27.5085	26.4198	26.5268	26.4532	26.771	27.268	26.9813	27.1121	26.9357	27.1319				By MS/MS	By MS/MS	By MS/MS	By MS/MS	By MS/MS	By MS/MS	By MS/MS	By MS/MS	By MS/MS	By MS/MS	By MS/MS	By MS/MS			11	11	11	46.1	46.1	46.1	37.757	0	83.997	1604600000	80	5	8	5	9	7	7	9	8	8	9
27.4317	25.8929	25.1354	26.8377	26.3676	25.7904	25.6178	26.3801	24.7951	24.1344	27.2082	24.8093				By MS/MS	By MS/MS	By MS/MS	By MS/MS	By MS/MS	By MS/MS	By MS/MS	By MS/MS	By MS/MS	By MS/MS	By MS/MS	By MS/MS			4	4	4	30.2	30.2	30.2	24.06	0	103.97	611060000	22	2	2	2	3	2	3	2	2	1	2
26.1918	25.8477	26.5728	26.2523	24.6347	25.7305	24.2905	23.866	24.5236	24.6249	25.3005	24.1479				By MS/MS	By MS/MS	By MS/MS	By MS/MS	By MS/MS	By MS/MS	By MS/MS	By MS/MS	By MS/MS	By MS/MS	By MS/MS	By matching	+	Gluc_SFuc	4	4	4	31.3	31.3	31.3	20.746	0.00069686	2.6427	686690000	20	2	3	2	2	1	4	2	2	3	2
27.0999	27.7276	27.7759	26.9218	27.2669	28.0615	27.7765	28.0748	27.8008	27.9718	27.7744	27.779				By MS/MS	By MS/MS	By MS/MS	By MS/MS	By MS/MS	By MS/MS	By MS/MS	By MS/MS	By MS/MS	By MS/MS	By MS/MS	By MS/MS			7	7	7	10	10	10	102.29	0	90.339	3073800000	86	6	7	5	6	6	6	7	6	7	6
26.2751	26.2641	26.3644	26.2939	26.0974	26.3511	26.8904	27.3487	27.0803	27.3136	26.7738	27.2083				By MS/MS	By MS/MS	By MS/MS	By MS/MS	By MS/MS	By MS/MS	By MS/MS	By MS/MS	By MS/MS	By MS/MS	By MS/MS	By MS/MS	+	Gluc_SFuc	3	3	3	6.6	6.6	6.6	57.31	0	21.889	1251700000	38	3	3	3	2	3	3	3	3	3	3
24.6258	26.135	24.5108	25.3149	25.6669	25.5207	25.9879	26.246	26.1604	26.1171	25.9597	26.0885				By matching	By MS/MS	By MS/MS	By MS/MS	By matching	By matching	By MS/MS	By MS/MS	By MS/MS	By MS/MS	By MS/MS	By MS/MS	+	Gluc_SFuc	2	2	2	15.2	15.2	15.2	14.96	0	5.5435	331870000	8	1	2	1	2	2	1	2	2	2	2
29.6162	29.7718	29.8073	29.5784	29.4431	29.7564	29.7594	29.8911	29.9575	29.8965	29.8225	29.9607				By MS/MS	By MS/MS	By MS/MS	By MS/MS	By MS/MS	By MS/MS	By MS/MS	By MS/MS	By MS/MS	By MS/MS	By MS/MS	By MS/MS			13	13	13	41.4	41.4	41.4	49.064	0	120.01	9784700000	118	12	11	11	11	9	10	10	10	12	8
23.7879	27.6382	27.4395	27.6691	27.5323	27.2598	27.4536	27.7253	27.9238	27.2155	27.7071	27.3418				By MS/MS	By MS/MS	By MS/MS	By MS/MS	By MS/MS	By MS/MS	By MS/MS	By MS/MS	By MS/MS	By MS/MS	By MS/MS	By MS/MS			3	3	3	25.4	25.4	25.4	22.256	0	22.343	1106800000	23	2	2	2	2	2	2	2	2	2	2
28.8929	28.9623	28.8541	28.7476	28.619	28.9707	27.5949	28.5751	27.7441	28.0756	27.932	27.5831				By MS/MS	By MS/MS	By MS/MS	By MS/MS	By MS/MS	By MS/MS	By MS/MS	By MS/MS	By MS/MS	By MS/MS	By MS/MS	By MS/MS	+	Gluc_SFuc	13	13	13	38.9	38.9	38.9	45.964	0	174.73	5636200000	73	11	10	12	12	10	11	6	6	5	8
30.3009	30.4061	30.3874	30.4449	30.4233	30.6114	30.3503	30.3346	30.2225	30.3817	30.2621	30.3533				By MS/MS	By MS/MS	By MS/MS	By MS/MS	By MS/MS	By MS/MS	By MS/MS	By MS/MS	By MS/MS	By MS/MS	By MS/MS	By MS/MS			25	25	25	67.4	67.4	67.4	50.223	0	323.31	26805000000	332	21	22	24	19	19	21	19	21	20	22
26.4419	26.637	26.3272	26.4809	26.8243	26.737	25.8479	26.0188	26.2563	26.2045	26.4449	26.3424				By MS/MS	By MS/MS	By MS/MS	By MS/MS	By MS/MS	By MS/MS	By MS/MS	By MS/MS	By MS/MS	By MS/MS	By MS/MS	By MS/MS			9	9	9	47.5	47.5	47.5	24.88	0	41.195	1753100000	73	8	8	9	7	8	8	5	6	6	8
27.8854	28.1299	27.8572	27.3834	27.8261	28.031	27.5916	27.4871	27.4382	27.6958	27.5267	28.1456				By MS/MS	By MS/MS	By MS/MS	By MS/MS	By MS/MS	By MS/MS	By MS/MS	By MS/MS	By MS/MS	By MS/MS	By MS/MS	By MS/MS			2	2	2	9.1	9.1	9.1	31.227	0	46	2125400000	31	2	2	2	2	2	2	2	2	2	2
27.5611	26.7813	27.4141	27.7776	28.0053	28.3526	24.5801	24.8007	26.499	24.7936	25.0892	24.6271				By MS/MS	By MS/MS	By MS/MS	By MS/MS	By MS/MS	By MS/MS	By MS/MS	By MS/MS	By MS/MS	By MS/MS	By MS/MS	By MS/MS	+	Gluc_SFuc	3	3	3	15.5	15.5	15.5	20.871	0	43.554	1174200000	16	2	2	3	3	3	3	1	1	2	1
27.9525	28.4942	28.147	27.5349	27.916	28.3533	27.9086	28.4062	28.4397	28.7206	28.0753	28.3806				By MS/MS	By MS/MS	By MS/MS	By MS/MS	By MS/MS	By MS/MS	By MS/MS	By MS/MS	By MS/MS	By MS/MS	By MS/MS	By MS/MS			3	3	3	67.2	67.2	67.2	7.6888	0	50.728	3649500000	55	3	3	3	3	3	3	3	3	3	3
30.9378	30.5239	30.6901	31.6393	31.1656	31.0005	30.9339	30.6339	30.7755	30.9993	30.2064	31.0042				By MS/MS	By MS/MS	By MS/MS	By MS/MS	By MS/MS	By MS/MS	By MS/MS	By MS/MS	By MS/MS	By MS/MS	By MS/MS	By MS/MS			5	5	5	38.6	38.6	38.6	32.42	0	117.28	23074000000	81	5	3	5	4	4	4	4	3	3	3
27.7152	27.8063	27.7964	27.6662	27.9208	28.0244	27.6855	27.9109	27.8183	27.8694	27.896	27.9832				By MS/MS	By MS/MS	By MS/MS	By MS/MS	By MS/MS	By MS/MS	By MS/MS	By MS/MS	By MS/MS	By MS/MS	By MS/MS	By MS/MS			18	18	18	54.4	54.4	54.4	49.955	0	266.5	7600100000	213	15	16	15	17	16	16	15	16	15	15
30.0948	30.0899	29.9198	30.0279	30.2143	30.2027	29.6116	29.6949	29.6097	29.6098	29.7189	29.7163				By MS/MS	By MS/MS	By MS/MS	By MS/MS	By MS/MS	By MS/MS	By MS/MS	By MS/MS	By MS/MS	By MS/MS	By MS/MS	By MS/MS			38	38	38	51.4	51.4	51.4	97.154	0	323.31	22268000000	337	33	32	30	31	34	33	30	29	30	26
26.0668	25.7297	26.1865	25.394	26.0443	25.3382	26.6674	26.3366	26.6516	26.1454	26.3721	25.8149				By MS/MS	By MS/MS	By MS/MS	By MS/MS	By MS/MS	By MS/MS	By MS/MS	By MS/MS	By MS/MS	By MS/MS	By MS/MS	By MS/MS			11	11	11	44	44	44	31.828	0	51.174	949600000	56	5	6	5	6	5	7	8	7	6	9
27.8801	27.7998	27.9308	28.1222	27.8124	28.0452	27.8117	27.78	27.7562	27.7173	27.7063	27.7389				By MS/MS	By MS/MS	By MS/MS	By MS/MS	By MS/MS	By MS/MS	By MS/MS	By MS/MS	By MS/MS	By MS/MS	By MS/MS	By MS/MS			22	22	22	34.5	34.5	34.5	93.62	0	179.08	6622100000	189	17	16	16	18	14	19	15	18	17	17
26.0346	26.185	26.2195	25.8951	25.9225	25.8936	23.41	24.529	24.5098	23.7554	25.8881	25.6104				By MS/MS	By MS/MS	By MS/MS	By MS/MS	By MS/MS	By MS/MS	By MS/MS	By MS/MS	By MS/MS		By MS/MS	By MS/MS	+	Gluc_SFuc	3	3	3	27.3	27.3	27.3	17.888	0	3.551	557860000	13	3	2	3	3	3	2	1	1	1	0
29.3324	29.0355	28.8723	28.7792	27.7993	28.9554	29.9107	30.1589	29.6395	29.6094	29.1887	29.8694				By MS/MS	By MS/MS	By MS/MS	By MS/MS	By MS/MS	By MS/MS	By MS/MS	By MS/MS	By MS/MS	By MS/MS	By MS/MS	By MS/MS	+	Gluc_SFuc	4	4	4	37.6	37.6	37.6	30.171	0	323.31	7234100000	47	4	3	3	3	2	3	2	2	3	2
29.2809	29.2219	29.1731	29.0913	29.1673	29.4349	28.8015	28.8045	28.6805	28.8006	28.6564	28.7278				By MS/MS	By MS/MS	By MS/MS	By MS/MS	By MS/MS	By MS/MS	By MS/MS	By MS/MS	By MS/MS	By MS/MS	By MS/MS	By MS/MS			34	34	33	42.7	42.7	41.8	102.85	0	323.31	26500000000	427	32	28	31	30	29	30	28	25	27	25
27.2974	27.4027	27.2027	27.5959	27.535	27.3803	27.5869	27.731	27.877	27.9244	27.8107	27.7745				By MS/MS	By MS/MS	By MS/MS	By MS/MS	By MS/MS	By MS/MS	By MS/MS	By MS/MS	By MS/MS	By MS/MS	By MS/MS	By MS/MS			12	12	12	18.3	18.3	18.3	89.744	0	50.432	2573500000	98	9	11	10	9	9	11	12	9	11	11
29.5709	29.5226	29.5255	29.8091	29.9463	29.6921	29.6169	29.7457	29.7368	29.7992	29.9061	29.7591				By MS/MS	By MS/MS	By MS/MS	By MS/MS	By MS/MS	By MS/MS	By MS/MS	By MS/MS	By MS/MS	By MS/MS	By MS/MS	By MS/MS			16	16	16	76.7	76.7	76.7	36.579	0	323.31	32933000000	305	16	15	15	15	14	15	15	15	15	14
26.6449	26.256	26.4521	26.5895	25.9695	26.2613	27.1049	27.1699	27.1555	26.9	27.0296	27.2255				By MS/MS	By MS/MS	By MS/MS	By MS/MS	By MS/MS	By MS/MS	By MS/MS	By MS/MS	By MS/MS	By MS/MS	By MS/MS	By MS/MS	+	Gluc_SFuc	12	12	12	49.5	49.5	49.5	40.015	0	67.063	1686900000	84	5	5	5	5	6	6	10	9	9	8
25.9336	25.6449	25.9372	26.0817	25.8555	25.6307	24.4424	24.2726	24.1507	23.5839	25.2664	26.1371				By MS/MS	By MS/MS	By MS/MS	By MS/MS	By MS/MS	By MS/MS	By MS/MS	By MS/MS	By MS/MS	By MS/MS	By MS/MS	By MS/MS	+	Gluc_SFuc	2	2	2	8.5	8.5	8.5	34.99	0	53.86	446640000	21	2	2	2	2	2	2	1	1	1	1
27.6559	27.3423	27.5026	27.1733	27.4285	28.0832	26.957	26.8168	26.5597	27.0019	26.9637	27.0334				By MS/MS	By MS/MS	By MS/MS	By MS/MS	By MS/MS	By MS/MS	By MS/MS	By MS/MS	By MS/MS	By MS/MS	By MS/MS	By MS/MS	+	Gluc_SFuc	8	8	8	24.4	24.4	24.4	47.564	0	55.812	2820500000	56	7	8	7	8	7	6	3	7	6	6
29.5981	29.1417	28.934	29.5495	29.6808	29.2986	28.9207	28.8771	29.0595	29.1901	29.3161	29.4158				By MS/MS	By MS/MS	By MS/MS	By MS/MS	By MS/MS	By MS/MS	By MS/MS	By MS/MS	By MS/MS	By MS/MS	By MS/MS	By MS/MS			10	10	10	30.2	30.2	30.2	38.974	0	264.13	14664000000	158	10	10	8	10	10	10	9	9	9	10
31.9431	31.8878	31.6755	31.8543	32.0555	31.7673	31.7972	31.6484	31.7607	31.9111	32.1259	31.9166				By MS/MS	By MS/MS	By MS/MS	By MS/MS	By MS/MS	By MS/MS	By MS/MS	By MS/MS	By MS/MS	By MS/MS	By MS/MS	By MS/MS			11	11	11	36	36	36	38.436	0	323.31	58301000000	277	11	8	10	11	11	10	10	11	11	10
29.8284	29.5825	29.4431	29.6418	29.8751	29.7766	29.1058	29.1283	29.2494	29.4929	29.4517	29.5307				By MS/MS	By MS/MS	By MS/MS	By MS/MS	By MS/MS	By MS/MS	By MS/MS	By MS/MS	By MS/MS	By MS/MS	By MS/MS	By MS/MS			11	11	11	33	33	33	40.759	0	119.25	12043000000	134	10	9	11	11	11	10	8	8	9	9
29.8135	29.9567	29.7462	29.6939	29.8861	29.9452	29.423	29.2372	29.4857	29.3176	29.2191	29.2556				By MS/MS	By MS/MS	By MS/MS	By MS/MS	By MS/MS	By MS/MS	By MS/MS	By MS/MS	By MS/MS	By MS/MS	By MS/MS	By MS/MS			19	18	18	56.9	54.6	54.6	62.114	0	323.31	16210000000	242	16	16	18	17	16	17	14	15	14	11
25.6209	25.233	25.4595	26.2195	25.4375	25.3214	25.0708	24.3411	23.7665	24.3417	24.7572	25.0932				By MS/MS	By MS/MS	By matching	By MS/MS	By MS/MS	By MS/MS	By matching	By MS/MS			By matching	By matching	+	Gluc_SFuc	2	2	2	10.9	10.9	10.9	32.582	0	7.5169	224110000	8	1	2	2	2	2	1	2	1	0	0
27.6847	27.4693	27.9857	27.5393	27.5284	27.0335	26.4158	26.406	26.0935	26.5478	26.4554	26.2763				By MS/MS	By MS/MS	By MS/MS	By MS/MS	By MS/MS	By MS/MS	By MS/MS	By MS/MS	By MS/MS	By MS/MS	By MS/MS	By MS/MS	+	Gluc_SFuc	8	8	8	34.9	34.9	34.9	28.984	0	21.72	1971300000	35	8	7	7	7	6	7	5	6	4	5
29.0687	28.8575	29.0411	29.1248	29.1822	28.8607	28.5674	28.2396	28.7617	28.5027	28.679	28.5507				By MS/MS	By MS/MS	By MS/MS	By MS/MS	By MS/MS	By MS/MS	By MS/MS	By MS/MS	By MS/MS	By MS/MS	By MS/MS	By MS/MS			8	8	8	50.7	50.7	50.7	31.279	0	217.43	7088000000	130	6	6	7	7	6	8	5	7	7	5
26.4243	26.368	26.577	26.574	26.045	26.9453	24.044	24.7672	24.051	27.0203	26.139	26.6147				By MS/MS	By MS/MS	By MS/MS	By MS/MS	By MS/MS	By MS/MS	By MS/MS	By MS/MS	By MS/MS	By MS/MS	By MS/MS	By MS/MS	+	Gluc_SFuc	3	3	3	19.2	19.2	19.2	24.66	0	6.5015	677820000	21	3	2	3	2	3	3	1	1	1	2
24.5124	24.4421	24.3478	24.4216	24.1939	24.9114	25.0379	24.6197	24.7813	24.9641	24.6455	24.4037				By MS/MS	By MS/MS	By MS/MS	By MS/MS	By MS/MS	By MS/MS	By MS/MS	By MS/MS	By MS/MS	By MS/MS	By MS/MS	By MS/MS			3	3	3	3	3	3	105.35	0	4.8824	179980000	15	1	1	2	2	2	2	3	2	2	1
30.8731	30.596	30.5935	30.7734	30.6367	30.8043	31.2071	31.2927	31.3715	31.3919	31.3411	31.3713				By MS/MS	By MS/MS	By MS/MS	By MS/MS	By MS/MS	By MS/MS	By MS/MS	By MS/MS	By MS/MS	By MS/MS	By MS/MS	By MS/MS	+	Gluc_SFuc	17	17	17	61.4	61.4	61.4	35.691	0	323.31	70288000000	343	16	16	14	16	17	15	15	14	16	15
27.6408	28.0532	28.324	27.7201	27.655	28.2084	28.5427	28.9268	28.8216	28.4405	28.4519	28.6051				By MS/MS	By MS/MS	By MS/MS	By MS/MS	By MS/MS	By MS/MS	By MS/MS	By MS/MS	By MS/MS	By MS/MS	By MS/MS	By MS/MS	+	Gluc_SFuc	2	2	2	9	9	9	37.272	0	86.57	1816900000	31	2	2	2	2	2	2	2	2	2	2
27.2606	27.5433	27.4246	27.3316	27.5189	27.9095	28.4115	28.2961	28.3478	28.449	28.3655	28.2818				By MS/MS	By MS/MS	By MS/MS	By MS/MS	By MS/MS	By MS/MS	By MS/MS	By MS/MS	By MS/MS	By MS/MS	By MS/MS	By MS/MS	+	Gluc_SFuc	10	10	10	44.1	44.1	44.1	27.814	0	205.72	4805800000	122	9	9	8	8	9	8	10	10	10	10
26.3407	26.3787	26.4811	26.2205	26.0565	26.421	26.5929	26.9639	26.6517	26.6446	26.3816	26.6024				By MS/MS	By MS/MS	By MS/MS	By MS/MS	By MS/MS	By MS/MS	By MS/MS	By MS/MS	By MS/MS	By MS/MS	By MS/MS	By MS/MS			10	10	10	25.6	25.6	25.6	49.735	0	40.864	1739200000	87	7	6	7	7	5	9	9	9	8	8
24.6701	24.7928	25.1386	24.8347	24.1073	25.3535	24.2137	24.9658	24.9556	25.3552	25.0193	24.9819				By MS/MS	By MS/MS	By MS/MS	By MS/MS	By MS/MS	By MS/MS	By matching	By MS/MS	By MS/MS	By matching	By MS/MS	By MS/MS			3	3	3	15.7	15.7	15.7	30.381	0	7.334	365020000	9	3	2	2	1	3	3	3	2	2	2
27.643	28.3176	27.2555	27.7793	28.0354	27.9083	29.5184	29.3258	29.2622	29.3989	29.2652	29.0022				By MS/MS	By MS/MS	By MS/MS	By MS/MS	By MS/MS	By MS/MS	By MS/MS	By MS/MS	By MS/MS	By MS/MS	By MS/MS	By MS/MS	+	Gluc_SFuc	4	4	4	20.4	20.4	20.4	32.205	0	33.89	4337200000	50	2	4	2	4	3	3	4	4	4	4
31.9252	31.9699	31.9671	32.0351	32.107	32.1752	31.884	31.81	31.8641	31.871	31.938	31.8334				By MS/MS	By MS/MS	By MS/MS	By MS/MS	By MS/MS	By MS/MS	By MS/MS	By MS/MS	By MS/MS	By MS/MS	By MS/MS	By MS/MS			40	40	40	59.5	59.5	59.5	100.47	0	323.31	155360000000	924	36	32	33	34	35	37	37	35	35	35
27.1078	27.0577	26.5526	27.0077	27.3088	27.3587	27.0753	26.9209	27.3442	27.2011	27.0345	27.4507				By MS/MS	By MS/MS	By MS/MS	By MS/MS	By MS/MS	By MS/MS	By MS/MS	By MS/MS	By MS/MS	By MS/MS	By MS/MS	By MS/MS			14	14	14	35.4	35.4	35.4	55.075	0	80.319	2557200000	96	13	10	9	10	12	12	13	11	8	12
27.0366	27.7217	27.1662	27.248	26.8586	27.4738	27.3129	27.8247	27.4146	27.6769	27.2401	27.4594				By MS/MS	By MS/MS	By MS/MS	By MS/MS	By MS/MS	By MS/MS	By MS/MS	By MS/MS	By MS/MS	By MS/MS	By MS/MS	By MS/MS			9	9	9	31.7	31.7	31.7	37.403	0	42.176	3337100000	94	8	7	7	8	7	8	7	6	7	8
25.7658	26.0196	25.6518	25.6146	25.2732	26.2563	26.0744	26.3309	26.055	25.9429	26.3872	26.2138				By MS/MS	By MS/MS	By MS/MS	By MS/MS	By MS/MS	By MS/MS	By MS/MS	By MS/MS	By MS/MS	By MS/MS	By MS/MS	By MS/MS			5	5	5	38.8	38.8	38.8	21.602	0	35.073	810270000	27	5	3	4	5	4	5	2	4	4	4
25.4922	25.6737	25.3674	25.3879	25.5249	25.4999	25.7423	25.8057	25.6734	26.213	25.8774	26.0349				By MS/MS	By MS/MS	By MS/MS	By MS/MS	By MS/MS	By MS/MS	By MS/MS	By MS/MS	By MS/MS	By MS/MS	By MS/MS	By MS/MS			8	8	8	24.7	24.7	24.7	41.903	0	13.997	582580000	29	2	4	4	5	3	6	5	7	5	5
24.9745	25.2866	25.4774	25.1134	25.0618	25.4687	25.1706	25.4241	25.0929	25.3996	25.0084	25.207				By MS/MS	By MS/MS	By MS/MS	By MS/MS	By matching	By MS/MS	By MS/MS	By MS/MS	By MS/MS	By MS/MS	By MS/MS	By MS/MS			5	5	5	12.1	12.1	12.1	65.775	0	27.641	606900000	26	4	5	5	5	2	5	4	3	4	3
28.7268	28.71	28.6873	28.6257	29.4366	28.6871	28.8295	28.5206	28.8587	28.7303	28.5129	28.3631				By MS/MS	By MS/MS	By MS/MS	By MS/MS	By MS/MS	By MS/MS	By MS/MS	By MS/MS	By MS/MS	By MS/MS	By MS/MS	By MS/MS			5	5	5	37.4	37.4	37.4	18.794	0	45.962	4302400000	66	5	5	5	5	5	5	5	5	5	5
30.7321	30.4909	30.5583	30.1765	30.2797	30.5549	30.8966	30.8664	30.8388	31.1646	30.7421	30.6954				By MS/MS	By MS/MS	By MS/MS	By MS/MS	By MS/MS	By MS/MS	By MS/MS	By MS/MS	By MS/MS	By MS/MS	By MS/MS	By MS/MS			7	7	7	64.3	64.3	64.3	18.869	0	200	24346000000	226	7	6	7	7	7	7	7	7	6	5
29.2893	29.5764	29.219	29.1222	29.3068	29.8676	28.3908	28.5454	28.2958	28.4429	27.8105	27.9398				By MS/MS	By MS/MS	By MS/MS	By MS/MS	By MS/MS	By MS/MS	By MS/MS	By MS/MS	By MS/MS	By MS/MS	By MS/MS	By MS/MS	+	Gluc_SFuc	9	9	9	58.6	58.6	58.6	23.662	0	126.08	8086900000	123	8	8	8	7	7	6	6	6	6	5
29.6792	29.7413	29.7558	29.5594	29.1569	29.9889	29.7806	30.202	29.2055	29.8656	29.4075	29.7366				By MS/MS	By MS/MS	By MS/MS	By MS/MS	By MS/MS	By MS/MS	By MS/MS	By MS/MS	By MS/MS	By MS/MS	By MS/MS	By MS/MS			14	14	14	61.4	61.4	61.4	39.065	0	199.45	10627000000	130	10	13	12	9	10	10	11	9	11	10
26.2354	26.0446	26.3318	26.0341	25.8146	25.9165	25.6927	25.9486	25.4715	26.1853	25.5802	25.8847				By MS/MS	By MS/MS	By MS/MS	By MS/MS	By MS/MS	By MS/MS	By MS/MS	By MS/MS	By MS/MS	By MS/MS	By MS/MS	By MS/MS			5	5	5	19.9	19.9	19.9	31.296	0	5.4518	634640000	32	5	4	4	4	3	4	3	4	5	3
30.1846	30.0728	29.9906	30.3209	30.143	30.2899	29.3767	29.4552	29.2703	29.4139	29.3206	29.6415				By MS/MS	By MS/MS	By MS/MS	By MS/MS	By MS/MS	By MS/MS	By MS/MS	By MS/MS	By MS/MS	By MS/MS	By MS/MS	By MS/MS	+	Gluc_SFuc	7	7	7	81.3	81.3	81.3	9.9634	0	124.26	6955800000	66	6	6	5	6	5	7	5	4	6	4
27.8089	27.7207	27.6227	27.8809	27.6375	27.6166	27.6693	27.5563	27.5237	27.7318	27.6234	27.6529				By MS/MS	By MS/MS	By MS/MS	By MS/MS	By MS/MS	By MS/MS	By MS/MS	By MS/MS	By MS/MS	By MS/MS	By MS/MS	By MS/MS			11	11	11	53	53	53	30.916	0	66.142	3499200000	107	9	9	11	9	10	10	10	10	9	10
25.4323	25.5855	25.3478	25.3309	25.1073	26.0776	25.7088	25.5681	25.7941	25.8431	25.3331	25.2338				By MS/MS	By MS/MS	By MS/MS	By MS/MS	By MS/MS	By MS/MS	By MS/MS	By MS/MS	By MS/MS	By MS/MS	By MS/MS	By MS/MS			6	6	6	48.1	48.1	48.1	18.041	0	57.809	689380000	31	5	4	4	6	5	4	3	4	3	4
28.7741	27.4795	28.6212	28.3517	28.0159	27.58	27.5684	26.4447	27.152	27.1708	27.5691	26.4364				By MS/MS	By MS/MS	By MS/MS	By MS/MS	By MS/MS	By MS/MS	By MS/MS	By MS/MS	By MS/MS	By MS/MS	By MS/MS	By MS/MS	+	Gluc_SFuc	8	8	8	51.2	51.2	51.2	26.68	0	166.05	3086300000	58	4	4	5	7	7	6	6	4	5	2
25.1317	25.4483	24.8162	25.314	24.7665	25.3854	24.9806	25.3104	25.2215	25.2062	24.8333	25.2499				By MS/MS	By MS/MS	By matching	By MS/MS	By MS/MS	By MS/MS	By MS/MS	By MS/MS	By MS/MS	By MS/MS	By MS/MS	By MS/MS			5	5	5	14.3	14.3	14.3	36.756	0	24.753	550410000	26	4	5	5	3	3	5	4	4	4	4
28.0187	28.7536	28.5071	27.4737	27.7563	28.2009	29.7374	29.8761	29.3429	30.0108	29.3204	29.4621				By MS/MS	By MS/MS	By MS/MS	By MS/MS	By MS/MS	By MS/MS	By MS/MS	By MS/MS	By MS/MS	By MS/MS	By MS/MS	By MS/MS	+	Gluc_SFuc	5	5	5	31.2	31.2	31.2	18.107	0	98.141	5483200000	80	3	3	3	3	3	4	5	5	5	5
29.5598	27.8025	27.8346	28.2042	28.3053	27.6798	27.6395	27.8625	27.5081	28.2535	27.6816	28.0223				By MS/MS	By MS/MS	By MS/MS	By MS/MS	By MS/MS	By MS/MS	By MS/MS	By MS/MS	By MS/MS	By MS/MS	By MS/MS	By MS/MS			5	5	5	24.3	24.3	24.3	22.84	0	32.602	2450800000	59	3	3	3	3	4	5	5	4	5	4
31.5468	31.2494	31.5218	31.5478	31.5623	31.1723	30.7752	30.6219	30.7426	30.8421	30.8689	30.6799				By MS/MS	By MS/MS	By MS/MS	By MS/MS	By MS/MS	By MS/MS	By MS/MS	By MS/MS	By MS/MS	By MS/MS	By MS/MS	By MS/MS	+	Gluc_SFuc	26	26	26	64.9	64.9	64.9	59.72	0	323.31	43457000000	331	20	19	21	23	20	22	20	18	18	16
27.6639	27.5261	27.3871	27.7836	28.0083	27.5934	27.4876	27.5801	27.454	27.4671	27.7867	27.6823				By MS/MS	By MS/MS	By MS/MS	By MS/MS	By MS/MS	By MS/MS	By MS/MS	By MS/MS	By MS/MS	By MS/MS	By MS/MS	By MS/MS			10	10	10	54.4	54.4	54.4	21.618	0	45.596	2750100000	71	8	7	6	9	7	6	6	5	7	7
30.3353	30.7184	30.5257	30.763	30.7578	30.6534	30.2304	30.314	30.2292	30.4545	30.2532	30.2896				By MS/MS	By MS/MS	By MS/MS	By MS/MS	By MS/MS	By MS/MS	By MS/MS	By MS/MS	By MS/MS	By MS/MS	By MS/MS	By MS/MS			34	34	34	51.7	51.7	51.7	92.192	0	323.31	56435000000	531	32	31	31	28	29	31	31	30	31	30
29.9434	30.1123	29.9418	30.1747	30.5175	30.4527	30.2398	30.242	30.2414	30.2254	30.3534	30.2566				By MS/MS	By MS/MS	By MS/MS	By MS/MS	By MS/MS	By MS/MS	By MS/MS	By MS/MS	By MS/MS	By MS/MS	By MS/MS	By MS/MS			16	16	16	52.5	52.5	52.5	42.673	0	323.31	18716000000	196	14	15	15	14	14	14	15	15	15	14
30.69	31.2334	31.1918	30.985	31.2443	31.3016	31.2144	31.2695	31.3303	31.3937	31.138	31.1785				By MS/MS	By MS/MS	By MS/MS	By MS/MS	By MS/MS	By MS/MS	By MS/MS	By MS/MS	By MS/MS	By MS/MS	By MS/MS	By MS/MS			12	12	12	34.3	34.3	34.3	34.624	0	323.31	49001000000	222	11	12	10	10	11	12	12	10	11	12
31.4002	31.4999	31.4722	31.5387	31.6432	31.6033	31.2146	31.2586	31.2645	31.3654	31.2611	31.3054				By MS/MS	By MS/MS	By MS/MS	By MS/MS	By MS/MS	By MS/MS	By MS/MS	By MS/MS	By MS/MS	By MS/MS	By MS/MS	By MS/MS			54	54	54	72.4	72.4	72.4	102.23	0	323.31	94287000000	892	48	48	47	45	43	49	44	47	44	43
28.0412	26.9849	28.5809	27.0654	27.1667	28.5014	27.8225	26.6738	27.6791	27.4452	27.9925	27.4621				By MS/MS	By MS/MS	By MS/MS	By MS/MS	By MS/MS	By MS/MS	By MS/MS	By MS/MS	By MS/MS	By MS/MS	By MS/MS	By MS/MS			3	3	3	10.5	10.5	10.5	46.546	0	45.595	1603600000	40	2	2	2	2	2	2	3	2	3	2
29.5635	30.3302	29.7624	29.9621	30.0856	30.2744	29.5135	29.7252	29.6651	30.0383	29.7823	29.6988				By MS/MS	By MS/MS	By MS/MS	By MS/MS	By MS/MS	By MS/MS	By MS/MS	By MS/MS	By MS/MS	By MS/MS	By MS/MS	By MS/MS			12	12	12	39.5	39.5	39.5	42.297	0	200.27	9975600000	142	11	9	10	7	9	7	8	9	10	8
28.3781	28.5623	28.6425	29.0672	28.6738	28.5172	26.019	26.6429	26.7461	26.0224	26.7987	26.6749				By MS/MS	By MS/MS	By MS/MS	By MS/MS	By MS/MS	By MS/MS	By MS/MS	By MS/MS	By MS/MS	By MS/MS	By MS/MS	By MS/MS	+	Gluc_SFuc	13	13	13	65.9	65.9	65.9	36.203	0	158.51	4387700000	73	11	13	11	10	12	11	8	5	6	3
27.1758	27.0507	26.8563	27.3099	27.0008	27.2909	27.276	27.2687	27.237	27.4042	27.575	27.6722				By MS/MS	By MS/MS	By MS/MS	By MS/MS	By MS/MS	By MS/MS	By MS/MS	By MS/MS	By MS/MS	By MS/MS	By MS/MS	By MS/MS			14	14	14	63.3	63.3	63.3	41.325	0	193.49	3281200000	131	11	9	10	12	8	9	10	10	10	10
28.6288	28.4624	28.3061	28.528	28.4586	28.91	28.4003	28.4705	28.5859	28.6894	28.58	28.7756				By MS/MS	By MS/MS	By MS/MS	By MS/MS	By MS/MS	By MS/MS	By MS/MS	By MS/MS	By MS/MS	By MS/MS	By MS/MS	By MS/MS			12	12	12	39.3	39.3	39.3	36.702	0	137.98	8481900000	157	10	11	9	11	10	12	11	11	10	11
28.7453	28.6185	28.0845	28.3348	28.4514	28.0992	28.8959	29.0533	28.6753	29.4082	28.3241	29.0607				By MS/MS	By MS/MS	By MS/MS	By MS/MS	By MS/MS	By MS/MS	By MS/MS	By MS/MS	By MS/MS	By MS/MS	By MS/MS	By MS/MS			4	4	4	22.1	22.1	22.1	29.356	0	113.34	2423600000	70	2	3	4	3	3	4	4	3	3	3
26.5915	26.073	26.536	25.156	25.418	26.8829	28.4175	28.7462	28.2607	28.5272	27.6641	27.2521				By MS/MS	By MS/MS	By MS/MS	By MS/MS	By MS/MS	By MS/MS	By MS/MS	By MS/MS	By MS/MS	By MS/MS	By MS/MS	By MS/MS	+	Gluc_SFuc	1	1	1	7.5	7.5	7.5	14.062	0	10.766	1006800000	22	1	1	1	1	1	1	1	1	1	1
27.0707	26.9615	27.0499	26.3518	26.668	27.4525	27.7829	27.9811	28.0127	27.9519	27.5624	27.7769				By MS/MS	By MS/MS	By MS/MS	By MS/MS	By MS/MS	By MS/MS	By MS/MS	By MS/MS	By MS/MS	By MS/MS	By MS/MS	By MS/MS	+	Gluc_SFuc	7	7	7	23.9	23.9	23.9	39.104	0	28.686	1619100000	46	5	5	4	5	4	5	5	5	5	5
27.7128	28.5001	28.2661	27.6675	27.7925	28.4286	28.8065	29.2124	29.1477	29.3594	28.3946	28.8917				By MS/MS	By MS/MS	By MS/MS	By MS/MS	By MS/MS	By MS/MS	By MS/MS	By MS/MS	By MS/MS	By MS/MS	By MS/MS	By MS/MS	+	Gluc_SFuc	4	4	4	35.4	35.4	35.4	17.188	0	78.415	4294700000	62	3	3	4	3	3	4	4	4	4	4
27.4885	27.1412	27.4249	27.847	27.5833	27.4064	26.0931	26.1187	26.6029	26.6767	26.4207	27.2031				By MS/MS	By MS/MS	By MS/MS	By MS/MS	By MS/MS	By MS/MS	By MS/MS	By MS/MS	By MS/MS	By MS/MS	By MS/MS	By MS/MS	+	Gluc_SFuc	9	9	9	34.9	34.9	34.9	38.622	0	113.99	2484600000	72	8	8	7	6	7	7	6	7	6	7
24.7022	24.633	24.5428	24.117	23.463	24.699	25.1875	24.5031	24.9723	25.1146	24.8121	25.1892				By MS/MS	By matching	By MS/MS	By MS/MS	By matching	By MS/MS	By MS/MS	By MS/MS	By MS/MS	By MS/MS	By MS/MS	By MS/MS			2	2	2	10.9	10.9	10.9	23.889	0	5.031	250090000	9	1	1	1	1	1	1	2	2	2	2
28.5048	28.5595	28.5299	28.4599	28.5291	28.7015	28.933	29.0457	28.9537	28.875	28.9036	29.028				By MS/MS	By MS/MS	By MS/MS	By MS/MS	By MS/MS	By MS/MS	By MS/MS	By MS/MS	By MS/MS	By MS/MS	By MS/MS	By MS/MS			13	13	13	43.9	43.9	43.9	52.425	0	127.79	10676000000	152	12	11	9	11	10	12	13	11	12	11
26.2636	26.2589	26.3458	26.6486	26.8334	26.3126	25.7251	26.5018	26.0127	26.324	24.0102	26.1339				By MS/MS	By MS/MS	By MS/MS	By MS/MS	By MS/MS	By MS/MS	By MS/MS	By MS/MS	By MS/MS	By MS/MS	By MS/MS	By MS/MS			9	9	9	54.8	54.8	54.8	26.051	0	30.407	1301300000	44	9	7	8	9	8	9	4	4	4	4
26.4296	26.7506	26.5441	26.3029	26.5976	26.7853	26.4504	26.3	26.5904	26.5997	26.2834	26.134				By MS/MS	By MS/MS	By MS/MS	By MS/MS	By MS/MS	By MS/MS	By MS/MS	By MS/MS	By MS/MS	By MS/MS	By MS/MS	By MS/MS			9	9	9	27	27	27	31.452	0	32.02	2185000000	77	9	7	9	8	7	8	8	7	8	7
25.9316	25.926	25.9287	25.662	25.5967	25.4966	25.2561	25.3709	25.2991	25.0088	25.2858	25.2768				By MS/MS	By MS/MS	By MS/MS	By MS/MS	By MS/MS	By MS/MS	By MS/MS	By MS/MS	By MS/MS	By MS/MS	By MS/MS	By MS/MS			7	7	7	18.8	18.8	18.8	63.675	0	30.795	814380000	37	5	4	5	5	4	7	5	4	5	6
26.2717	26.2323	26.286	26.1055	25.371	25.9925	24.829	25.2389	25.1506	24.6295	25.7472	24.2851				By MS/MS	By MS/MS	By MS/MS	By MS/MS	By MS/MS	By MS/MS	By MS/MS	By MS/MS	By MS/MS	By MS/MS	By MS/MS	By MS/MS	+	Gluc_SFuc	4	4	4	19.9	19.9	19.9	34.182	0	39.432	674260000	26	3	3	3	4	4	4	2	3	3	2
23.8132	24.3823	24.2082	26.431	23.7908	26.32	26.458	25.5158	26.0175	26.2305	24.4802	25.115				By MS/MS	By MS/MS	By MS/MS	By MS/MS	By MS/MS	By MS/MS	By MS/MS	By MS/MS	By MS/MS	By MS/MS	By MS/MS	By MS/MS	+	Gluc_SFuc	2	2	2	18.1	18.1	18.1	27.698	0	5.0451	408740000	13	1	1	1	2	1	2	2	2	2	1
26.2318	26.1295	26.3293	25.5601	25.9054	26.1457	25.0568	26.5936	26.3551	26.6598	25.9589	26.13				By MS/MS	By MS/MS	By MS/MS	By MS/MS	By MS/MS	By MS/MS	By MS/MS	By MS/MS	By MS/MS	By MS/MS	By MS/MS	By MS/MS			4	4	4	24.7	24.7	24.7	25.492	0	34.106	642750000	26	3	2	4	4	3	4	2	4	3	3
24.9365	23.969	25.7206	24.7732	25.6071	25.8738	24.8248	24.9352	25.5351	24.7382	25.9661	24.4416				By MS/MS	By MS/MS	By MS/MS	By MS/MS	By MS/MS	By MS/MS	By MS/MS	By MS/MS	By MS/MS	By MS/MS	By MS/MS	By MS/MS			3	3	3	11.7	11.7	11.7	29.512	0	9.6035	381800000	15	3	1	2	2	2	2	2	1	1	2
25.7333	23.884	25.1614	26.0066	25.7639	26.1586	26.0724	25.9863	26.112	26.176	25.9525	26.365				By MS/MS		By matching	By MS/MS	By matching	By MS/MS	By MS/MS	By MS/MS	By MS/MS	By MS/MS	By MS/MS	By MS/MS			7	7	7	34.5	34.5	34.5	33.047	0	6.7176	461680000	23	2	0	1	3	2	4	7	6	6	5
26.4919	24.1879	24.6937	23.3773	23.3502	24.727	27.1861	27.2442	27.1166	26.8804	26.5552	27.0683				By matching	By matching	By matching	By MS/MS		By MS/MS	By MS/MS	By MS/MS	By MS/MS	By MS/MS	By MS/MS	By MS/MS	+	Gluc_SFuc	4	4	4	7.7	7.7	7.7	65.047	0	16.026	818740000	19	3	1	2	1	0	2	3	4	4	4
24.6505	24.2571	24.2876	23.7947	24.5139	24.427	25.2278	25.8766	25.014	25.1782	25.3198	25.9039				By MS/MS	By MS/MS	By MS/MS	By MS/MS	By MS/MS	By MS/MS	By MS/MS	By MS/MS	By MS/MS	By MS/MS	By MS/MS	By MS/MS	+	Gluc_SFuc	1	1	1	3.8	3.8	3.8	33.132	0.0096218	1.2031	217300000	11	1	1	1	1	1	1	1	1	1	1
25.069	25.3982	25.1977	24.7809	25.0313	25.6136	25.0383	24.908	25.0762	24.5836	24.2023	25.141				By matching	By MS/MS	By matching	By matching	By matching	By MS/MS	By MS/MS	By matching	By MS/MS	By MS/MS	By matching	By MS/MS			3	3	3	19.3	19.3	19.3	23.486	0	7.9446	218360000	8	2	3	2	2	2	3	3	2	2	1
27.8776	27.9528	27.7477	28.0436	27.9707	28.0776	27.9476	27.6711	27.7174	27.7271	27.6546	27.696				By MS/MS	By MS/MS	By MS/MS	By MS/MS	By MS/MS	By MS/MS	By MS/MS	By MS/MS	By MS/MS	By MS/MS	By MS/MS	By MS/MS			11	11	11	56.4	56.4	56.4	26.528	0	89.013	4938800000	150	10	8	8	11	9	9	11	11	10	10
27.9375	27.9813	28.0719	28.3776	28.2455	27.9488	28.4603	28.671	28.8654	28.4815	28.7904	28.771				By MS/MS	By MS/MS	By MS/MS	By MS/MS	By MS/MS	By MS/MS	By MS/MS	By MS/MS	By MS/MS	By MS/MS	By MS/MS	By MS/MS	+	Gluc_SFuc	7	7	7	55.3	55.3	55.3	17.268	0	45.183	3864000000	61	6	6	4	5	5	7	6	6	7	5
23.2008	24.1874	25.4379	23.6165	24.0814	24.4776	25.6121	25.2567	25.6932	25.3996	25.6137	26.106						By matching	By matching		By matching	By MS/MS	By MS/MS	By MS/MS	By MS/MS	By MS/MS	By MS/MS	+	Gluc_SFuc	6	6	6	16.8	16.8	16.8	72.281	0	11.258	223930000	9	0	0	1	1	0	1	3	4	4	4
24.2036	24.7317	24.4242	25.0661	24.1986	25.0564	24.7955	24.3056	24.2785	24.6559	24.5143	24.1128				By MS/MS	By MS/MS	By matching	By MS/MS	By matching	By MS/MS	By MS/MS	By MS/MS	By MS/MS	By MS/MS	By MS/MS	By MS/MS			4	4	4	9.9	9.9	9.9	59.575	0	7.7086	284500000	10	3	4	2	2	4	3	4	4	3	2
25.7079	26.0151	25.8797	25.7363	25.6463	26.5911	26.6295	27.2588	27.4015	26.641	26.3999	26.9945				By MS/MS	By MS/MS	By MS/MS	By MS/MS	By MS/MS	By MS/MS	By MS/MS	By MS/MS	By MS/MS	By MS/MS	By MS/MS	By MS/MS	+	Gluc_SFuc	4	4	4	12.2	12.2	12.2	49.489	0	47.044	864090000	29	2	4	4	2	4	3	4	3	4	3
24.3646	25.3409	25.361	24.9469	24.604	23.6624	26.2637	26.8342	25.669	26.1725	26.0002	26.0208				By MS/MS	By MS/MS	By MS/MS	By MS/MS		By MS/MS	By MS/MS	By MS/MS	By MS/MS	By MS/MS	By MS/MS	By MS/MS	+	Gluc_SFuc	4	4	4	31.2	31.2	31.2	24.734	0	21.44	305460000	15	2	2	4	2	0	2	3	3	3	1
25.6243	25.2572	25.4713	25.2655	25.0596	25.0629	25.7478	25.734	25.6906	25.5206	26.1719	25.7459				By MS/MS	By MS/MS	By MS/MS	By MS/MS	By MS/MS	By MS/MS	By MS/MS	By MS/MS	By MS/MS	By MS/MS	By MS/MS	By MS/MS			7	7	7	31.1	31.1	31.1	33.468	0	32.142	556280000	43	5	4	5	3	3	4	6	5	3	4
29.8058	30.0441	29.9541	29.7127	29.6224	30.0262	29.9012	29.86	29.841	30.0515	29.7237	29.9624				By MS/MS	By MS/MS	By MS/MS	By MS/MS	By MS/MS	By MS/MS	By MS/MS	By MS/MS	By MS/MS	By MS/MS	By MS/MS	By MS/MS			30	30	29	56.4	56.4	54.4	77.238	0	323.31	23986000000	310	21	24	25	24	22	23	21	19	22	20
26.9015	27.153	26.3998	26.9086	26.8982	27.283	26.8614	27.1045	26.8083	27.3025	24.3724	26.8131				By MS/MS	By MS/MS	By MS/MS	By MS/MS	By MS/MS	By MS/MS	By MS/MS	By MS/MS	By MS/MS	By MS/MS	By MS/MS	By MS/MS			1	1	1	19.3	19.3	19.3	8.1131	0	34.183	934580000	23	1	1	1	1	1	1	1	1	1	1
30.7326	31.264	32.0573	30.4082	31.9182	31.8936	30.835	32.6437	30.7849	32.3394	30.9554	31.8613				By MS/MS	By MS/MS	By MS/MS	By MS/MS	By MS/MS	By MS/MS	By MS/MS	By MS/MS	By MS/MS	By MS/MS	By MS/MS	By MS/MS			13	13	13	25.6	25.6	25.6	70.354	0	32.121	9666100000	30	7	7	9	8	10	8	4	5	4	7
28.605	29.0242	28.652	28.7876	28.7575	29.0586	28.9487	29.1371	29.0853	29.0799	28.9732	29.0149				By MS/MS	By MS/MS	By MS/MS	By MS/MS	By MS/MS	By MS/MS	By MS/MS	By MS/MS	By MS/MS	By MS/MS	By MS/MS	By MS/MS			6	6	6	55.3	55.3	55.3	12.091	0	170.25	7597100000	107	6	4	6	4	6	6	5	6	5	6
29.2016	29.2479	28.9609	29.8033	29.3006	29.0726	29.5402	29.8933	30.226	30.0474	30.1236	30.163				By MS/MS	By MS/MS	By MS/MS	By MS/MS	By MS/MS	By MS/MS	By MS/MS	By MS/MS	By MS/MS	By MS/MS	By MS/MS	By MS/MS	+	Gluc_SFuc	3	3	3	41.9	41.9	41.9	11.602	0	58.379	5434000000	90	3	3	3	3	3	3	3	3	3	3
28.2732	28.1661	27.7989	28.0234	28.3389	28.6338	29.0304	29.0277	29.1114	29.0416	29.3355	29.4552				By MS/MS	By MS/MS	By MS/MS	By MS/MS	By MS/MS	By MS/MS	By MS/MS	By MS/MS	By MS/MS	By MS/MS	By MS/MS	By MS/MS	+	Gluc_SFuc	5	5	5	60.2	60.2	60.2	9.595	0	90.161	4127000000	66	3	3	3	3	4	4	5	5	5	5
26.1851	26.0723	26.2143	26.2743	25.5982	26.3505	26.0691	26.004	26.1095	26.2611	26.4654	26.5965				By MS/MS	By MS/MS	By MS/MS	By MS/MS	By MS/MS	By MS/MS	By MS/MS	By MS/MS	By MS/MS	By MS/MS	By MS/MS	By MS/MS			16	16	16	31.6	31.6	31.6	82.017	0	99.5	1509700000	56	6	8	10	11	10	11	7	9	8	7
28.7515	29.0822	28.7222	28.4305	28.6232	29.1	29.0405	29.2974	29.6537	29.634	29.1202	29.5456				By MS/MS	By MS/MS	By MS/MS	By MS/MS	By MS/MS	By MS/MS	By MS/MS	By MS/MS	By MS/MS	By MS/MS	By MS/MS	By MS/MS	+	Gluc_SFuc	12	12	12	37.1	37.1	37.1	44.068	0	84.488	8358300000	105	7	9	9	11	9	11	9	10	11	8
28.0477	27.9642	27.9614	28.0874	28.2711	28.3369	28.2818	28.3376	28.3249	28.4129	28.226	28.3212				By MS/MS	By MS/MS	By MS/MS	By MS/MS	By MS/MS	By MS/MS	By MS/MS	By MS/MS	By MS/MS	By MS/MS	By MS/MS	By MS/MS			15	15	15	59.1	59.1	59.1	44.167	0	115.62	6935100000	142	12	11	12	12	9	12	11	11	10	8
29.8115	30.0714	29.6934	29.6725	29.872	30.0212	29.3182	29.582	29.4879	29.6213	29.5245	29.6292				By MS/MS	By MS/MS	By MS/MS	By MS/MS	By MS/MS	By MS/MS	By MS/MS	By MS/MS	By MS/MS	By MS/MS	By MS/MS	By MS/MS			17	17	17	47.8	47.8	47.8	48.591	0	269.94	20164000000	263	15	12	14	15	14	13	13	12	12	14
30.862	31.0755	31.0549	30.8947	30.9108	31.338	30.4781	30.4375	30.4127	30.6698	30.6654	30.5163				By MS/MS	By MS/MS	By MS/MS	By MS/MS	By MS/MS	By MS/MS	By MS/MS	By MS/MS	By MS/MS	By MS/MS	By MS/MS	By MS/MS			13	13	13	60.6	60.6	60.6	27.328	0	204.11	30501000000	248	12	12	12	12	11	11	11	11	11	12
29.6672	30.1957	30.0842	29.875	29.7467	29.5991	29.9756	30.0065	30.0447	30.1182	29.9734	30.2333				By MS/MS	By MS/MS	By MS/MS	By MS/MS	By MS/MS	By MS/MS	By MS/MS	By MS/MS	By MS/MS	By MS/MS	By MS/MS	By MS/MS			4	4	4	50.5	50.5	50.5	10.738	0	68.974	17026000000	104	4	4	4	4	4	4	4	3	4	4
28.6895	28.8329	28.7586	28.8993	29.0631	29.0055	28.3659	28.3688	28.2848	28.2266	28.3895	28.3629				By MS/MS	By MS/MS	By MS/MS	By MS/MS	By MS/MS	By MS/MS	By MS/MS	By MS/MS	By MS/MS	By MS/MS	By MS/MS	By MS/MS	+	Gluc_SFuc	29	29	29	58.9	58.9	58.9	56.793	0	323.31	18216000000	350	26	25	26	25	25	25	24	23	26	23
27.158	27.3907	27.502	27.2742	27.4196	27.7676	27.7351	27.6654	27.5604	27.5824	27.5604	27.7465				By MS/MS	By MS/MS	By MS/MS	By MS/MS	By MS/MS	By MS/MS	By MS/MS	By MS/MS	By MS/MS	By MS/MS	By MS/MS	By MS/MS			10	10	10	39.5	39.5	39.5	36.52	0	111.22	2908400000	98	9	9	8	8	9	7	9	9	8	7
29.6138	29.3628	29.441	29.5607	29.7492	29.5134	29.9338	29.6103	29.7784	29.857	30.0087	29.7416				By MS/MS	By MS/MS	By MS/MS	By MS/MS	By MS/MS	By MS/MS	By MS/MS	By MS/MS	By MS/MS	By MS/MS	By MS/MS	By MS/MS			18	18	18	58.8	58.8	58.8	43.072	0	200.58	9774500000	162	12	13	12	16	13	15	15	15	15	15
29.0363	29.0687	29.1754	29.4154	29.1319	29.05	28.7682	29.0359	28.9232	29.207	28.8535	28.8418				By MS/MS	By MS/MS	By MS/MS	By MS/MS	By MS/MS	By MS/MS	By MS/MS	By MS/MS	By MS/MS	By MS/MS	By MS/MS	By MS/MS			16	16	16	54.4	54.4	54.4	37.082	0	264.2	16984000000	220	13	13	14	14	13	14	13	11	14	11
26.9104	26.6929	26.7718	27.1347	26.4345	26.8508	27.4301	27.2306	26.641	27.1837	27.1706	27.3717				By MS/MS	By MS/MS	By MS/MS	By MS/MS	By MS/MS	By MS/MS	By MS/MS	By MS/MS	By MS/MS	By MS/MS	By MS/MS	By MS/MS			13	13	13	63.3	63.3	63.3	34.264	0	117.48	2955100000	98	9	9	7	9	8	9	11	9	10	7
30.3008	29.5642	29.472	29.6726	29.7488	30.0543	29.9492	29.6104	29.8204	29.6908	29.7128	29.9289				By MS/MS	By MS/MS	By MS/MS	By MS/MS	By MS/MS	By MS/MS	By MS/MS	By MS/MS	By MS/MS	By MS/MS	By MS/MS	By MS/MS			13	13	13	51.5	51.5	51.5	41.403	0	323.31	16073000000	150	12	11	12	11	12	13	12	10	13	10
26.7657	27.0168	26.9941	26.6378	26.798	27.2819	27.3053	27.2845	26.9904	27.2575	27.0911	27.0941				By MS/MS	By MS/MS	By MS/MS	By MS/MS	By MS/MS	By MS/MS	By MS/MS	By MS/MS	By MS/MS	By MS/MS	By MS/MS	By MS/MS			18	18	18	24.9	24.9	24.9	103.64	0	168.76	3111200000	133	13	12	12	12	10	14	15	10	14	12
26.9977	25.53	27.4873	27.1675	27.0962	26.679	27.5761	28.0638	27.3341	27.5561	27.3204	27.1093				By MS/MS	By MS/MS	By MS/MS	By MS/MS	By MS/MS	By MS/MS	By MS/MS	By MS/MS	By MS/MS	By MS/MS	By MS/MS	By MS/MS	+	Gluc_SFuc	6	6	6	17.8	17.8	17.8	55.184	0	37.519	1228600000	28	3	3	4	3	3	5	2	4	3	3
25.6274	25.086	25.549	24.9407	24.9341	25.2582	24.9137	25.3492	25.1573	25.2187	25.4037	25.2148				By MS/MS	By MS/MS	By MS/MS	By MS/MS	By MS/MS	By MS/MS	By MS/MS	By MS/MS	By MS/MS	By MS/MS	By MS/MS	By MS/MS			4	4	4	17	17	17	35.34	0	11.285	384770000	21	3	4	2	2	2	3	3	4	3	4
30.892	30.4148	30.3287	31.2832	30.7958	29.8487	30.2903	30.0218	30.5675	29.929	30.5177	31.0046				By MS/MS	By MS/MS	By MS/MS	By MS/MS	By MS/MS	By MS/MS	By MS/MS	By MS/MS	By MS/MS	By MS/MS	By MS/MS	By MS/MS			9	9	9	42.3	42.3	42.3	46.772	0	323.31	23149000000	157	7	6	8	8	5	5	5	6	6	6
26.4183	26.4446	26.2504	26.2852	26.539	26.5659	26.7817	27.6402	27.0318	27.2655	27.1391	27.6576				By MS/MS	By MS/MS	By MS/MS	By MS/MS	By MS/MS	By MS/MS	By MS/MS	By MS/MS	By MS/MS	By MS/MS	By MS/MS	By MS/MS	+	Gluc_SFuc	5	5	5	22.6	22.6	22.6	35.158	0	24.541	1515800000	54	4	4	4	3	4	4	4	4	4	5
26.4048	26.3606	26.6699	26.6248	26.3032	26.2888	26.7961	26.667	26.6976	26.9964	25.7611	26.5787				By MS/MS	By MS/MS	By MS/MS	By MS/MS	By MS/MS	By MS/MS	By MS/MS	By MS/MS	By MS/MS	By MS/MS	By MS/MS	By MS/MS			4	4	4	14.3	14.3	14.3	38.149	0	19.874	766580000	21	2	2	2	2	2	3	2	3	2	2
28.7798	29.0609	29.0812	28.8348	28.7584	29.0974	28.6331	28.8078	28.4934	28.7082	28.5316	28.4385				By MS/MS	By MS/MS	By MS/MS	By MS/MS	By MS/MS	By MS/MS	By MS/MS	By MS/MS	By MS/MS	By MS/MS	By MS/MS	By MS/MS			10	10	10	53.3	53.3	53.3	28.721	0	110.55	6263200000	127	10	10	10	9	7	9	8	8	7	7
29.8018	30.1436	30.1339	29.929	30.1961	30.2224	30.1019	30.2151	30.0942	30.0932	30.3442	30.1988				By MS/MS	By MS/MS	By MS/MS	By MS/MS	By MS/MS	By MS/MS	By MS/MS	By MS/MS	By MS/MS	By MS/MS	By MS/MS	By MS/MS			24	24	24	62.2	62.2	62.2	56.472	0	323.31	37395000000	395	21	20	22	24	23	19	20	20	21	21
31.7892	32.1185	31.9228	31.7696	32.0082	32.1344	32.4071	32.3209	31.9735	32.0578	32.302	32.2401				By MS/MS	By MS/MS	By MS/MS	By MS/MS	By MS/MS	By MS/MS	By MS/MS	By MS/MS	By MS/MS	By MS/MS	By MS/MS	By MS/MS			21	21	21	68.3	68.3	68.3	41.193	0	274.63	70056000000	328	18	16	19	18	17	19	17	19	19	17
28.0962	28.1014	28.6949	28.1718	28.1496	28.0993	27.9426	28.1412	28.0254	28.8225	27.3084	27.9293				By MS/MS	By MS/MS	By MS/MS	By MS/MS	By MS/MS	By MS/MS	By MS/MS	By MS/MS	By MS/MS	By MS/MS	By MS/MS	By MS/MS			10	10	10	35.2	35.2	35.2	40.464	0	54.904	4446600000	59	5	5	7	7	7	8	8	6	7	7
26.851	26.7684	26.8666	26.3532	26.176	26.8993	26.3724	26.5282	26.6811	27.0743	26.4333	27.0706				By MS/MS	By MS/MS	By MS/MS	By MS/MS	By MS/MS	By MS/MS	By MS/MS	By MS/MS	By MS/MS	By MS/MS	By MS/MS	By MS/MS			4	4	4	29.7	29.7	29.7	15.183	0	22.995	1176300000	42	3	3	3	3	3	4	3	3	3	3
27.5957	27.885	27.6826	27.6233	27.6668	28.112	28.1374	28.2019	28.1634	28.2886	27.8998	28.1283				By MS/MS	By MS/MS	By MS/MS	By MS/MS	By MS/MS	By MS/MS	By MS/MS	By MS/MS	By MS/MS	By MS/MS	By MS/MS	By MS/MS			28	28	28	54.7	54.7	54.7	83.816	0	205.61	9004900000	213	17	19	20	21	20	21	21	18	20	18
28.0837	27.4451	27.1279	29.116	28.0704	26.8701	27.0729	27.5074	27.6697	27.7798	27.7046	28.6632				By MS/MS	By MS/MS	By MS/MS	By MS/MS	By MS/MS	By MS/MS	By MS/MS	By MS/MS	By MS/MS	By MS/MS	By MS/MS	By MS/MS			9	9	9	33.5	33.5	33.5	36.946	0	115.06	4911300000	65	7	6	5	9	6	4	7	6	7	7
28.0097	28.2981	28.1047	28.1886	28.4143	28.4368	28.1101	28.1236	28.2772	28.076	28.0662	28.1382				By MS/MS	By MS/MS	By MS/MS	By MS/MS	By MS/MS	By MS/MS	By MS/MS	By MS/MS	By MS/MS	By MS/MS	By MS/MS	By MS/MS			13	13	13	48.4	48.4	48.4	30.893	0	235.1	9795400000	184	13	12	12	11	13	13	11	12	10	13
26.8656	27.1462	27.2145	27.0213	27.4237	27.5699	27.2976	27.4747	27.2575	27.3402	26.9891	26.5107				By MS/MS	By MS/MS	By MS/MS	By MS/MS	By MS/MS	By MS/MS	By MS/MS	By MS/MS	By MS/MS	By MS/MS	By MS/MS	By MS/MS			12	12	12	41.9	41.9	41.9	34.18	0	86.465	2469600000	88	9	10	8	10	10	7	9	8	10	9
25.6482	26.1129	26.444	26.5966	26.265	26.6757	25.3503	25.7774	25.6018	23.6165	25.0115	24.1912				By MS/MS	By MS/MS	By MS/MS	By MS/MS	By matching	By MS/MS		By MS/MS	By MS/MS	By MS/MS	By matching	By matching	+	Gluc_SFuc	3	3	3	13.2	13.2	13.2	21.295	0	4.1226	507370000	9	3	2	3	2	1	2	0	2	2	1
27.7619	28.1446	28.0301	27.5818	27.4761	28.0257	28.142	28.5306	27.865	28.1577	27.7739	27.7616				By MS/MS	By MS/MS	By MS/MS	By MS/MS	By MS/MS	By MS/MS	By MS/MS	By MS/MS	By MS/MS	By MS/MS	By MS/MS	By MS/MS			13	13	13	38.8	38.8	38.8	50.498	0	54.448	3554700000	73	9	6	8	10	9	11	10	10	8	7
23.8969	24.1685	25.0401	24.789	26.1477	24.9631	26.0813	26.2886	26.0247	26.213	25.4975	25.0636				By MS/MS	By MS/MS	By MS/MS	By MS/MS	By MS/MS	By MS/MS	By MS/MS	By MS/MS	By MS/MS	By MS/MS	By MS/MS	By MS/MS	+	Gluc_SFuc	3	3	3	19.2	19.2	19.2	24.606	0	17.573	302990000	26	1	1	1	1	2	1	2	3	3	2
25.9034	25.5729	25.5474	25.7461	25.463	24.7385	25.3375	24.9117	25.2793	25.314	25.4967	25.4369				By MS/MS	By MS/MS	By MS/MS	By MS/MS	By MS/MS	By MS/MS	By MS/MS	By MS/MS	By MS/MS	By MS/MS	By MS/MS	By MS/MS			9	9	9	41.8	41.8	41.8	34.105	0	100.23	771370000	47	5	3	6	6	6	4	4	7	4	4
27.7245	27.6672	27.4149	27.2683	27.3035	27.7795	27.5381	27.567	27.4492	27.2682	27.3446	27.4134				By MS/MS	By MS/MS	By MS/MS	By MS/MS	By MS/MS	By MS/MS	By MS/MS	By MS/MS	By MS/MS	By MS/MS	By MS/MS	By MS/MS			6	6	6	25.2	25.2	25.2	29.817	0	72.733	2863700000	55	4	5	6	5	5	5	6	4	6	5
25.9318	25.3406	26.0826	25.4064	25.9835	25.6839	25.5312	26.1425	25.6132	25.8564	25.3678	25.5866				By MS/MS	By MS/MS	By MS/MS	By MS/MS	By MS/MS	By MS/MS	By MS/MS	By MS/MS	By MS/MS	By MS/MS	By MS/MS	By MS/MS			2	2	2	4.3	4.3	4.3	53.673	0	7.0528	497380000	16	2	1	1	2	2	2	2	1	2	2
27.7197	26.2848	27.5023	27.5611	25.6257	26.3521	26.1403	25.9085	25.772	25.8662	26.3704	26.4927				By MS/MS	By MS/MS	By MS/MS	By MS/MS	By MS/MS	By MS/MS	By MS/MS	By MS/MS	By MS/MS	By MS/MS	By MS/MS	By MS/MS	+	Gluc_SFuc	5	5	5	13.6	13.6	13.6	46.39	0	15.304	928760000	23	2	3	3	3	3	4	3	4	4	3
32.2017	32.0799	32.2341	32.1778	32.3829	32.1548	32.6599	32.4956	32.7162	32.3798	32.7863	32.7007				By MS/MS	By MS/MS	By MS/MS	By MS/MS	By MS/MS	By MS/MS	By MS/MS	By MS/MS	By MS/MS	By MS/MS	By MS/MS	By MS/MS			18	18	18	61.5	61.5	61.5	36.028	0	323.31	142530000000	488	18	16	18	18	18	17	18	17	18	15
26.3453	26.649	26.9965	26.1587	26.2682	26.9847	26.4935	27.2017	26.9277	26.8141	26.329	26.6181				By MS/MS	By MS/MS	By MS/MS	By MS/MS	By MS/MS	By MS/MS	By MS/MS	By MS/MS	By MS/MS	By MS/MS	By MS/MS	By MS/MS			7	7	7	31.6	31.6	31.6	25.786	0	50.359	1231000000	36	5	5	4	5	3	5	5	5	4	4
26.6454	26.4381	26.5696	26.4618	26.5022	27.133	26.1313	26.4645	26.6772	26.4934	26.9071	26.7538				By MS/MS	By MS/MS	By MS/MS	By MS/MS	By MS/MS	By MS/MS	By MS/MS	By MS/MS	By MS/MS	By MS/MS	By MS/MS	By MS/MS			5	5	5	35.3	35.3	35.3	23.154	0	26.246	1266900000	48	4	4	4	4	3	4	4	3	3	3
26.7954	26.8622	27.1492	26.679	26.8352	27.2617	26.7459	26.8861	26.984	27.048	26.2376	26.9681				By MS/MS	By MS/MS	By MS/MS	By MS/MS	By MS/MS	By MS/MS	By MS/MS	By MS/MS	By MS/MS	By MS/MS	By MS/MS	By MS/MS			10	10	10	36.7	36.7	36.7	38.336	0	49.056	2025600000	82	9	8	8	9	9	8	9	8	6	6
24.4963	24.8003	24.982	24.6969	24.8573	24.327	24.6871	24.8724	24.6645	24.7477	25.021	24.776				By MS/MS	By matching	By MS/MS	By MS/MS	By MS/MS	By MS/MS	By MS/MS	By MS/MS	By MS/MS	By MS/MS	By MS/MS	By MS/MS			2	2	2	18.4	18.4	18.4	16.094	0	15.703	222130000	10	2	2	1	2	2	1	2	2	2	2
26.2035	26.0142	24.3039	25.7428	24.7006	26.6112	26.242	26.0975	24.6185	26.0944	24.5047	23.2171				By MS/MS	By MS/MS		By matching	By matching	By MS/MS	By MS/MS	By MS/MS	By MS/MS	By matching	By MS/MS	By matching			3	3	3	16.9	16.9	16.9	31.888	0	17.909	459650000	11	2	2	0	3	2	3	2	3	2	2
28.9514	29.4706	29.195	29.846	29.5299	29.5752	29.0579	28.6463	29.1474	29.132	29.9111	29.3734				By MS/MS	By MS/MS	By MS/MS	By MS/MS	By MS/MS	By MS/MS	By MS/MS	By MS/MS	By MS/MS	By MS/MS	By MS/MS	By MS/MS			2	2	2	54.1	54.1	54.1	6.8227	0	134.1	4298100000	47	2	2	2	2	2	2	2	2	2	2
27.8671	28.6343	28.0851	27.4969	27.4879	28.2905	28.8128	29.025	24.7776	28.9502	28.2594	28.8298				By MS/MS	By MS/MS	By MS/MS	By MS/MS	By MS/MS	By MS/MS	By MS/MS	By MS/MS	By MS/MS	By MS/MS	By MS/MS	By MS/MS			4	4	4	80.6	80.6	80.6	10.755	0	73.655	3010200000	46	3	2	3	3	3	2	2	2	1	3
25.5386	25.6112	25.647	25.8148	26.51	26.1516	26.6816	26.6568	26.8974	26.8838	26.8884	26.7466				By MS/MS	By MS/MS	By MS/MS	By MS/MS	By MS/MS	By MS/MS	By MS/MS	By MS/MS	By MS/MS	By MS/MS	By MS/MS	By MS/MS	+	Gluc_SFuc	10	10	10	18.8	18.8	18.8	80.532	0	37.907	760520000	42	5	4	4	4	4	5	7	4	8	8
25.7674	25.081	25.5401	23.8859	25.7553	25.4567	26.0476	25.6026	25.3676	25.7815	25.4036	26.0266				By MS/MS	By MS/MS	By MS/MS	By MS/MS	By MS/MS	By MS/MS	By MS/MS	By MS/MS	By MS/MS	By MS/MS	By MS/MS	By MS/MS			5	5	5	21.1	21.1	21.1	45.649	0	18.552	494180000	23	3	4	2	2	2	3	5	4	3	4
24.5088	24.2144	24.7877	24.8382	24.4031	24.768	25.5963	25.3082	25.8323	25.2447	25.3266	25.5997				By matching	By matching	By MS/MS	By matching	By matching	By MS/MS	By MS/MS	By MS/MS	By MS/MS	By MS/MS	By MS/MS	By MS/MS	+	Gluc_SFuc	9	9	9	16.7	16.7	16.7	74.288	0	12.61	373900000	29	2	5	3	1	4	4	4	7	7	4
26.7932	24.9617	26.5384	26.6225	27.1778	26.2366	26.984	27.0147	26.9895	26.7874	27.3636	26.9107				By MS/MS	By MS/MS	By matching	By MS/MS	By MS/MS	By MS/MS	By MS/MS	By MS/MS	By MS/MS	By MS/MS	By MS/MS	By MS/MS			6	6	6	31.8	31.8	31.8	28.26	0	30.523	1030400000	29	5	3	3	5	5	4	4	3	3	2
25.7872	26.3393	26.327	25.6128	26.2361	25.8657	25.7355	25.8478	25.7203	25.6663	25.7122	26.1362				By MS/MS	By MS/MS	By MS/MS	By MS/MS	By MS/MS	By MS/MS	By MS/MS	By MS/MS	By MS/MS	By MS/MS	By MS/MS	By MS/MS			4	4	4	27.6	27.6	27.6	24.512	0	38.361	610220000	39	2	4	4	4	3	3	3	2	2	4
23.817	23.2795	22.9448	22.6627	22.1714	23.9449	22.7071	23.9571	24.1973	23.2158	24.0932	24.2407				By matching	By MS/MS	By MS/MS	By MS/MS	By MS/MS	By matching	By MS/MS	By matching	By matching	By MS/MS					1	1	1	3.8	3.8	3.8	31.114	0	9.7022	46694000	8	1	1	1	1	1	1	1	1	1	1
26.4441	26.614	26.5326	26.4247	26.1645	26.7724	26.7338	26.8191	26.7442	26.8082	27.0949	27.1377				By MS/MS	By MS/MS	By MS/MS	By MS/MS	By MS/MS	By MS/MS	By MS/MS	By MS/MS	By MS/MS	By MS/MS	By MS/MS	By MS/MS			7	7	7	20.4	20.4	20.4	58.168	0	25.576	1232100000	37	5	4	4	3	3	5	2	5	5	4
26.2116	23.8293	26.7585	26.4588	26.3159	26.8116	27.2664	27.6027	27.4762	27.738	26.507	27.4919				By MS/MS	By MS/MS	By MS/MS	By MS/MS	By MS/MS	By MS/MS	By MS/MS	By MS/MS	By MS/MS	By MS/MS	By MS/MS	By MS/MS	+	Gluc_SFuc	6	6	6	26.6	26.6	26.6	31.643	0	17.637	1223100000	34	3	2	5	4	3	4	4	6	3	5
30.3496	29.5159	29.4691	30.2524	29.5029	29.4814	24.0268	23.758	24.0646	23.208	24.0327	24.6528				By MS/MS	By MS/MS	By MS/MS	By MS/MS	By MS/MS	By MS/MS	By MS/MS	By MS/MS	By MS/MS	By MS/MS	By MS/MS	By MS/MS	+	Gluc_SFuc	11	11	10	43.5	43.5	40	38.848	0	284.98	14895000000	90	11	11	9	11	9	11	3	2	3	3
28.948	28.7957	28.9919	28.8431	29.4254	28.9583	25.1955	24.1858	21.6132	24.2172	24.5828	25.3894				By MS/MS	By MS/MS	By MS/MS	By MS/MS	By MS/MS	By MS/MS	By matching	By matching	By matching	By matching	By matching	By matching	+	Gluc_SFuc	12	12	12	68.4	68.4	68.4	26.037	0	179.56	7553300000	86	11	11	12	10	12	11	1	1	2	1
30.5015	30.3134	30.4984	30.4697	30.6304	30.6781	26.3593	26.5773	26.4931	26.9356	26.4387	26.7958				By MS/MS	By MS/MS	By MS/MS	By MS/MS	By MS/MS	By MS/MS	By MS/MS	By MS/MS	By MS/MS	By MS/MS	By MS/MS	By MS/MS	+	Gluc_SFuc	25	25	25	83	83	83	35.224	0	323.31	24976000000	215	22	20	19	19	20	21	6	6	7	7
28.463	27.6419	28.201	28.3448	28.0741	27.6567	24.9776	23.8802	24.8256	24.9425	25.0152	24.7018				By MS/MS	By MS/MS	By MS/MS	By MS/MS	By MS/MS	By MS/MS	By matching		By matching		By matching	By matching	+	Gluc_SFuc	9	9	9	39.4	39.4	39.4	37.126	0	148.2	3067400000	42	8	6	7	9	7	6	1	0	1	0
33.2443	32.8153	32.7244	33.0176	33.1372	32.8801	28.5102	28.6299	28.8227	28.9768	28.5946	28.6624				By MS/MS	By MS/MS	By MS/MS	By MS/MS	By MS/MS	By MS/MS	By MS/MS	By MS/MS	By MS/MS	By MS/MS	By MS/MS	By MS/MS	+	Gluc_SFuc	13	13	13	54.4	54.4	54.4	37.511	0	323.31	132530000000	286	13	12	12	12	10	12	5	7	6	7
29.9908	29.4257	29.2094	30.007	29.8541	29.3133	23.0691	21.9582	22.376	22.0332	22.9595	23.0851				By MS/MS	By MS/MS	By MS/MS	By MS/MS	By MS/MS	By MS/MS	By MS/MS	By MS/MS	By MS/MS	By MS/MS	By MS/MS	By MS/MS	+	Gluc_SFuc	13	13	13	40.1	40.1	40.1	44.391	0	179.95	10583000000	123	12	12	9	13	12	11	4	2	2	2
30.1619	30.5492	30.6473	29.7506	30.8131	30.8293	28.6609	22.5955	25.2664	21.8387	24.4602	24.7526				By MS/MS	By MS/MS	By MS/MS	By MS/MS	By MS/MS	By MS/MS	By MS/MS	By MS/MS	By MS/MS	By MS/MS	By MS/MS	By MS/MS	+	Gluc_SFuc	23	23	23	63.1	63.1	63.1	64.326	0	323.31	19075000000	176	18	19	18	18	19	17	2	3	2	4
26.9165	26.611	26.5891	25.9595	25.7434	26.6697	27.0031	27.0083	26.7546	26.6819	26.4541	26.6276				By MS/MS	By MS/MS	By MS/MS	By MS/MS	By MS/MS	By MS/MS	By MS/MS	By MS/MS	By MS/MS	By MS/MS	By MS/MS	By MS/MS			6	6	6	49.2	49.2	49.2	13.863	0	29.654	1487700000	50	4	5	5	5	4	5	5	5	5	5
26.0196	25.3467	25.7832	25.8301	25.6768	26.6573	26.0633	24.9663	25.3188	23.95	25.7075	24.6498				By MS/MS	By MS/MS	By MS/MS	By MS/MS	By MS/MS	By MS/MS	By MS/MS	By MS/MS	By MS/MS	By matching	By MS/MS	By matching	+	Gluc_SFuc	4	4	4	32.3	32.3	32.3	25.07	0	32.672	573990000	21	4	3	4	3	4	4	4	3	2	1
26.5128	26.2839	26.5527	26.3028	26.1172	26.4068	27.3234	27.7447	27.5808	27.7591	27.4679	27.3942				By MS/MS	By MS/MS	By MS/MS	By MS/MS	By MS/MS	By MS/MS	By MS/MS	By MS/MS	By MS/MS	By MS/MS	By MS/MS	By MS/MS	+	Gluc_SFuc	7	7	7	41.2	41.2	41.2	26.987	0	41.049	2036500000	67	6	5	5	5	5	6	5	6	7	7
29.2819	29.9448	29.6607	29.053	29.5164	30.0775	31.145	30.8389	31.0379	31.1357	31.0737	30.6515				By MS/MS	By MS/MS	By MS/MS	By MS/MS	By MS/MS	By MS/MS	By MS/MS	By MS/MS	By MS/MS	By MS/MS	By MS/MS	By MS/MS	+	Gluc_SFuc	36	36	36	61.7	61.7	61.7	82.975	0	323.31	60254000000	631	29	31	31	29	26	32	33	34	35	35
28.3811	28.2083	28.6024	27.9692	28.0471	28.6232	28.7161	28.5814	28.9049	28.5716	28.6875	28.2994				By MS/MS	By MS/MS	By MS/MS	By MS/MS	By MS/MS	By MS/MS	By MS/MS	By MS/MS	By MS/MS	By MS/MS	By MS/MS	By MS/MS			3	3	3	30.3	30.3	30.3	16.175	0	55.33	4119500000	104	3	3	3	3	3	3	3	3	3	3
24.1762	24.0481	24.7538	25.8426	24.2141	24.9966	24.0492	26.6231	26.174	26.3843	24.7665	26.5726				By matching	By MS/MS		By MS/MS	By matching		By matching	By MS/MS	By MS/MS	By MS/MS	By matching	By MS/MS	+	Gluc_SFuc	2	2	2	5.7	5.7	5.7	32.945	0.00069348	2.4513	245470000	5	2	1	0	2	1	0	1	2	2	2
24.698	25.1439	25.7517	25.286	24.1606	25.2661	24.5065	24.1846	23.9625	25.9671	24.3595	23.8723				By MS/MS	By MS/MS	By MS/MS	By MS/MS	By MS/MS	By MS/MS	By matching		By matching	By matching	By matching	By matching			4	4	4	16.1	16.1	16.1	42.447	0	8.7523	396430000	9	3	4	4	4	2	4	3	0	3	2
28.096	27.7884	27.9617	27.9733	27.369	27.9812	27.4891	27.6964	27.4712	27.9339	27.4879	27.55				By MS/MS	By MS/MS	By MS/MS	By MS/MS	By MS/MS	By MS/MS	By MS/MS	By MS/MS	By MS/MS	By MS/MS	By MS/MS	By MS/MS			12	12	12	41.8	41.8	41.8	49.801	0	118.65	3865500000	77	12	7	8	8	6	11	7	8	9	6
29.6628	29.9622	29.9228	30.5555	30.1806	29.77	29.4679	29.9978	29.8716	29.8128	29.7892	30.6675				By MS/MS	By MS/MS	By MS/MS	By MS/MS	By MS/MS	By MS/MS	By MS/MS	By MS/MS	By MS/MS	By MS/MS	By MS/MS	By MS/MS			30	30	30	61.2	61.2	61.2	77.773	0	323.31	27830000000	419	25	24	27	26	24	25	25	27	25	23
25.245	26.2635	26.1899	26.5558	24.9331	24.3529	26.0564	26.8039	26.4719	26.4666	26.2384	27.3733				By MS/MS	By MS/MS	By MS/MS	By MS/MS	By matching	By MS/MS	By MS/MS	By MS/MS	By MS/MS	By MS/MS	By MS/MS	By MS/MS	+	Gluc_SFuc	3	3	3	14.3	14.3	14.3	28.824	0	44.396	664020000	23	1	2	1	3	1	1	3	3	2	3
26.2067	24.2025	25.8992	25.8607	25.6201	24.941	24.151	24.9149	24.9675	25.1229	25.2049	25.3061				By MS/MS	By MS/MS	By MS/MS	By MS/MS	By MS/MS	By MS/MS	By matching				By matching	By matching			3	3	3	21.7	21.7	21.7	35.249	0	102.65	324850000	10	2	1	2	3	2	2	1	0	0	0
26.7742	26.8028	26.7607	26.599	26.5908	26.7568	27.7721	27.7227	27.959	28.127	27.8003	27.862				By MS/MS	By MS/MS	By MS/MS	By MS/MS	By MS/MS	By MS/MS	By MS/MS	By MS/MS	By MS/MS	By MS/MS	By MS/MS	By MS/MS	+	Gluc_SFuc	12	12	12	22.1	22.1	22.1	84.199	0	110.54	2428600000	99	10	8	9	10	8	9	12	10	10	12
28.3313	28.0538	28.5961	28.3664	28.0879	28.3406	28.2074	28.4534	28.6965	28.5208	28.4879	28.9383				By MS/MS	By MS/MS	By MS/MS	By MS/MS	By MS/MS	By MS/MS	By MS/MS	By MS/MS	By MS/MS	By MS/MS	By MS/MS	By MS/MS			11	11	11	25.7	25.7	25.7	64.383	0	66.423	3986800000	45	7	6	7	8	7	10	8	8	6	5
24.4947	24.5856	25.4208	24.6435	23.9259	24.3222	24.7592	26.0091	24.2942	23.6827	24.3228	24.1986				By MS/MS	By MS/MS	By MS/MS	By MS/MS	By MS/MS	By MS/MS	By MS/MS	By MS/MS	By MS/MS	By MS/MS	By MS/MS	By MS/MS			3	3	3	18.9	18.9	18.9	26.967	0	12.479	214160000	14	2	1	1	1	3	3	3	3	2	2
27.7046	27.844	27.5611	27.0294	27.0778	26.2332	26.0559	24.9022	26.2212	26.0342	26.2	24.6736				By MS/MS	By MS/MS	By MS/MS	By MS/MS	By MS/MS	By MS/MS	By MS/MS	By MS/MS	By MS/MS	By MS/MS	By MS/MS	By MS/MS	+	Gluc_SFuc	3	3	3	9.8	9.8	9.8	35.499	0	2.8685	885140000	21	2	2	3	2	2	3	3	1	3	2
28.8085	28.5772	28.8696	28.8466	28.5724	28.3528	28.3723	28.3521	28.2666	28.8984	28.4361	28.7315				By MS/MS	By MS/MS	By MS/MS	By MS/MS	By MS/MS	By MS/MS	By MS/MS	By MS/MS	By MS/MS	By MS/MS	By MS/MS	By MS/MS			4	4	4	39.9	39.9	39.9	14.949	0	58.351	3095200000	41	3	3	2	3	3	2	3	3	3	2
29.8797	30.2844	30.1948	29.7673	29.9273	30.4844	30.6914	30.6369	30.5876	30.8581	30.4256	30.663				By MS/MS	By MS/MS	By MS/MS	By MS/MS	By MS/MS	By MS/MS	By MS/MS	By MS/MS	By MS/MS	By MS/MS	By MS/MS	By MS/MS			20	20	20	70	70	70	37.774	0	323.31	39240000000	382	17	17	17	16	16	17	19	19	17	18
28.0629	26.9039	27.9519	27.7779	27.8076	28.2957	29.9453	29.8616	29.7625	29.7165	29.0082	29.5812				By MS/MS	By MS/MS	By MS/MS	By MS/MS	By MS/MS	By MS/MS	By MS/MS	By MS/MS	By MS/MS	By MS/MS	By MS/MS	By MS/MS	+	Gluc_SFuc	8	8	8	66.7	66.7	66.7	17.717	0	34.151	6313000000	91	7	5	6	6	5	5	7	6	7	7
25.4257	25.2697	25.5676	25.1764	24.9675	25.2804	25.9399	25.5021	25.6273	25.8802	25.7475	25.5581				By MS/MS	By MS/MS	By MS/MS	By MS/MS	By MS/MS	By MS/MS	By MS/MS	By MS/MS	By MS/MS	By MS/MS	By MS/MS	By MS/MS			10	10	10	27	27	27	50.559	0	23.678	828000000	56	6	6	5	6	5	6	10	9	9	9
26.4926	25.7328	25.6	25.5146	24.9351	25.8686	27.6122	27.4896	27.2725	27.9152	27.0042	27.4037				By MS/MS	By MS/MS	By MS/MS	By MS/MS	By matching	By MS/MS	By MS/MS	By MS/MS	By MS/MS	By MS/MS	By MS/MS	By MS/MS	+	Gluc_SFuc	4	4	4	12.1	12.1	12.1	46.536	0	13.968	648550000	21	2	3	3	2	3	3	3	3	3	2
24.3509	26.3402	26.1781	26.1327	24.7774	25.7212	26.535	26.6638	26.5557	26.3942	26.6512	25.0022				By MS/MS	By MS/MS	By MS/MS	By MS/MS	By MS/MS	By MS/MS	By MS/MS	By MS/MS	By MS/MS	By MS/MS	By MS/MS	By MS/MS			5	5	5	21.3	21.3	21.3	31.41	0	10.237	672880000	35	1	2	2	2	1	3	4	4	3	3
25.6977	24.7697	25.0012	25.2772	25.2887	24.6518	24.7406	24.413	24.7567	24.486	24.7972	24.9373				By MS/MS	By MS/MS	By MS/MS	By MS/MS	By MS/MS	By MS/MS	By MS/MS	By MS/MS	By MS/MS	By MS/MS	By MS/MS	By MS/MS			6	6	6	18.6	18.6	18.6	56.727	0	24.99	475780000	37	4	4	2	3	4	5	5	5	4	4
26.1427	26.426	26.6709	26.295	25.8159	26.8657	26.7972	27.5743	27.3201	27.2835	27.1679	27.2693				By MS/MS	By MS/MS	By MS/MS	By MS/MS	By MS/MS	By MS/MS	By MS/MS	By MS/MS	By MS/MS	By MS/MS	By MS/MS	By MS/MS	+	Gluc_SFuc	5	5	5	20.8	20.8	20.8	28.088	0	18.309	1263300000	50	4	4	4	4	3	5	4	4	4	4
26.0956	25.7463	26.2187	25.6777	25.9421	26.0487	25.7053	25.8055	25.8436	26.6079	25.7844	26.2975				By MS/MS	By MS/MS	By MS/MS	By MS/MS	By MS/MS	By MS/MS	By MS/MS	By MS/MS	By MS/MS	By MS/MS	By MS/MS	By MS/MS			5	5	5	12.2	12.2	12.2	55.626	0	30.257	690840000	27	3	3	3	5	4	5	3	3	4	4
26.0285	26.7889	26.8654	24.4796	26.7288	26.8956	26.3797	26.5644	26.5073	26.3291	26.24	26.1107				By MS/MS	By MS/MS	By MS/MS	By MS/MS	By MS/MS	By MS/MS	By MS/MS	By MS/MS	By MS/MS	By MS/MS	By MS/MS	By MS/MS			4	4	4	19.5	19.5	19.5	29.495	0	7.6993	831340000	17	4	3	4	1	3	2	2	3	3	3
26.7023	24.7148	24.4557	27.2214	26.6084	27.2002	27.094	27.8986	27.7627	26.8858	23.9704	26.9659				By MS/MS	By matching	By matching	By MS/MS	By MS/MS	By MS/MS	By MS/MS	By MS/MS	By MS/MS	By MS/MS	By MS/MS	By MS/MS			6	6	6	18.7	18.7	18.7	43.186	0	13.507	1070700000	15	3	1	1	2	3	2	3	4	2	3
30.5255	31.04	30.8361	30.7995	31.0154	31.1361	30.2813	30.4732	30.5265	30.5633	30.2373	30.4988				By MS/MS	By MS/MS	By MS/MS	By MS/MS	By MS/MS	By MS/MS	By MS/MS	By MS/MS	By MS/MS	By MS/MS	By MS/MS	By MS/MS			4	4	4	51.9	51.9	51.9	6.12	0	11.654	12039000000	45	4	4	4	4	4	4	4	4	4	4
26.15	26.5254	26.2156	25.8181	25.9472	26.8053	26.7003	26.6792	25.8868	26.1365	26.3351	26.2898				By MS/MS	By MS/MS	By MS/MS	By MS/MS	By MS/MS	By MS/MS	By MS/MS	By MS/MS	By MS/MS	By MS/MS	By MS/MS	By MS/MS			5	5	5	23.1	23.1	23.1	32.482	0	25.535	862560000	24	5	3	3	3	4	5	3	3	4	3
28.2762	28.0973	27.8066	28.0415	27.9657	27.7161	27.9595	28.2585	27.859	27.701	27.9867	28.0305				By MS/MS	By MS/MS	By MS/MS	By MS/MS	By MS/MS	By MS/MS	By MS/MS	By MS/MS	By MS/MS	By MS/MS	By MS/MS	By MS/MS			9	9	9	43.6	43.6	43.6	35.966	0	155.93	4390200000	100	9	8	8	8	7	6	7	6	8	7
28.0578	27.2507	27.3346	27.6653	28.2988	27.2889	27.3606	27.1938	27.3432	26.6505	26.9608	26.8525				By MS/MS	By MS/MS	By MS/MS	By MS/MS	By MS/MS	By MS/MS	By MS/MS	By MS/MS	By MS/MS	By MS/MS	By MS/MS	By MS/MS			5	5	5	26.3	26.3	26.3	26.507	0	38.992	1563800000	24	3	4	2	4	2	4	2	4	2	3
25.6794	25.8477	25.9206	25.5435	25.6119	25.6886	24.0844	25.5289	26.0499	26.25	25.8924	25.98				By MS/MS	By MS/MS	By MS/MS	By MS/MS	By MS/MS	By MS/MS	By MS/MS	By MS/MS	By MS/MS	By MS/MS	By MS/MS	By MS/MS			5	5	5	21.6	21.6	21.6	33.27	0	33.725	644180000	26	3	2	4	2	4	3	2	4	2	3
27.3402	27.3132	27.2701	26.8897	26.5675	27.2813	27.1517	27.2831	27.0299	27.3669	26.9577	27.3871				By MS/MS	By MS/MS	By MS/MS	By MS/MS	By MS/MS	By MS/MS	By MS/MS	By MS/MS	By MS/MS	By MS/MS	By MS/MS	By MS/MS			12	12	12	37.1	37.1	37.1	54.057	0	170.87	3671100000	110	7	9	6	10	8	9	10	8	9	8
24.35	24.1798	25.1304	24.3008	23.9322	24.4051	24.3271	24.9431	24.5979	25.1711	24.5462	24.5036				By MS/MS	By matching	By matching	By MS/MS	By matching	By MS/MS	By MS/MS	By matching	By MS/MS	By MS/MS	By MS/MS	By MS/MS			2	2	2	11.6	11.6	11.6	39.785	0	12.724	184710000	13	1	1	1	2	1	2	1	1	2	2
26.5017	26.8962	24.3766	26.434	25.9679	27.0446	26.7854	27.0117	27.1274	27.1838	27.2832	27.1353				By MS/MS	By MS/MS	By MS/MS	By MS/MS	By MS/MS	By MS/MS	By MS/MS	By MS/MS	By MS/MS	By MS/MS	By MS/MS	By MS/MS	+	Gluc_SFuc	5	5	5	19	19	19	39.424	0	24.648	1368200000	37	3	3	2	5	3	3	3	4	4	4
25.663	23.7022	25.6671	25.2429	26.0015	25.7614	25.3855	25.1908	25.7862	25.3279	24.8602	25.3608				By MS/MS	By MS/MS	By MS/MS	By matching	By MS/MS	By MS/MS	By MS/MS	By MS/MS	By MS/MS	By MS/MS	By MS/MS	By MS/MS			6	6	6	21.4	21.4	21.4	38.965	0	6.16	514840000	13	5	1	4	3	3	5	2	3	4	4
26.6454	27.4285	27.4626	27.9727	27.3972	27.0628	25.5564	27.7202	26.269	26.4172	26.4705	28.4658				By MS/MS	By MS/MS	By MS/MS	By MS/MS	By MS/MS	By MS/MS	By MS/MS	By MS/MS	By MS/MS	By MS/MS	By MS/MS	By MS/MS			21	21	21	42.3	42.3	42.3	74.811	0	288.13	3785600000	128	14	13	17	18	15	12	6	17	7	9
24.819	24.7029	24.2993	24.4128	23.8612	23.9943	24.9032	24.803	25.4093	24.1939	24.9986	25.4038				By matching	By matching	By MS/MS	By MS/MS	By matching	By MS/MS	By MS/MS	By MS/MS	By MS/MS	By MS/MS	By MS/MS	By MS/MS			3	3	3	15.3	15.3	15.3	28.589	0	6.806	233860000	11	1	1	1	2	1	1	2	1	3	1
26.287	25.8706	26.5456	26.4684	25.6357	26.2867	27.0778	26.7429	26.3056	26.3829	26.4695	26.366				By MS/MS	By MS/MS	By MS/MS	By MS/MS	By MS/MS	By MS/MS	By MS/MS	By MS/MS	By MS/MS	By MS/MS	By MS/MS	By MS/MS			6	6	6	20.3	20.3	20.3	54.497	0	20.508	1044000000	49	3	3	4	3	4	4	5	4	4	4
24.5157	24.6314	24.5312	24.8819	24.9449	24.5628	24.1689	24.4474	24.8662	24.4293	24.7585	25.1242				By MS/MS	By MS/MS		By MS/MS	By MS/MS	By MS/MS	By MS/MS	By MS/MS	By MS/MS	By MS/MS	By MS/MS	By MS/MS			4	4	4	16	16	16	32.927	0	6.0771	241160000	10	2	3	0	3	2	3	3	3	2	1
28.2338	28.1964	28.4223	28.5313	28.4272	28.4167	28.495	28.5261	28.588	28.8828	28.4743	28.7114				By MS/MS	By MS/MS	By MS/MS	By MS/MS	By MS/MS	By MS/MS	By MS/MS	By MS/MS	By MS/MS	By MS/MS	By MS/MS	By MS/MS			14	14	14	42.8	42.8	42.8	55.155	0	228.11	5930000000	146	11	13	11	9	10	12	13	12	13	12
24.2477	25.8531	24.8683	24.5808	23.7262	24.4931	25.1567	24.2924	24.2791	24.4169	24.7023	24.2564				By MS/MS	By matching	By MS/MS	By MS/MS	By MS/MS	By MS/MS	By MS/MS	By MS/MS	By MS/MS	By MS/MS	By MS/MS	By MS/MS			4	4	4	19.2	19.2	19.2	26.404	0	3.2692	213350000	10	3	1	2	2	2	3	3	3	2	3
27.1675	27.4084	27.0853	26.8749	26.6782	26.5431	28.2321	27.9815	27.8747	28.1651	27.5222	27.4966				By MS/MS	By MS/MS	By MS/MS	By MS/MS	By MS/MS	By MS/MS	By MS/MS	By MS/MS	By MS/MS	By MS/MS	By MS/MS	By MS/MS	+	Gluc_SFuc	6	6	6	43	43	43	17.365	0	62.531	2062700000	55	5	2	5	4	4	5	5	5	5	4
24.4879	25.8094	24.1199	24.1006	25.3426	26.1999	24.1776	25.8776	26.2223	26.1506	25.6495	26.4659				By MS/MS	By MS/MS	By matching	By matching	By matching	By MS/MS	By MS/MS	By MS/MS	By MS/MS	By MS/MS	By MS/MS	By MS/MS			7	7	7	2.8	2.8	2.8	400.19	0	6.2883	417670000	16	2	1	2	2	3	4	4	6	5	4
24.8403	25.0807	24.9466	24.7771	24.6135	24.8191	25.874	25.5062	25.2179	25.815	25.2544	25.5644				By MS/MS	By MS/MS	By MS/MS	By MS/MS	By MS/MS	By MS/MS	By MS/MS	By MS/MS	By MS/MS	By MS/MS	By MS/MS	By MS/MS	+	Gluc_SFuc	9	9	9	17.4	17.4	17.4	58.861	0	16.059	666430000	46	6	5	5	8	4	5	4	7	7	5
26.9855	26.5051	26.5628	27.0191	26.6675	26.6702	27.1149	26.8719	27.06	27.0876	27.4156	27.2291				By MS/MS	By MS/MS	By MS/MS	By MS/MS	By MS/MS	By MS/MS	By MS/MS	By MS/MS	By MS/MS	By MS/MS	By MS/MS	By MS/MS			4	4	4	18.9	18.9	18.9	30.329	0	52.144	1624900000	39	4	4	3	4	3	4	4	3	3	3
24.7353	25.091	23.9946	24.6737	24.038	24.5414	24.6528	24.568	24.726	24.5851	25.0536	25.0355				By MS/MS	By MS/MS	By MS/MS	By MS/MS	By MS/MS	By MS/MS	By MS/MS	By MS/MS	By MS/MS	By MS/MS	By MS/MS	By MS/MS			2	2	2	7.3	7.3	7.3	25.096	0	5.523	205160000	14	2	2	1	2	1	2	1	2	2	1
25.9391	23.1204	25.7169	25.7734	25.9266	25.2971	24.3189	24.4298	24.7144	25.1782	24.8905	24.725				By MS/MS	By MS/MS	By MS/MS	By MS/MS	By MS/MS	By MS/MS	By MS/MS	By MS/MS	By MS/MS	By MS/MS	By MS/MS	By MS/MS			2	2	2	8.1	8.1	8.1	35.126	0	19.205	302370000	10	2	2	2	2	2	2	1	1	1	2
24.5711	24.5848	23.8543	23.7915	23.8312	23.7229	27.7944	27.3999	27.6314	26.7767	27.3981	28.3735				By MS/MS	By MS/MS	By MS/MS	By MS/MS	By MS/MS	By MS/MS	By MS/MS	By MS/MS	By MS/MS	By MS/MS	By MS/MS	By MS/MS	+	Gluc_SFuc	3	3	3	14.7	14.7	14.7	31.347	0	30.161	1732600000	20	1	1	1	1	1	1	2	3	2	3
25.1143	24.3857	24.554	24.1733	24.0883	24.0984	24.8785	24.9966	24.8644	24.6908	25.2689	25.0814				By MS/MS	By matching	By matching	By MS/MS	By matching	By MS/MS	By MS/MS	By MS/MS	By MS/MS	By MS/MS	By MS/MS	By MS/MS			9	6	6	13	8.9	8.9	80.828	0	9.1221	325530000	23	4	5	5	6	4	7	6	7	7	8
26.2452	26.327	26.2904	25.7717	25.9816	26.3288	23.2335	24.2283	25.0301	24.9865	26.4785	24.4344				By MS/MS	By MS/MS	By MS/MS	By MS/MS	By MS/MS	By MS/MS				By matching		By matching	+	Gluc_SFuc	9	9	9	30.4	30.4	30.4	49.072	0	50.133	604030000	14	4	4	4	4	6	7	0	0	0	2
27.357	27.4677	27.3002	27.2405	27.3493	27.6786	26.911	26.9116	26.7622	27.2907	26.7209	26.8721				By MS/MS	By MS/MS	By MS/MS	By MS/MS	By MS/MS	By MS/MS	By MS/MS	By MS/MS	By MS/MS	By MS/MS	By MS/MS	By MS/MS			11	11	11	42.5	42.5	42.5	41.584	0	98.638	3850900000	117	9	10	10	9	9	10	10	8	9	8
28.3465	28.1212	28.5965	28.2232	27.8172	28.252	28.0675	27.8482	27.8801	27.5056	27.8379	27.507				By MS/MS	By MS/MS	By MS/MS	By MS/MS	By MS/MS	By MS/MS	By MS/MS	By MS/MS	By MS/MS	By MS/MS	By MS/MS	By MS/MS			12	12	12	46.1	46.1	46.1	36.011	0	160.12	6496700000	145	11	9	10	9	9	10	10	9	9	9
29.7388	29.685	29.5157	29.6194	29.556	29.6641	29.606	29.7811	29.6045	29.5584	29.733	29.6633				By MS/MS	By MS/MS	By MS/MS	By MS/MS	By MS/MS	By MS/MS	By MS/MS	By MS/MS	By MS/MS	By MS/MS	By MS/MS	By MS/MS			25	25	25	41.5	41.5	41.5	95.751	0	292.08	16391000000	266	23	16	17	20	19	21	22	23	21	24
27.9654	28.7767	27.7881	27.7053	28.3866	27.2129	27.444	27.9866	28.0042	28.0317	27.8238	28.0585				By MS/MS	By MS/MS	By MS/MS	By MS/MS	By MS/MS	By MS/MS	By MS/MS	By MS/MS	By MS/MS	By MS/MS	By MS/MS	By MS/MS			8	8	8	23.8	23.8	23.8	38.768	0	10.803	2036100000	24	4	3	4	4	3	6	7	7	4	4
27.5254	27.6074	27.8367	27.7195	27.8702	27.4654	26.8535	27.346	26.9837	27.0251	26.6418	26.8561				By MS/MS	By MS/MS	By MS/MS	By MS/MS	By MS/MS	By MS/MS	By MS/MS	By MS/MS	By MS/MS	By MS/MS	By MS/MS	By MS/MS	+	Gluc_SFuc	8	8	8	68.7	68.7	68.7	16.946	0	54.534	3242300000	73	7	6	7	7	5	6	3	5	5	4
26.2169	26.2525	26.0539	26.5418	26.2739	26.4258	25.1849	25.6071	23.9868	25.1244	25.2547	25.1242				By MS/MS	By MS/MS	By MS/MS	By MS/MS	By MS/MS	By MS/MS	By MS/MS	By MS/MS	By matching	By MS/MS	By MS/MS	By MS/MS	+	Gluc_SFuc	3	3	3	16	16	16	38.439	0	46.454	514780000	22	2	2	2	2	2	3	2	2	1	2
27.8949	27.4917	27.5198	27.4289	27.3835	27.6013	26.9614	26.7094	27.4531	27.5073	27.1066	27.2209				By MS/MS	By MS/MS	By MS/MS	By MS/MS	By MS/MS	By MS/MS	By MS/MS	By MS/MS	By MS/MS	By MS/MS	By MS/MS	By MS/MS			7	7	7	29.5	29.5	29.5	45.367	0	80.613	2934100000	90	6	6	5	7	7	6	6	3	6	5
24.3836	26.0884	25.9794	25.2825	24.2947	24.304	26.1382	26.319	26.275	26.4067	25.6978	26.0606				By MS/MS	By MS/MS	By MS/MS	By MS/MS	By MS/MS	By MS/MS	By MS/MS	By MS/MS	By MS/MS	By MS/MS	By MS/MS	By MS/MS	+	Gluc_SFuc	5	5	5	18.7	18.7	18.7	27.611	0	11.514	570850000	25	2	2	4	3	3	3	4	2	4	3
25.3472	25.4668	25.4779	24.5915	25.0739	25.768	24.8268	25.5119	25.1037	25.5998	25.214	25.3016				By MS/MS	By MS/MS	By MS/MS	By MS/MS	By matching	By MS/MS	By MS/MS	By MS/MS	By MS/MS	By MS/MS	By MS/MS	By MS/MS			2	2	2	6.6	6.6	6.6	41.447	0	4.3698	328480000	21	2	2	2	2	2	2	2	2	2	2
25.3103	25.1056	26.12	25.456	25.4368	25.2081	25.0827	24.9692	25.0356	24.724	25.4295	25.2719				By MS/MS	By matching	By MS/MS	By MS/MS	By MS/MS	By MS/MS	By MS/MS	By MS/MS	By MS/MS	By MS/MS	By MS/MS	By MS/MS			5	5	5	17.3	17.3	17.3	34.348	0	6.9366	518760000	18	4	4	4	5	3	5	4	4	3	4
25.2081	25.0649	24.8964	25.3219	24.3496	25.2968	25.481	25.8457	25.1926	25.448	25.33	25.383				By MS/MS	By matching	By matching	By MS/MS	By matching	By MS/MS	By MS/MS	By MS/MS	By MS/MS	By MS/MS	By MS/MS	By MS/MS			3	3	3	26.2	26.2	26.2	15.675	0	7.5205	378340000	16	3	3	2	2	1	3	2	3	3	3
26.3413	26.6278	24.8203	26.3991	26.2857	26.3849	26.5805	26.0437	25.9786	26.6986	26.1973	25.8974				By MS/MS	By MS/MS	By MS/MS	By MS/MS	By MS/MS	By MS/MS	By MS/MS	By MS/MS	By MS/MS	By MS/MS	By MS/MS	By MS/MS			4	4	4	29.4	29.4	29.4	16.242	0	13.383	744390000	28	3	3	1	3	3	3	3	3	4	4
27.6699	27.6848	27.6733	27.7686	27.6271	27.8584	27.3198	27.6035	27.3624	27.3305	27.3355	27.456				By MS/MS	By MS/MS	By MS/MS	By MS/MS	By MS/MS	By MS/MS	By MS/MS	By MS/MS	By MS/MS	By MS/MS	By MS/MS	By MS/MS			12	12	12	47.7	47.7	47.7	39.697	0	135.43	3621000000	100	10	9	10	10	9	9	7	9	7	8
28.5122	28.6379	28.4634	28.6496	28.6937	28.7208	28.1152	28.162	28.1092	28.2468	28.2937	28.0084				By MS/MS	By MS/MS	By MS/MS	By MS/MS	By MS/MS	By MS/MS	By MS/MS	By MS/MS	By MS/MS	By MS/MS	By MS/MS	By MS/MS			20	20	20	40.9	40.9	40.9	67.709	0	161.54	11622000000	205	16	16	16	17	17	17	17	17	16	16
27.0995	26.8954	26.6595	26.882	27.1784	27.1218	27.1069	26.9024	27.1492	26.9989	27.025	27.2535				By MS/MS	By MS/MS	By MS/MS	By MS/MS	By MS/MS	By MS/MS	By MS/MS	By MS/MS	By MS/MS	By MS/MS	By MS/MS	By MS/MS			10	10	10	59.2	59.2	59.2	30.654	0	186.47	2477800000	80	7	6	5	6	7	9	5	6	6	5
28.2148	28.2813	28.1029	28.1672	28.6205	28.2947	28.3861	28.2853	28.6424	28.3861	28.4385	28.6101				By MS/MS	By MS/MS	By MS/MS	By MS/MS	By MS/MS	By MS/MS	By MS/MS	By MS/MS	By MS/MS	By MS/MS	By MS/MS	By MS/MS			3	3	3	37.2	37.2	37.2	8.8898	0	30.888	3620000000	55	3	3	2	3	3	3	3	2	2	3
29.8236	30.1612	30.0192	30.0272	29.8738	30.2033	30.8732	30.8802	30.4664	30.7611	30.3891	30.6648				By MS/MS	By MS/MS	By MS/MS	By MS/MS	By MS/MS	By MS/MS	By MS/MS	By MS/MS	By MS/MS	By MS/MS	By MS/MS	By MS/MS	+	Gluc_SFuc	9	9	9	45.1	45.1	45.1	32.782	0	148.64	19619000000	202	7	7	7	8	7	8	9	8	6	7
27.6765	27.3873	27.3421	27.7412	27.3775	27.4394	27.832	27.7739	27.6873	27.896	28.1215	27.4991				By MS/MS	By MS/MS	By MS/MS	By MS/MS	By MS/MS	By MS/MS	By MS/MS	By MS/MS	By MS/MS	By MS/MS	By MS/MS	By MS/MS			5	5	5	36.8	36.8	36.8	19.675	0	93.334	2081600000	41	3	3	3	4	4	5	3	3	3	2
26.3353	26.5526	26.3388	26.4156	25.8227	26.003	24.6163	25.5937	25.2859	25.4851	25.1526	25.6456				By MS/MS	By MS/MS	By MS/MS	By MS/MS	By MS/MS	By MS/MS	By MS/MS	By MS/MS	By MS/MS	By MS/MS	By MS/MS	By MS/MS	+	Gluc_SFuc	9	9	9	28.4	28.4	28.4	43.318	0	32.198	1297200000	45	6	9	6	9	9	9	5	5	8	3
24.8898	24.8467	25.3353	25.0335	25.1754	24.9815	24.9747	24.6639	24.9249	25.0372	25.4124	24.1767				By MS/MS	By MS/MS	By MS/MS	By MS/MS	By MS/MS	By MS/MS	By MS/MS	By MS/MS	By MS/MS	By MS/MS	By MS/MS	By MS/MS			6	6	6	26.1	26.1	26.1	25.294	0	13.38	494110000	17	5	5	4	4	5	6	3	4	3	3
29.3914	29.5779	29.5902	29.4122	29.8978	29.6656	30.0249	30.1381	30.1042	30.3126	30.0912	30.2865				By MS/MS	By MS/MS	By MS/MS	By MS/MS	By MS/MS	By MS/MS	By MS/MS	By MS/MS	By MS/MS	By MS/MS	By MS/MS	By MS/MS	+	Gluc_SFuc	15	15	15	70.8	70.8	70.8	23.371	0	96.557	12252000000	150	13	13	12	11	9	14	12	14	13	12
27.9416	28.0711	28.2239	28.1159	28.3	28.1825	28.6295	28.7058	28.1079	28.3244	27.9781	27.8858				By MS/MS	By MS/MS	By MS/MS	By MS/MS	By MS/MS	By MS/MS	By MS/MS	By MS/MS	By MS/MS	By MS/MS	By MS/MS	By MS/MS			5	5	5	31.7	31.7	31.7	23.189	0	26	5160900000	75	3	4	4	5	5	4	3	4	5	5
25.8772	26.4155	25.9257	26.3019	25.4425	26.1797	25.7405	25.758	25.6324	25.6857	25.7761	25.7265				By MS/MS	By MS/MS	By MS/MS	By MS/MS	By MS/MS	By MS/MS	By MS/MS	By MS/MS	By MS/MS	By MS/MS	By MS/MS	By MS/MS			7	7	7	40.1	40.1	40.1	24.784	0	36.643	1094000000	72	6	6	5	6	5	5	5	5	6	5
27.8778	28.0336	27.9187	27.9284	28.0335	28.2653	28.2229	28.1597	28.0445	28.2411	28.0656	28.006				By MS/MS	By MS/MS	By MS/MS	By MS/MS	By MS/MS	By MS/MS	By MS/MS	By MS/MS	By MS/MS	By MS/MS	By MS/MS	By MS/MS			25	25	25	46.7	46.7	46.7	64.299	0	323.31	9446300000	247	17	19	18	21	18	20	20	18	21	20
28.1023	28.4891	28.1961	28.5627	28.57	28.4778	28.7532	28.6605	28.6381	28.4241	28.6829	28.7725				By MS/MS	By MS/MS	By MS/MS	By MS/MS	By MS/MS	By MS/MS	By MS/MS	By MS/MS	By MS/MS	By MS/MS	By MS/MS	By MS/MS			13	13	13	72.5	72.5	72.5	29.535	0	301.61	8656800000	178	12	11	11	11	10	10	10	10	9	9
28.959	28.8579	28.8939	29.1488	29.6497	28.7685	29.5574	29.5586	29.0952	29.4373	29.0308	29.2481				By MS/MS	By MS/MS	By MS/MS	By MS/MS	By MS/MS	By MS/MS	By MS/MS	By MS/MS	By MS/MS	By MS/MS	By MS/MS	By MS/MS			6	6	6	43.1	43.1	43.1	16.713	0	124.4	8015100000	78	5	6	5	6	5	4	5	6	6	5
29.0747	29.2065	28.9438	28.9396	29.0595	29.1415	30.3984	30.5361	30.4024	30.6136	30.0854	30.3506				By MS/MS	By MS/MS	By MS/MS	By MS/MS	By MS/MS	By MS/MS	By MS/MS	By MS/MS	By MS/MS	By MS/MS	By MS/MS	By MS/MS	+	Gluc_SFuc	9	9	9	79.4	79.4	79.4	11.327	0	101.68	25322000000	229	9	8	8	8	8	8	9	9	8	9
23.9993	25.1722	28.179	24.2482	25.3831	28.2513	28.5103	28.8347	28.5477	29.1047	28.7325	28.9737				By MS/MS	By MS/MS	By MS/MS	By MS/MS		By MS/MS	By MS/MS	By MS/MS	By MS/MS	By MS/MS	By MS/MS	By MS/MS	+	Gluc_SFuc	2	2	2	18.4	18.4	18.4	11.06	0	4.4137	1724500000	30	1	1	2	1	0	1	1	1	1	1
27.8342	27.4087	27.6375	27.8979	28.0507	28.029	27.9129	28.1863	28.4213	28.4037	28.1756	28.4356				By MS/MS	By MS/MS	By MS/MS	By MS/MS	By MS/MS	By MS/MS	By MS/MS	By MS/MS	By MS/MS	By MS/MS	By MS/MS	By MS/MS			5	5	5	55.8	55.8	55.8	9.6612	0	55.109	2697500000	40	4	3	4	4	3	4	4	3	3	3
28.0219	28.1585	24.0668	27.4133	27.405	23.9262	28.3036	23.7097	24.3508	23.9854	24.9313	24.5388				By MS/MS	By MS/MS	By MS/MS	By MS/MS	By MS/MS	By MS/MS	By MS/MS	By MS/MS	By MS/MS	By MS/MS	By MS/MS	By MS/MS	+	Gluc_SFuc	2	2	2	40.6	40.6	40.6	7.7718	0	53.586	1662800000	19	2	2	1	2	2	1	2	1	1	1
24.3165	25.3764	25.4126	24.2897	25.8112	25.2582	24.8497	23.9399	24.74	24.307	25.6225	24.6979				By MS/MS	By MS/MS	By MS/MS	By MS/MS	By MS/MS	By MS/MS	By MS/MS	By MS/MS	By MS/MS	By MS/MS	By MS/MS	By MS/MS			2	2	2	27.8	27.8	27.8	10.03	0	35.195	163330000	23	2	1	2	1	2	2	2	1	1	2
28.1218	26.6542	26.7554	27.3737	26.2635	27.7588	25.7577	25.673	25.7389	24.8986	25.3423	26.6538				By MS/MS	By MS/MS	By MS/MS	By MS/MS	By MS/MS	By MS/MS	By MS/MS	By MS/MS	By MS/MS	By MS/MS	By MS/MS	By MS/MS	+	Gluc_SFuc	5	5	5	31.9	31.9	31.9	24.103	0	29.651	1412400000	26	4	4	5	5	5	5	3	2	2	1
29.6414	29.8831	29.6165	29.7072	29.9866	29.8304	30.4998	30.6544	30.468	30.3854	30.7336	30.3125				By MS/MS	By MS/MS	By MS/MS	By MS/MS	By MS/MS	By MS/MS	By MS/MS	By MS/MS	By MS/MS	By MS/MS	By MS/MS	By MS/MS	+	Gluc_SFuc	18	18	18	70.4	70.4	70.4	42.494	0	323.31	37260000000	386	17	16	18	18	18	17	18	16	16	16
29.3529	29.4312	29.3026	29.3042	29.4997	29.5032	29.9342	29.9061	29.8856	29.6797	29.8533	29.4719				By MS/MS	By MS/MS	By MS/MS	By MS/MS	By MS/MS	By MS/MS	By MS/MS	By MS/MS	By MS/MS	By MS/MS	By MS/MS	By MS/MS			24	24	24	76.8	76.8	76.8	50.208	0	323.31	32808000000	503	23	20	23	24	22	23	23	22	22	22
27.0871	27.1826	27.1646	27.3157	27.3996	27.5513	27.5632	27.5098	27.669	27.511	27.6557	27.382				By MS/MS	By MS/MS	By MS/MS	By MS/MS	By MS/MS	By MS/MS	By MS/MS	By MS/MS	By MS/MS	By MS/MS	By MS/MS	By MS/MS			9	9	9	58.9	58.9	58.9	22.857	0	90.213	2550400000	90	9	7	8	8	8	8	8	7	8	6
30.0005	29.8565	29.9011	29.9991	30.0566	29.8885	30.448	30.4671	30.4845	30.506	30.6432	30.4798				By MS/MS	By MS/MS	By MS/MS	By MS/MS	By MS/MS	By MS/MS	By MS/MS	By MS/MS	By MS/MS	By MS/MS	By MS/MS	By MS/MS	+	Gluc_SFuc	14	14	14	77.1	77.1	77.1	25.717	0	323.31	34259000000	357	13	13	13	12	12	14	13	14	14	13
27.0722	27.029	27.0604	27.1496	26.7713	26.9059	26.2049	26.2884	26.4344	26.6333	26.075	26.1017				By MS/MS	By MS/MS	By MS/MS	By MS/MS	By MS/MS	By MS/MS	By MS/MS	By MS/MS	By MS/MS	By MS/MS	By MS/MS	By MS/MS	+	Gluc_SFuc	10	10	10	19.4	19.4	19.4	68.684	0	64.526	1740600000	49	7	5	6	7	6	9	4	7	6	5
27.0252	26.7717	27.0301	27.1147	27.1748	27.3183	27.1665	27.1568	27.2823	27.65	27.2821	26.8113				By MS/MS	By MS/MS	By MS/MS	By MS/MS	By MS/MS	By MS/MS	By MS/MS	By MS/MS	By MS/MS	By MS/MS	By MS/MS	By MS/MS			10	10	10	66.5	66.5	66.5	20.859	0	127.21	2769700000	75	7	6	7	7	7	8	6	5	7	8
31.4106	31.697	31.5343	31.5564	31.9388	31.7372	30.8491	30.9411	30.815	31.0497	31.0934	31.033				By MS/MS	By MS/MS	By MS/MS	By MS/MS	By MS/MS	By MS/MS	By MS/MS	By MS/MS	By MS/MS	By MS/MS	By MS/MS	By MS/MS	+	Gluc_SFuc	27	27	27	84.9	84.9	84.9	30.863	0	323.31	102570000000	623	25	24	26	26	24	27	25	25	25	24
31.7677	32.1905	32.1012	31.8712	32.1218	32.0825	31.5007	31.3348	31.2695	31.4664	31.1526	31.4292				By MS/MS	By MS/MS	By MS/MS	By MS/MS	By MS/MS	By MS/MS	By MS/MS	By MS/MS	By MS/MS	By MS/MS	By MS/MS	By MS/MS	+	Gluc_SFuc	16	16	16	70.9	70.9	70.9	28.341	0	323.31	127690000000	453	15	15	14	15	16	16	15	12	16	14
26.5029	26.7774	26.5287	26.487	26.2055	26.9381	26.28	26.3458	26.8563	26.1029	26.2185	26.2617				By MS/MS	By MS/MS	By MS/MS	By MS/MS	By MS/MS	By MS/MS	By MS/MS	By MS/MS	By MS/MS	By MS/MS	By MS/MS	By MS/MS			7	7	7	51.2	51.2	51.2	29.901	0	134.02	1677200000	49	6	4	4	6	5	3	4	3	3	4
32.3623	32.799	32.7594	32.1449	32.5598	32.7388	32.0986	32.5285	32.2265	32.3676	32.0282	32.2098				By MS/MS	By MS/MS	By MS/MS	By MS/MS	By MS/MS	By MS/MS	By MS/MS	By MS/MS	By MS/MS	By MS/MS	By MS/MS	By MS/MS			2	2	2	38.2	38.2	38.2	6.3684	0	30.852	73290000000	57	2	2	2	2	2	2	2	2	2	2
26.1656	26.385	26.206	26.3407	26.4953	26.5396	26.3169	26.709	26.3867	26.5639	26.4612	26.6151				By MS/MS	By MS/MS	By MS/MS	By MS/MS	By MS/MS	By MS/MS	By MS/MS	By MS/MS	By MS/MS	By MS/MS	By MS/MS	By MS/MS			25	25	25	28.8	28.8	28.8	124.97	0	90.124	2658900000	129	17	15	16	16	15	16	17	18	17	16
25.4887	26.2948	25.3185	25.3569	25.5839	26.6749	27.5822	27.6209	27.4259	27.7296	27.4657	27.4384				By MS/MS	By MS/MS	By MS/MS	By MS/MS	By MS/MS	By MS/MS	By MS/MS	By MS/MS	By MS/MS	By MS/MS	By MS/MS	By MS/MS	+	Gluc_SFuc	3	3	3	42.1	42.1	42.1	6.0673	0	18.196	770480000	29	2	2	2	2	2	2	2	2	2	2
27.0606	26.7788	26.451	27.1674	26.3908	26.7497	27.0404	26.7859	27.0612	27.3776	27.3582	26.9084				By MS/MS	By MS/MS	By MS/MS	By MS/MS	By MS/MS	By MS/MS	By MS/MS	By MS/MS	By MS/MS	By MS/MS	By MS/MS	By MS/MS			7	7	7	33.5	33.5	33.5	17.464	0	18.333	1797100000	52	7	4	4	6	5	4	7	5	5	2
26.4173	26.0219	26.403	26.7339	26.3691	26.0879	24.1884	25.2797	24.5964	25.1237	24.9065	24.1449				By MS/MS	By MS/MS	By MS/MS	By MS/MS	By MS/MS	By MS/MS			By matching		By matching		+	Gluc_SFuc	3	3	3	21.3	21.3	21.3	26.516	0	4.8091	503700000	11	3	3	2	3	2	3	0	0	1	0
28.404	28.2263	28.4889	28.6169	28.5656	28.5198	28.3215	29.085	28.5862	28.3909	28.9709	28.5219				By MS/MS	By MS/MS	By MS/MS	By MS/MS	By MS/MS	By MS/MS	By MS/MS	By MS/MS	By MS/MS	By MS/MS	By MS/MS	By MS/MS			4	4	4	32.1	32.1	32.1	14.128	0	52.36	3015800000	33	4	4	2	4	3	4	2	2	3	3
24.9678	25.2111	23.8098	25.3483	25.4216	25.5606	25.3323	25.4589	25.6173	24.6291	24.6288	26.1622				By MS/MS	By MS/MS	By MS/MS	By MS/MS	By MS/MS	By MS/MS	By MS/MS	By MS/MS	By MS/MS	By MS/MS	By MS/MS	By MS/MS			3	3	3	54.7	54.7	54.7	8.7597	0	9.4394	395440000	12	3	3	1	2	2	3	2	2	2	1
29.1546	29.0618	29.1285	29.1785	29.1863	29.3486	28.5673	29.0112	28.7862	28.8477	28.6558	29.0156				By MS/MS	By MS/MS	By MS/MS	By MS/MS	By MS/MS	By MS/MS	By MS/MS	By MS/MS	By MS/MS	By MS/MS	By MS/MS	By MS/MS			8	8	8	40.1	40.1	40.1	36.29	0	58.645	4805500000	58	7	6	6	6	7	5	6	6	5	5
25.5605	26.0694	23.5734	25.3099	24.2984	26.2741	25.966	26.2173	25.0319	26.2293	26.2491	26.4919				By MS/MS	By matching	By MS/MS	By MS/MS	By MS/MS	By MS/MS	By MS/MS	By MS/MS	By MS/MS	By MS/MS	By MS/MS	By MS/MS	+	Gluc_SFuc	5	5	5	10.3	10.3	10.3	52.172	0	8.3792	348090000	20	2	2	1	2	1	4	3	2	2	3
27.8241	27.7558	27.8187	27.6967	27.5239	27.9394	28.5343	28.6064	28.6691	28.6094	28.559	28.6136				By MS/MS	By MS/MS	By MS/MS	By MS/MS	By MS/MS	By MS/MS	By MS/MS	By MS/MS	By MS/MS	By MS/MS	By MS/MS	By MS/MS	+	Gluc_SFuc	23	23	23	44.7	44.7	44.7	68.623	0	155.53	7429100000	195	16	16	16	14	14	17	20	19	20	21
29.3785	28.6995	23.8177	28.7164	24.1383	29.1289	29.0762	29.517	29.1989	24.9998	29.4411	29.5898				By MS/MS	By MS/MS	By MS/MS	By MS/MS	By MS/MS	By MS/MS	By MS/MS	By MS/MS	By MS/MS	By MS/MS	By MS/MS	By MS/MS	+	Gluc_SFuc	5	5	5	22.5	22.5	22.5	42.337	0.00069396	2.4743	2807200000	17	2	4	1	2	1	4	3	3	2	1
26.861	26.6	26.6835	26.6558	27.1059	26.6871	26.7269	26.6579	26.8062	26.9318	26.8671	26.841				By MS/MS	By MS/MS	By MS/MS	By MS/MS	By MS/MS	By MS/MS	By MS/MS	By MS/MS	By MS/MS	By MS/MS	By MS/MS	By MS/MS			5	5	5	18.6	18.6	18.6	32.581	0	33.224	1207600000	41	3	3	2	2	3	3	5	3	3	3
28.2328	28.3563	28.2597	28.0439	28.0621	28.5305	28.5149	28.5957	28.3935	28.7259	28.5325	28.4342				By MS/MS	By MS/MS	By MS/MS	By MS/MS	By MS/MS	By MS/MS	By MS/MS	By MS/MS	By MS/MS	By MS/MS	By MS/MS	By MS/MS			15	15	15	41.3	41.3	41.3	52.866	0	214.84	7815100000	230	14	15	15	15	14	15	15	15	13	15
27.9482	28.0027	28.2898	27.824	28.1153	28.3394	27.2873	27.3155	27.2077	27.217	27.3569	26.9273				By MS/MS	By MS/MS	By MS/MS	By MS/MS	By MS/MS	By MS/MS	By MS/MS	By MS/MS	By MS/MS	By MS/MS	By MS/MS	By MS/MS	+	Gluc_SFuc	16	16	16	55.1	55.1	55.1	50.244	0	180.64	5277300000	134	14	15	13	13	15	15	12	11	10	10
33.0795	33.3714	32.9715	33.2546	33.5148	33.4998	34.0084	33.9376	34.0544	34.0792	34.2158	34.0298				By MS/MS	By MS/MS	By MS/MS	By MS/MS	By MS/MS	By MS/MS	By MS/MS	By MS/MS	By MS/MS	By MS/MS	By MS/MS	By MS/MS	+	Gluc_SFuc	10	10	10	81.9	81.9	81.9	14.3	0	323.31	174810000000	382	10	10	9	9	9	10	10	10	10	9
27.2213	27.0629	27.1464	27.272	27.2058	27.0166	27.3469	27.2235	27.3396	27.294	27.3004	27.4188				By MS/MS	By MS/MS	By MS/MS	By MS/MS	By MS/MS	By MS/MS	By MS/MS	By MS/MS	By MS/MS	By MS/MS	By MS/MS	By MS/MS			24	24	24	40	40	40	100.92	0	292.81	5163800000	193	13	14	15	18	17	16	19	17	17	18
31.6337	32.0836	31.7105	31.4676	31.6031	31.9195	32.6466	32.8745	32.6086	32.8256	32.4948	32.7383				By MS/MS	By MS/MS	By MS/MS	By MS/MS	By MS/MS	By MS/MS	By MS/MS	By MS/MS	By MS/MS	By MS/MS	By MS/MS	By MS/MS	+	Gluc_SFuc	7	7	7	83.5	83.5	83.5	11.85	0	42.655	37151000000	153	7	6	7	7	7	7	7	7	7	7
26.6948	26.6553	26.8069	26.5861	26.7468	27.0947	27.2984	27.3833	27.179	27.3893	27.067	27.444				By MS/MS	By MS/MS	By MS/MS	By MS/MS	By MS/MS	By MS/MS	By MS/MS	By MS/MS	By MS/MS	By MS/MS	By MS/MS	By MS/MS			13	13	13	39.6	39.6	39.6	54.557	0	71.215	3092500000	109	10	11	10	11	8	12	9	11	11	11
28.6889	28.7293	28.4969	28.7654	28.6732	28.5209	29.6988	29.6941	29.7163	29.8035	29.8832	29.6409				By MS/MS	By MS/MS	By MS/MS	By MS/MS	By MS/MS	By MS/MS	By MS/MS	By MS/MS	By MS/MS	By MS/MS	By MS/MS	By MS/MS	+	Gluc_SFuc	15	15	15	69.8	69.8	69.8	34.55	0	201.33	8961300000	126	10	10	11	9	9	10	12	11	10	8
26.6216	24.6773	26.8341	26.0336	26.017	25.1221	24.7896	24.7762	25.2643	24.1895	23.2005	24.1616				By MS/MS	By matching	By MS/MS	By MS/MS	By MS/MS	By MS/MS	By matching	By MS/MS	By matching	By matching	By matching	By matching	+	Gluc_SFuc	4	4	4	29.3	29.3	29.3	16.24	0	11.795	428510000	4	4	2	4	3	4	3	2	2	1	2
26.3987	26.6221	26.0332	26.5327	26.3588	26.4119	26.5482	26.7249	26.8585	26.7069	26.6516	26.6029				By MS/MS	By MS/MS	By MS/MS	By MS/MS	By MS/MS	By MS/MS	By MS/MS	By MS/MS	By MS/MS	By MS/MS	By MS/MS	By MS/MS			3	3	3	28.6	28.6	28.6	13.854	0	12.606	1189700000	39	2	3	3	3	3	3	3	3	3	3
25.1367	25.3976	25.7914	24.7384	23.2451	26.0049	26.7959	26.5833	25.2565	24.6446	25.3136	23.9074				By MS/MS	By matching	By MS/MS	By MS/MS	By MS/MS	By MS/MS	By MS/MS	By MS/MS	By MS/MS	By matching	By MS/MS	By matching			3	3	3	26	26	26	24.081	0	14.542	347640000	11	3	3	2	3	2	2	3	3	3	1
29.5494	29.6594	29.5181	29.476	29.4049	30.0461	29.6569	29.6218	29.5583	29.5676	29.4729	29.6036				By MS/MS	By MS/MS	By MS/MS	By MS/MS	By MS/MS	By MS/MS	By MS/MS	By MS/MS	By MS/MS	By MS/MS	By MS/MS	By MS/MS			16	16	16	70.5	70.5	70.5	34.6	0	273.45	20629000000	226	16	15	16	16	15	14	13	14	14	13
28.0496	28.2523	28.0987	28.0416	28.1956	28.3998	28.1212	28.2786	28.0978	28.355	28.0386	28.1207				By MS/MS	By MS/MS	By MS/MS	By MS/MS	By MS/MS	By MS/MS	By MS/MS	By MS/MS	By MS/MS	By MS/MS	By MS/MS	By MS/MS			14	14	14	46.4	46.4	46.4	36.675	0	214.18	7243200000	146	11	12	12	13	13	13	11	9	11	9
31.5782	31.9989	31.4219	30.5542	31.1356	32.0785	29.6367	30.3086	30.012	29.7935	29.5101	30.4167				By MS/MS	By MS/MS	By MS/MS	By MS/MS	By MS/MS	By MS/MS	By MS/MS	By MS/MS	By MS/MS	By MS/MS	By MS/MS	By MS/MS	+	Gluc_SFuc	3	3	3	32.4	32.4	32.4	7.5022	0	221.79	16843000000	48	3	3	3	2	3	3	1	2	1	1
27.9473	28.4257	28.3021	27.8989	28.3517	28.4082	28.1368	28.4238	27.9454	28.3358	27.8533	28.0121				By MS/MS	By MS/MS	By MS/MS	By MS/MS	By MS/MS	By MS/MS	By MS/MS	By MS/MS	By MS/MS	By MS/MS	By MS/MS	By MS/MS			11	11	11	50.6	50.6	50.6	19.633	0	24.2	5684800000	89	10	10	9	10	9	10	7	7	5	7
29.8875	30.3047	30.2182	30.2985	30.0642	30.0554	30.3274	30.369	29.8196	30.3222	29.9235	29.5665				By MS/MS	By MS/MS	By MS/MS	By MS/MS	By MS/MS	By MS/MS	By MS/MS	By MS/MS	By MS/MS	By MS/MS	By MS/MS	By MS/MS			5	5	5	54.4	54.4	54.4	16.216	0	233.03	11370000000	75	5	5	5	5	5	5	5	5	5	5
27.6293	27.6104	26.843	27.5885	27.542	27.548	26.9786	27.3255	27.2992	26.9749	27.3752	27.5826				By MS/MS	By MS/MS	By MS/MS	By MS/MS	By MS/MS	By MS/MS	By MS/MS	By MS/MS	By MS/MS	By MS/MS	By MS/MS	By MS/MS			6	6	6	31	31	31	25.564	0	31.507	1716600000	52	4	3	3	4	3	6	4	5	4	5
27.2916	27.5887	27.2513	27.3313	27.7334	27.7588	27.7068	27.8286	28.021	28.0254	27.8938	28.1086				By MS/MS	By MS/MS	By MS/MS	By MS/MS	By MS/MS	By MS/MS	By MS/MS	By MS/MS	By MS/MS	By MS/MS	By MS/MS	By MS/MS			11	11	11	39.5	39.5	39.5	35.55	0	110.85	6010800000	120	10	10	10	9	8	9	9	10	9	9
28.0042	28.4049	27.6507	27.844	27.5914	27.9664	27.4972	27.3673	27.5694	27.631	27.4622	27.5388				By MS/MS	By MS/MS	By MS/MS	By MS/MS	By MS/MS	By MS/MS	By MS/MS	By MS/MS	By MS/MS	By MS/MS	By MS/MS	By MS/MS			7	7	7	33.8	33.8	33.8	24.494	0	12.73	3952000000	52	5	4	6	7	5	6	5	6	5	4
24.8381	25.2531	25.8574	25.3101	23.7658	24.8693	28.6291	27.472	28.2046	27.6181	28.4697	27.1343				By MS/MS	By MS/MS	By MS/MS	By MS/MS		By MS/MS	By MS/MS	By MS/MS	By MS/MS	By MS/MS	By MS/MS	By MS/MS	+	Gluc_SFuc	6	6	6	30.7	30.7	30.7	15.817	0	21.123	1095100000	36	2	2	3	1	0	2	5	3	5	3
26.9697	27.0038	26.8387	26.8916	27.1417	27.2795	26.4954	27.4524	26.9717	26.8688	26.8956	26.8278				By MS/MS	By MS/MS	By MS/MS	By MS/MS	By MS/MS	By MS/MS	By MS/MS	By MS/MS	By MS/MS	By MS/MS	By MS/MS	By MS/MS			4	4	4	21.7	21.7	21.7	19.22	0	10.386	1183800000	33	3	4	3	4	4	4	2	3	3	3
30.5119	30.4486	30.453	30.8062	30.5539	30.7104	30.201	30.0612	30.3371	30.1661	30.3065	30.2185				By MS/MS	By MS/MS	By MS/MS	By MS/MS	By MS/MS	By MS/MS	By MS/MS	By MS/MS	By MS/MS	By MS/MS	By MS/MS	By MS/MS			19	19	19	62.3	62.3	62.3	45.663	0	323.31	48137000000	370	19	16	18	18	16	17	17	16	17	16
28.7132	28.7114	28.7649	28.6121	29.0269	28.742	28.5336	28.6061	28.6757	28.7116	28.4507	28.7177				By MS/MS	By MS/MS	By MS/MS	By MS/MS	By MS/MS	By MS/MS	By MS/MS	By MS/MS	By MS/MS	By MS/MS	By MS/MS	By MS/MS			12	12	12	42.7	42.7	42.7	45.359	0	168.56	9150400000	135	10	10	9	10	8	9	8	8	9	10
29.4264	29.4971	29.4783	29.4633	29.5139	29.4978	29.5602	29.6051	29.4373	29.6735	29.6637	29.8752				By MS/MS	By MS/MS	By MS/MS	By MS/MS	By MS/MS	By MS/MS	By MS/MS	By MS/MS	By MS/MS	By MS/MS	By MS/MS	By MS/MS			17	17	17	46	46	46	63.685	0	323.31	20819000000	241	17	14	16	17	17	14	17	15	15	15
27.3151	27.2797	27.2847	27.3668	27.3321	27.6072	27.7652	28.4741	28.0473	28.1823	27.6162	28.1005				By MS/MS	By MS/MS	By MS/MS	By MS/MS	By MS/MS	By MS/MS	By MS/MS	By MS/MS	By MS/MS	By MS/MS	By MS/MS	By MS/MS	+	Gluc_SFuc	6	6	6	32.8	32.8	32.8	19.857	0	43.257	3446400000	82	5	4	5	6	6	6	6	5	6	6
25.687	25.5322	25.4616	25.1961	24.4823	25.2168	26.1111	26.5202	25.8101	26.3331	25.4917	25.3948				By MS/MS	By MS/MS	By MS/MS	By MS/MS	By MS/MS	By MS/MS	By MS/MS	By MS/MS	By MS/MS	By MS/MS	By MS/MS	By MS/MS	+	Gluc_SFuc	3	3	3	16.6	16.6	16.6	26.854	0	8.2509	348790000	25	2	2	2	2	2	2	2	2	3	2
24.8568	25.3552	25.2679	24.6558	25.8992	25.5747	26.2036	26.3923	25.5285	26.016	25.856	25.8818				By MS/MS	By MS/MS	By MS/MS	By MS/MS	By MS/MS	By MS/MS	By MS/MS	By MS/MS	By MS/MS	By MS/MS	By MS/MS	By MS/MS	+	Gluc_SFuc	5	5	5	30.1	30.1	30.1	22.011	0	16.595	661250000	38	5	5	5	3	3	3	3	3	3	3
28.5783	28.2737	28.2756	28.5301	28.7129	29.0714	28.649	28.805	29.2394	27.2266	28.0947	28.0096				By MS/MS	By MS/MS	By MS/MS	By MS/MS	By MS/MS	By MS/MS	By MS/MS	By MS/MS	By MS/MS	By MS/MS	By MS/MS	By MS/MS			3	3	3	57.3	57.3	57.3	12.122	0	51.303	3437200000	44	3	1	2	3	3	3	2	3	3	3
29.9265	29.6033	29.7477	30.0252	30.119	29.9229	29.5059	29.5631	29.6275	29.5115	29.5661	29.5308				By MS/MS	By MS/MS	By MS/MS	By MS/MS	By MS/MS	By MS/MS	By MS/MS	By MS/MS	By MS/MS	By MS/MS	By MS/MS	By MS/MS			8	8	8	40.3	40.3	40.3	35.281	0	230.62	9742800000	93	5	7	7	7	8	7	8	6	7	5
28.5964	28.7359	28.6555	28.8223	29.0505	28.8385	28.5395	28.7194	28.6112	28.7027	28.5944	28.6607				By MS/MS	By MS/MS	By MS/MS	By MS/MS	By MS/MS	By MS/MS	By MS/MS	By MS/MS	By MS/MS	By MS/MS	By MS/MS	By MS/MS			21	21	21	45.7	45.7	45.7	59.275	0	323.31	14972000000	247	16	15	16	16	15	16	18	18	17	15
30.6657	30.7122	30.6114	30.6926	30.7691	30.7095	31.0203	31.12	31.305	31.1675	31.0058	30.9137				By MS/MS	By MS/MS	By MS/MS	By MS/MS	By MS/MS	By MS/MS	By MS/MS	By MS/MS	By MS/MS	By MS/MS	By MS/MS	By MS/MS			5	5	5	46.8	46.8	46.8	11.656	0	147.92	21849000000	84	5	4	4	5	3	5	5	5	5	5
27.4016	27.5115	27.33	27.2046	27.5295	27.3641	27.6938	28.0429	27.6743	27.7665	27.6701	27.8246				By MS/MS	By MS/MS	By MS/MS	By MS/MS	By MS/MS	By MS/MS	By MS/MS	By MS/MS	By MS/MS	By MS/MS	By MS/MS	By MS/MS			10	9	9	37.2	32.6	32.6	41.39	0	241.76	4980300000	105	9	9	10	10	10	8	9	9	9	9
26.4848	26.8374	26.7895	26.1921	26.2138	26.6465	26.852	27.5724	27.0513	26.8896	26.8165	27.2042				By MS/MS	By MS/MS	By MS/MS	By MS/MS	By MS/MS	By MS/MS	By MS/MS	By MS/MS	By MS/MS	By MS/MS	By MS/MS	By MS/MS			6	6	6	26.3	26.3	26.3	30.076	0	80.728	1772500000	61	5	4	6	4	4	5	4	4	4	4
30.4353	30.3514	30.3228	30.3828	30.4865	30.5897	27.3548	27.431	27.5441	27.7362	27.2603	27.4735				By MS/MS	By MS/MS	By MS/MS	By MS/MS	By MS/MS	By MS/MS	By MS/MS	By MS/MS	By MS/MS	By MS/MS	By MS/MS	By MS/MS	+	Gluc_SFuc	17	17	17	39.2	39.2	39.2	63.441	0	295.86	18939000000	123	13	15	15	14	14	15	6	8	11	7
26.6535	26.5276	26.5751	26.6067	26.7562	26.9679	26.3063	25.988	26.4883	26.4331	26.7798	26.4322				By MS/MS	By MS/MS	By MS/MS	By MS/MS	By MS/MS	By MS/MS	By MS/MS	By MS/MS	By MS/MS	By MS/MS	By MS/MS	By MS/MS			5	5	5	19.3	19.3	19.3	33.995	0	21.41	1024800000	44	4	3	2	5	3	3	3	3	4	3
26.0918	26.218	26.3409	26.0932	25.814	26.2696	26.6812	26.5769	26.2131	26.3993	26.2142	26.2315				By MS/MS	By MS/MS	By MS/MS	By MS/MS	By MS/MS	By MS/MS	By MS/MS	By MS/MS	By MS/MS	By MS/MS	By MS/MS	By MS/MS			12	12	12	20.1	20.1	20.1	93.409	0	30.715	1849500000	73	8	6	7	10	7	9	7	7	8	8
27.3472	27.4572	27.4246	27.2758	27.4829	27.469	26.6942	26.9976	26.7303	27.0231	26.6344	26.84				By MS/MS	By MS/MS	By MS/MS	By MS/MS	By MS/MS	By MS/MS	By MS/MS	By MS/MS	By MS/MS	By MS/MS	By MS/MS	By MS/MS	+	Gluc_SFuc	24	24	24	32.2	32.2	32.2	83.086	0	141.01	4599000000	181	20	20	20	21	21	18	12	14	15	15
28.268	28.182	28.3787	28.2226	28.1694	28.3369	28.4766	28.772	28.5818	28.4068	28.3639	28.3286				By MS/MS	By MS/MS	By MS/MS	By MS/MS	By MS/MS	By MS/MS	By MS/MS	By MS/MS	By MS/MS	By MS/MS	By MS/MS	By MS/MS			17	17	17	47.7	47.7	47.7	46.851	0	127.01	6057500000	162	14	16	15	16	15	16	15	15	14	15
25.3171	24.2975	25.0822	25.228	25.159	24.4983	24.2892	24.5311	24.9918	24.3498	24.9167	24.6003				By MS/MS	By MS/MS	By MS/MS	By MS/MS	By MS/MS	By MS/MS	By MS/MS	By MS/MS	By MS/MS	By MS/MS	By MS/MS	By MS/MS			7	7	7	23.5	23.5	23.5	43.33	0	51.631	594930000	46	6	6	6	6	6	7	5	5	5	6
25.8168	26.4124	26.2763	25.6311	25.608	26.7396	26.3377	27.2418	26.886	26.8201	26.7082	26.7936				By MS/MS	By MS/MS	By MS/MS	By MS/MS	By MS/MS	By MS/MS	By MS/MS	By MS/MS	By MS/MS	By MS/MS	By MS/MS	By MS/MS	+	Gluc_SFuc	3	3	3	12.9	12.9	12.9	33.717	0	18.805	691200000	21	3	3	2	3	2	3	3	3	2	2
29.2546	28.7624	28.8916	29.0375	29.1795	28.7656	29.1649	29.4926	29.1479	29.4774	29.3551	29.638				By MS/MS	By MS/MS	By MS/MS	By MS/MS	By MS/MS	By MS/MS	By MS/MS	By MS/MS	By MS/MS	By MS/MS	By MS/MS	By MS/MS			13	13	13	55.2	55.2	55.2	35.213	0	219.05	10789000000	199	12	9	11	11	11	10	12	10	9	9
27.6332	27.9681	27.6721	27.8784	28.0325	27.9455	27.1639	27.267	27.2696	27.2813	27.1126	27.3199				By MS/MS	By MS/MS	By MS/MS	By MS/MS	By MS/MS	By MS/MS	By MS/MS	By MS/MS	By MS/MS	By MS/MS	By MS/MS	By MS/MS	+	Gluc_SFuc	20	20	20	52.9	52.9	52.9	54.62	0	235.38	6269200000	145	18	17	18	16	16	18	14	13	16	11
28.4342	28.357	28.5255	28.7338	28.6288	28.6222	28.0675	28.2932	28.3974	27.8869	28.3504	28.2256				By MS/MS	By MS/MS	By MS/MS	By MS/MS	By MS/MS	By MS/MS	By MS/MS	By MS/MS	By MS/MS	By MS/MS	By MS/MS	By MS/MS			12	12	12	76.7	76.7	76.7	24.688	0	285.88	7058600000	140	10	9	9	9	10	11	11	10	8	9
28.388	28.744	28.9695	28.3841	28.5855	29.1561	28.518	28.5347	28.4243	28.6982	28.6348	28.5877				By MS/MS	By MS/MS	By MS/MS	By MS/MS	By MS/MS	By MS/MS	By MS/MS	By MS/MS	By MS/MS	By MS/MS	By MS/MS	By MS/MS			9	9	9	34.7	34.7	34.7	38.044	0	129.36	8578000000	110	6	6	7	7	6	7	9	9	6	8
30.981	30.8974	31.014	30.8848	30.8391	30.959	30.5727	30.6288	30.6033	30.8742	30.9093	30.6717				By MS/MS	By MS/MS	By MS/MS	By MS/MS	By MS/MS	By MS/MS	By MS/MS	By MS/MS	By MS/MS	By MS/MS	By MS/MS	By MS/MS			18	18	18	53	53	53	49.187	0	296.8	17661000000	207	15	15	15	16	14	15	14	14	14	13
32.6272	32.9181	32.6405	32.656	32.8429	32.8608	31.9362	32.2338	32.211	32.2078	31.8703	32.187				By MS/MS	By MS/MS	By MS/MS	By MS/MS	By MS/MS	By MS/MS	By MS/MS	By MS/MS	By MS/MS	By MS/MS	By MS/MS	By MS/MS	+	Gluc_SFuc	18	18	18	79.1	79.1	79.1	23.711	0	323.31	134860000000	472	17	17	17	17	16	17	17	17	16	17
24.944	25.1639	24.9291	24.8347	24.7119	25.3463	25.1139	25.0479	25.1809	24.9762	25.2406	25.4615				By MS/MS	By MS/MS	By MS/MS	By MS/MS	By MS/MS	By MS/MS	By MS/MS	By MS/MS	By MS/MS	By MS/MS	By MS/MS	By MS/MS			7	7	7	20.9	20.9	20.9	51.753	0	23.166	565020000	37	3	5	6	6	3	6	5	7	5	5
26.6771	27.2966	27.2822	26.8324	27.3167	27.7037	27.0605	27.0496	27.0218	27.2116	26.7021	26.9609				By MS/MS	By MS/MS	By MS/MS	By MS/MS	By MS/MS	By MS/MS	By MS/MS	By MS/MS	By MS/MS	By MS/MS	By MS/MS	By MS/MS			8	8	8	26.7	26.7	26.7	47.644	0	71.544	2030300000	42	7	6	6	7	7	6	4	3	3	3
32.7471	33.1015	32.7386	32.8804	33.2353	33.2002	33.0864	33.1632	33.1308	33.18	33.1106	33.1389				By MS/MS	By MS/MS	By MS/MS	By MS/MS	By MS/MS	By MS/MS	By MS/MS	By MS/MS	By MS/MS	By MS/MS	By MS/MS	By MS/MS			11	11	11	84.9	84.9	84.9	17.329	0	264.08	99478000000	608	11	10	11	11	11	11	10	11	10	10
29.6793	29.534	29.6186	29.8629	29.6713	29.3745	29.3652	29.6434	29.7128	29.8592	29.6184	30.0009				By MS/MS	By MS/MS	By MS/MS	By MS/MS	By MS/MS	By MS/MS	By MS/MS	By MS/MS	By MS/MS	By MS/MS	By MS/MS	By MS/MS			8	8	8	53.4	53.4	53.4	17.867	0	109.33	8996900000	86	7	6	7	7	6	6	7	7	5	7
31.3284	30.4093	30.4207	31.2766	30.934	30.5262	30.7964	30.7011	30.7366	30.5407	30.913	30.9799				By MS/MS	By MS/MS	By MS/MS	By MS/MS	By MS/MS	By MS/MS	By MS/MS	By MS/MS	By MS/MS	By MS/MS	By MS/MS	By MS/MS			8	8	8	79.1	79.1	79.1	16.126	0	224.85	25569000000	142	8	8	8	7	7	6	8	8	8	8
24.4211	24.0838	24.5347	23.9979	23.6157	24.5796	24.9751	25.0344	25.07	25.0879	24.822	25.0395				By MS/MS	By MS/MS	By MS/MS	By MS/MS	By matching	By MS/MS	By MS/MS	By MS/MS	By MS/MS	By MS/MS	By MS/MS	By MS/MS	+	Gluc_SFuc	7	7	7	30.4	30.4	30.4	32.366	0	27.302	379330000	35	4	4	3	2	3	2	5	4	6	4
30.4199	30.5403	30.4379	30.5736	30.8005	30.7863	30.5636	30.6008	30.6879	30.7564	30.8484	30.9604				By MS/MS	By MS/MS	By MS/MS	By MS/MS	By MS/MS	By MS/MS	By MS/MS	By MS/MS	By MS/MS	By MS/MS	By MS/MS	By MS/MS			24	24	24	71.1	71.1	71.1	53.701	0	323.31	52911000000	521	21	19	21	20	21	19	20	19	19	19
27.5898	27.8512	28.1247	27.8187	27.8843	28.0062	27.6779	27.8535	27.9037	27.9302	28.0228	27.7198				By MS/MS	By MS/MS	By MS/MS	By MS/MS	By MS/MS	By MS/MS	By MS/MS	By MS/MS	By MS/MS	By MS/MS	By MS/MS	By MS/MS			7	7	7	64.1	64.1	64.1	16.479	0	98.163	5059400000	88	6	6	6	6	5	6	4	7	6	6
28.3659	28.4511	28.2243	28.3995	28.5467	28.3694	28.4943	28.3498	28.3968	28.4035	28.6355	28.5957				By MS/MS	By MS/MS	By MS/MS	By MS/MS	By MS/MS	By MS/MS	By MS/MS	By MS/MS	By MS/MS	By MS/MS	By MS/MS	By MS/MS			15	15	15	65.7	65.7	65.7	36.959	0	323.31	4136600000	124	12	13	14	10	11	13	13	10	12	9
28.4054	28.1888	28.4807	28.3467	28.6296	28.5969	27.9047	28.0722	28.2602	28.3336	28.3297	28.1284				By MS/MS	By MS/MS	By MS/MS	By MS/MS	By MS/MS	By MS/MS	By MS/MS	By MS/MS	By MS/MS	By MS/MS	By MS/MS	By MS/MS			18	18	18	64.4	64.4	64.4	30.088	0	62.307	6470300000	122	13	11	14	16	16	17	11	9	13	11
29.2518	29.3709	29.4135	29.7135	29.5405	29.2994	29.1935	29.0735	29.2871	29.4405	29.0174	29.1708				By MS/MS	By MS/MS	By MS/MS	By MS/MS	By MS/MS	By MS/MS	By MS/MS	By MS/MS	By MS/MS	By MS/MS	By MS/MS	By MS/MS			4	4	4	41.8	41.8	41.8	18.268	0	35.853	6317100000	56	4	4	4	4	3	4	4	4	4	2
27.5801	27.6711	27.4501	27.161	27.2114	27.7337	27.4706	27.858	27.647	27.7493	27.4655	27.5707				By MS/MS	By MS/MS	By MS/MS	By MS/MS	By MS/MS	By MS/MS	By MS/MS	By MS/MS	By MS/MS	By MS/MS	By MS/MS	By MS/MS			12	12	12	74.6	74.6	74.6	30.916	0	275.59	3806300000	92	9	9	9	8	6	8	9	5	7	8
29.3733	29.3783	29.532	29.4595	29.4432	29.3218	28.6779	28.823	28.9533	28.9138	28.931	29.0779				By MS/MS	By MS/MS	By MS/MS	By MS/MS	By MS/MS	By MS/MS	By MS/MS	By MS/MS	By MS/MS	By MS/MS	By MS/MS	By MS/MS			9	9	9	62.9	62.9	62.9	17.581	0	145.72	10084000000	100	8	7	7	7	7	7	7	6	6	5
31.3273	30.9271	31.0215	31.0734	31.5221	31.2147	30.8019	30.7565	30.9132	30.9136	30.9263	30.7384				By MS/MS	By MS/MS	By MS/MS	By MS/MS	By MS/MS	By MS/MS	By MS/MS	By MS/MS	By MS/MS	By MS/MS	By MS/MS	By MS/MS			9	9	9	87.6	87.6	87.6	16.626	0	323.31	30223000000	174	9	9	8	9	7	9	8	7	7	8
27.2542	27.2707	27.5566	27.1562	27.4696	27.3119	27.5415	27.1494	27.3567	27.0808	27.5983	27.1759				By MS/MS	By MS/MS	By MS/MS	By MS/MS	By MS/MS	By MS/MS	By MS/MS	By MS/MS	By MS/MS	By MS/MS	By MS/MS	By MS/MS			11	11	11	39.8	39.8	39.8	42.878	0	67.132	2487100000	86	8	7	7	8	9	10	7	10	8	8
26.6637	27.8489	27.7414	24.3228	26.5611	27.4808	27.2414	28.0832	27.4824	27.7052	27.2758	27.9757				By MS/MS	By MS/MS	By MS/MS	By MS/MS	By matching	By MS/MS	By MS/MS	By MS/MS	By MS/MS	By MS/MS	By MS/MS	By MS/MS	+	Gluc_SFuc	6	6	6	48.2	48.2	48.2	20.535	0	30.849	1496800000	34	2	5	5	3	3	3	5	4	5	5
28.5123	28.2714	28.3631	28.3086	28.3379	28.5327	28.4578	28.3329	28.3776	28.5614	28.6161	28.6492				By MS/MS	By MS/MS	By MS/MS	By MS/MS	By MS/MS	By MS/MS	By MS/MS	By MS/MS	By MS/MS	By MS/MS	By MS/MS	By MS/MS			10	10	10	38.7	38.7	38.7	40.907	0	128.23	7476000000	116	9	7	7	7	9	4	7	9	8	8
27.2982	27.2527	27.3197	26.9127	26.7826	27.3038	27.5635	27.6824	27.6134	27.403	27.6212	27.4168				By MS/MS	By MS/MS	By MS/MS	By MS/MS	By MS/MS	By MS/MS	By MS/MS	By MS/MS	By MS/MS	By MS/MS	By MS/MS	By MS/MS			14	14	13	31.3	31.3	30	63.738	0	133.05	2991800000	130	10	10	10	12	9	9	11	12	10	11
29.1382	29.6187	29.0888	29.4348	29.4717	29.5339	29.8853	30.0899	30.0807	30.0938	30.0093	30.0117				By MS/MS	By MS/MS	By MS/MS	By MS/MS	By MS/MS	By MS/MS	By MS/MS	By MS/MS	By MS/MS	By MS/MS	By MS/MS	By MS/MS	+	Gluc_SFuc	11	11	11	55.8	55.8	55.8	26.303	0	120.5	9425200000	123	9	11	9	11	10	10	8	10	10	10
29.9787	29.9531	29.5124	29.8571	29.8237	30.0189	30.8519	30.8351	30.641	30.8002	30.6836	30.8359				By MS/MS	By MS/MS	By MS/MS	By MS/MS	By MS/MS	By MS/MS	By MS/MS	By MS/MS	By MS/MS	By MS/MS	By MS/MS	By MS/MS	+	Gluc_SFuc	11	11	11	58.3	58.3	58.3	27.347	0	175.92	7945300000	110	8	8	10	7	7	9	11	11	11	11
24.8759	25.7428	25.7912	26.1308	25.7996	26.244	25.7335	25.7446	25.8382	23.868	25.3463	24.6244				By MS/MS	By MS/MS	By MS/MS	By MS/MS	By matching	By MS/MS	By MS/MS	By MS/MS	By MS/MS	By matching	By matching				4	4	4	15.1	15.1	15.1	37.796	0	10.175	435820000	13	2	4	3	3	2	4	4	2	3	1
24.7329	27.5967	23.8145	28.0246	24.5775	27.3383	24.0679	26.6061	24.893	24.6355	26.4559	24.3537				By MS/MS	By MS/MS	By MS/MS	By MS/MS	By matching	By MS/MS	By matching	By MS/MS	By MS/MS	By matching	By MS/MS	By MS/MS			3	3	3	12.7	12.7	12.7	31.865	0	21.527	789150000	18	2	2	2	2	1	2	1	3	3	2
30.322	30.5107	30.3244	30.7133	30.4807	30.2372	30.2439	30.4434	30.0571	30.8197	30.4956	30.3005				By MS/MS	By MS/MS	By MS/MS	By MS/MS	By MS/MS	By MS/MS	By MS/MS	By MS/MS	By MS/MS	By MS/MS	By MS/MS	By MS/MS			6	6	6	65.1	65.1	65.1	9.4816	0	221.16	15619000000	92	5	4	4	4	4	5	4	5	4	4
29.0528	29.1839	29.0301	28.7602	28.9677	29.3439	29.9292	30.0026	29.7097	29.7799	29.5304	29.5488				By MS/MS	By MS/MS	By MS/MS	By MS/MS	By MS/MS	By MS/MS	By MS/MS	By MS/MS	By MS/MS	By MS/MS	By MS/MS	By MS/MS	+	Gluc_SFuc	12	12	12	45.7	45.7	45.7	34.593	0	232.74	13360000000	249	11	11	10	11	10	10	12	12	11	12
26.5739	26.1502	26.2996	26.5623	26.5965	26.8254	26.9543	27.1603	26.9367	26.946	27.4103	26.8959				By MS/MS	By MS/MS	By MS/MS	By MS/MS	By MS/MS	By MS/MS	By MS/MS	By MS/MS	By MS/MS	By MS/MS	By MS/MS	By MS/MS			6	6	6	29.7	29.7	29.7	36.28	0	87.755	1633700000	74	3	4	4	5	3	6	5	6	6	5
28.9722	28.9273	28.829	28.913	28.7001	29.1017	29.568	29.823	29.5867	29.6091	29.4644	29.3593				By MS/MS	By MS/MS	By MS/MS	By MS/MS	By MS/MS	By MS/MS	By MS/MS	By MS/MS	By MS/MS	By MS/MS	By MS/MS	By MS/MS	+	Gluc_SFuc	26	26	26	73.6	73.6	73.6	50.69	0	253.59	15143000000	244	21	21	19	23	17	21	21	20	20	21
29.1268	29.3143	29.1063	28.6667	28.6843	28.9548	29.1196	29.3399	29.2763	29.2255	29.1215	29.179				By MS/MS	By MS/MS	By MS/MS	By MS/MS	By MS/MS	By MS/MS	By MS/MS	By MS/MS	By MS/MS	By MS/MS	By MS/MS	By MS/MS			9	9	9	50.6	50.6	50.6	27.502	0	160.79	6780800000	96	7	7	6	7	7	9	8	8	8	6
30.454	30.6842	30.4253	30.5084	30.7462	30.7137	30.4014	30.3948	30.3668	30.4879	30.4143	30.5012				By MS/MS	By MS/MS	By MS/MS	By MS/MS	By MS/MS	By MS/MS	By MS/MS	By MS/MS	By MS/MS	By MS/MS	By MS/MS	By MS/MS			26	26	25	74.2	74.2	72.4	46.345	0	323.31	64512000000	539	25	24	23	25	25	25	23	22	24	24
27.8455	27.7498	27.7245	27.928	27.9586	27.6836	28.335	28.3537	28.1841	28.5416	28.4119	28.2318				By MS/MS	By MS/MS	By MS/MS	By MS/MS	By MS/MS	By MS/MS	By MS/MS	By MS/MS	By MS/MS	By MS/MS	By MS/MS	By MS/MS			13	13	13	71.9	71.9	71.9	27.645	0	309.52	6527200000	172	9	12	12	12	12	12	12	11	11	9
29.6769	29.6126	29.434	29.8754	30.0005	29.6999	30.511	30.2297	30.1913	30.3525	30.2876	30.3875				By MS/MS	By MS/MS	By MS/MS	By MS/MS	By MS/MS	By MS/MS	By MS/MS	By MS/MS	By MS/MS	By MS/MS	By MS/MS	By MS/MS	+	Gluc_SFuc	12	12	12	57.1	57.1	57.1	30.015	0	249.75	11152000000	128	9	10	10	11	10	10	10	10	10	11
27.0707	27.7284	27.7096	26.8822	27.0449	27.8372	28.3982	28.7092	28.0494	28.5061	28.3169	28.3741				By MS/MS	By MS/MS	By MS/MS	By MS/MS	By MS/MS	By MS/MS	By MS/MS	By MS/MS	By MS/MS	By MS/MS	By MS/MS	By MS/MS	+	Gluc_SFuc	6	6	6	32.6	32.6	32.6	24.875	0	18.164	1712900000	37	4	3	4	3	3	4	4	4	5	4
28.7507	28.7939	28.9088	28.7021	28.5099	28.8415	29.6819	29.6168	29.6429	29.5975	29.4083	29.6502				By MS/MS	By MS/MS	By MS/MS	By MS/MS	By MS/MS	By MS/MS	By MS/MS	By MS/MS	By MS/MS	By MS/MS	By MS/MS	By MS/MS	+	Gluc_SFuc	23	23	23	59.4	59.4	59.4	68.375	0	323.31	15455000000	269	17	16	16	19	15	19	19	18	19	16
27.8469	28.2849	28.0688	28.1069	28.0581	28.359	28.9079	29.1433	29.0876	29.1406	28.9	29.1361				By MS/MS	By MS/MS	By MS/MS	By MS/MS	By MS/MS	By MS/MS	By MS/MS	By MS/MS	By MS/MS	By MS/MS	By MS/MS	By MS/MS	+	Gluc_SFuc	16	16	16	36.3	36.3	36.3	57.111	0	168.76	7606700000	152	13	10	11	9	10	13	15	16	16	16
27.1258	27.4324	27.5115	27.2627	27.6798	27.4878	28.2708	28.4291	28.3105	28.3385	27.986	28.2547				By MS/MS	By MS/MS	By MS/MS	By MS/MS	By MS/MS	By MS/MS	By MS/MS	By MS/MS	By MS/MS	By MS/MS	By MS/MS	By MS/MS	+	Gluc_SFuc	13	13	13	29.8	29.8	29.8	56.643	0	46.74	2693000000	74	6	6	5	6	5	8	10	11	8	9
29.1367	29.2415	28.9962	28.6736	29.0087	29.375	30.016	30.2058	29.9764	30.1673	29.7093	30.1487				By MS/MS	By MS/MS	By MS/MS	By MS/MS	By MS/MS	By MS/MS	By MS/MS	By MS/MS	By MS/MS	By MS/MS	By MS/MS	By MS/MS	+	Gluc_SFuc	8	8	8	53.3	53.3	53.3	18.025	0	192.69	8968600000	128	7	7	7	5	5	7	8	8	7	7
25.9738	25.504	25.5052	25.9809	25.3954	25.8933	25.9242	26.3049	26.0383	26.0607	25.9853	26.2472				By MS/MS	By MS/MS	By MS/MS	By MS/MS	By MS/MS	By MS/MS	By MS/MS	By MS/MS	By MS/MS	By MS/MS	By MS/MS	By MS/MS			6	6	6	63.9	63.9	63.9	16.991	0	26.364	730920000	29	4	4	2	3	3	6	4	4	4	3
28.6862	28.7948	28.6383	28.6983	28.975	28.5229	29.3556	29.3039	29.5048	29.5877	29.2393	29.5576				By MS/MS	By MS/MS	By MS/MS	By MS/MS	By MS/MS	By MS/MS	By MS/MS	By MS/MS	By MS/MS	By MS/MS	By MS/MS	By MS/MS	+	Gluc_SFuc	12	12	12	47.7	47.7	47.7	41.926	0	272.11	5665000000	121	8	7	7	9	9	8	11	9	10	9
25.291	24.8615	24.5611	25.2264	25.0893	25.4842	24.8805	24.9822	24.7867	25.6609	25.1904	25.1856				By MS/MS	By matching	By MS/MS	By MS/MS	By MS/MS	By MS/MS	By MS/MS	By MS/MS	By MS/MS	By MS/MS	By MS/MS	By MS/MS			3	3	3	23.2	23.2	23.2	19.582	0	6.1411	388880000	20	3	2	3	3	1	2	1	2	3	3
30.2582	30.5933	30.3879	30.2114	30.2812	30.7555	30.6537	30.8246	30.5215	30.9212	30.6497	30.742				By MS/MS	By MS/MS	By MS/MS	By MS/MS	By MS/MS	By MS/MS	By MS/MS	By MS/MS	By MS/MS	By MS/MS	By MS/MS	By MS/MS			17	17	17	71.2	71.2	71.2	40.238	0	323.31	39395000000	317	16	16	17	15	17	17	16	15	15	15
29.0525	28.7702	29.0665	29.032	29.3082	28.9827	29.7134	29.5762	29.8916	29.9238	29.8239	29.8124				By MS/MS	By MS/MS	By MS/MS	By MS/MS	By MS/MS	By MS/MS	By MS/MS	By MS/MS	By MS/MS	By MS/MS	By MS/MS	By MS/MS	+	Gluc_SFuc	7	7	7	52.2	52.2	52.2	16.687	0	185.25	7679700000	103	5	5	6	4	4	7	6	6	6	6
30.2552	30.3812	30.4787	30.6905	30.912	30.3767	30.0123	29.877	30.0628	30.0205	30.2596	30.1606				By MS/MS	By MS/MS	By MS/MS	By MS/MS	By MS/MS	By MS/MS	By MS/MS	By MS/MS	By MS/MS	By MS/MS	By MS/MS	By MS/MS			14	14	14	69.4	69.4	69.4	35.579	0	244.02	16354000000	134	11	11	13	12	10	12	10	9	9	6
26.9891	27.0013	27.3264	26.994	26.5479	27.0638	26.2865	26.3651	26.4545	26.9317	26.4354	26.5235				By MS/MS	By MS/MS	By MS/MS	By MS/MS	By MS/MS	By MS/MS	By MS/MS	By MS/MS	By MS/MS	By MS/MS	By MS/MS	By MS/MS			7	7	7	59	59	59	20.701	0	90.385	2065000000	67	7	6	6	5	6	6	6	6	6	4
26.8591	26.7398	27.2974	26.1515	26.1357	26.9463	27.0653	27.3045	27.0512	27.5422	27.0045	27.2599				By MS/MS	By MS/MS	By MS/MS	By MS/MS	By MS/MS	By MS/MS	By MS/MS	By MS/MS	By MS/MS	By MS/MS	By MS/MS	By MS/MS			5	5	5	56.4	56.4	56.4	13.273	0	31.072	1692000000	39	3	3	5	3	3	4	3	3	3	3
27.8819	27.8525	27.3014	28.4434	27.926	28.0912	28.3121	27.9483	28.4239	28.2423	28.7522	28.281				By MS/MS	By MS/MS	By MS/MS	By MS/MS	By MS/MS	By MS/MS	By MS/MS	By MS/MS	By MS/MS	By MS/MS	By MS/MS	By MS/MS			3	3	3	33.1	33.1	33.1	17.768	0	204	2337700000	41	3	3	2	3	3	3	3	3	3	3
26.3761	26.576	26.2941	26.4197	26.5384	24.0345	26.3096	26.2917	26.1198	26.4801	26.2433	26.5321				By MS/MS	By MS/MS	By MS/MS	By MS/MS	By MS/MS	By MS/MS	By MS/MS	By MS/MS	By MS/MS	By MS/MS	By MS/MS	By MS/MS			6	6	6	21.4	21.4	21.4	37.795	0	7.6677	591680000	16	3	3	4	4	3	2	4	2	3	3
29.0097	28.6129	29.1102	29.113	28.6893	28.5263	29.2043	29.3068	29.0661	29.0976	29.2678	29.0082				By MS/MS	By MS/MS	By MS/MS	By MS/MS	By MS/MS	By MS/MS	By MS/MS	By MS/MS	By MS/MS	By MS/MS	By MS/MS	By MS/MS			4	4	4	24.3	24.3	24.3	20.71	0	113.76	3171000000	50	3	3	3	3	3	4	4	4	4	4
25.5461	25.7465	23.7483	25.8312	25.5339	25.911	25.7186	25.4884	25.8104	25.6588	25.8489	25.4569				By MS/MS	By MS/MS	By MS/MS	By MS/MS	By MS/MS	By MS/MS	By MS/MS	By MS/MS	By MS/MS	By MS/MS	By MS/MS	By MS/MS			3	3	3	17.5	17.5	17.5	23.911	0	6.1614	333480000	18	1	2	1	2	2	2	2	2	2	3
27.0588	27.4001	27.1767	27.012	26.8742	27.0488	26.7516	26.6734	26.8158	26.7497	26.8178	26.5405				By MS/MS	By MS/MS	By MS/MS	By MS/MS	By MS/MS	By MS/MS	By MS/MS	By MS/MS	By MS/MS	By MS/MS	By MS/MS	By MS/MS			18	18	18	23.7	23.7	23.7	126.62	0	102.83	3335700000	97	11	9	10	16	13	12	7	9	13	10
28.1301	28.3099	28.1197	28.476	28.469	28.3396	28.3328	28.2193	28.3499	28.2892	28.5627	28.3658				By MS/MS	By MS/MS	By MS/MS	By MS/MS	By MS/MS	By MS/MS	By MS/MS	By MS/MS	By MS/MS	By MS/MS	By MS/MS	By MS/MS			11	11	11	46.8	46.8	46.8	35.867	0	101.23	5596700000	131	9	8	10	11	9	8	9	9	8	9
29.6459	29.4112	28.9121	29.2041	29.0569	29.7617	29.2577	29.3792	29.4892	29.2208	29.4636	29.6292				By MS/MS	By MS/MS	By MS/MS	By MS/MS	By MS/MS	By MS/MS	By MS/MS	By MS/MS	By MS/MS	By MS/MS	By MS/MS	By MS/MS			5	5	5	38.7	38.7	38.7	20.835	0	96.396	10588000000	103	5	4	5	5	5	5	4	5	5	5
26.8829	26.8716	27.0505	27.2012	27.2377	27.0564	27.616	27.1812	27.1248	27.4925	27.1189	27.528				By MS/MS	By MS/MS	By MS/MS	By MS/MS	By MS/MS	By MS/MS	By MS/MS	By MS/MS	By MS/MS	By MS/MS	By MS/MS	By MS/MS			10	10	10	44.9	44.9	44.9	28.157	0	78.539	2572200000	72	7	6	8	9	5	8	9	8	8	7
28.2476	28.3066	28.3385	28.2449	27.9406	28.3113	28.1909	28.1854	28.1772	28.4376	27.9492	27.9489				By MS/MS	By MS/MS	By MS/MS	By MS/MS	By MS/MS	By MS/MS	By MS/MS	By MS/MS	By MS/MS	By MS/MS	By MS/MS	By MS/MS			15	15	15	66.6	66.6	66.6	36.062	0	221.81	5390800000	130	10	11	13	13	11	12	13	11	12	9
25.8298	25.9759	25.5687	25.929	25.6855	26.1714	25.2319	25.6174	25.3826	25.193	25.8088	25.3105				By MS/MS	By MS/MS	By MS/MS	By MS/MS	By MS/MS	By MS/MS	By MS/MS	By MS/MS	By MS/MS	By MS/MS	By MS/MS	By MS/MS			4	4	4	41	41	41	11.956	0	31.054	1031500000	37	4	4	4	4	3	4	3	4	4	4
28.7105	28.8231	28.8418	28.6122	28.7321	29.0704	28.6986	28.6336	28.6596	28.8187	28.4977	28.4167				By MS/MS	By MS/MS	By MS/MS	By MS/MS	By MS/MS	By MS/MS	By MS/MS	By MS/MS	By MS/MS	By MS/MS	By MS/MS	By MS/MS			16	16	16	37.5	37.5	37.5	59.277	0	307.37	8637700000	150	11	14	12	13	13	16	10	10	14	10
29.6758	29.7772	29.7627	29.761	29.731	29.8212	29.0099	29.1877	29.2942	29.2746	29.3741	29.2812				By MS/MS	By MS/MS	By MS/MS	By MS/MS	By MS/MS	By MS/MS	By MS/MS	By MS/MS	By MS/MS	By MS/MS	By MS/MS	By MS/MS			18	18	18	36.9	36.9	36.9	68.189	0	154.57	11993000000	189	15	14	15	18	18	16	13	14	15	13
27.9416	28.4667	28.2856	27.9692	27.8891	28.1328	27.2512	27.3962	27.2959	27.326	27.3619	27.5071				By MS/MS	By MS/MS	By MS/MS	By MS/MS	By MS/MS	By MS/MS	By MS/MS	By MS/MS	By MS/MS	By MS/MS	By MS/MS	By MS/MS	+	Gluc_SFuc	6	6	6	41.6	41.6	41.6	24.623	0	87.17	3414400000	63	4	3	5	5	4	6	4	3	3	3
27.5241	27.3772	27.1983	27.3279	27.0874	27.1137	28.063	28.0677	27.9485	28.3107	27.8412	28.3568				By MS/MS	By MS/MS	By MS/MS	By MS/MS	By MS/MS	By MS/MS	By MS/MS	By MS/MS	By MS/MS	By MS/MS	By MS/MS	By MS/MS	+	Gluc_SFuc	10	10	10	55.1	55.1	55.1	23.01	0	181.45	3284000000	80	8	6	7	6	5	8	9	9	9	10
28.6337	28.4843	28.4035	28.2124	28.3511	28.7975	30.014	29.7508	29.4687	29.7589	29.5677	29.4085				By MS/MS	By MS/MS	By MS/MS	By MS/MS	By MS/MS	By MS/MS	By MS/MS	By MS/MS	By MS/MS	By MS/MS	By MS/MS	By MS/MS	+	Gluc_SFuc	6	6	6	51.4	51.4	51.4	12.536	0	41.962	7865400000	107	6	5	6	6	6	6	6	6	6	6
30.0443	30.1025	29.9386	29.9221	29.8551	30.1712	30.0268	29.9414	30.1187	29.837	29.7645	29.8732				By MS/MS	By MS/MS	By MS/MS	By MS/MS	By MS/MS	By MS/MS	By MS/MS	By MS/MS	By MS/MS	By MS/MS	By MS/MS	By MS/MS			17	17	17	84.8	84.8	84.8	37.541	0	323.31	38110000000	394	16	14	15	16	15	15	15	15	15	14
26.1613	26.4492	26.0905	26.4663	26.7115	26.6034	26.7193	26.9382	27.0871	26.9485	27.0854	26.3734				By MS/MS	By MS/MS	By MS/MS	By MS/MS	By MS/MS	By MS/MS	By MS/MS	By MS/MS	By MS/MS	By MS/MS	By MS/MS	By MS/MS			10	10	10	33.5	33.5	33.5	45.74	0	84.158	2012500000	86	8	8	6	8	9	9	6	7	9	8
26.9549	27.0279	27.2094	26.8621	27.1634	27.3421	26.849	27.2393	27.2076	27.2534	26.8288	26.967				By MS/MS	By matching	By MS/MS	By MS/MS	By MS/MS	By MS/MS	By MS/MS	By MS/MS	By MS/MS	By MS/MS	By MS/MS	By MS/MS			7	7	7	19.3	19.3	19.3	44.764	0	11.34	1374200000	29	5	3	4	4	3	5	5	5	5	4
29.9904	29.9598	30.0225	30.2738	29.9023	29.9474	30.263	30.424	30.0575	30.2923	30.2364	30.3352				By MS/MS	By MS/MS	By MS/MS	By MS/MS	By MS/MS	By MS/MS	By MS/MS	By MS/MS	By MS/MS	By MS/MS	By MS/MS	By MS/MS			18	18	18	57.7	57.7	57.7	50.485	0	323.31	19833000000	215	17	16	15	15	12	12	15	14	14	11
27.6495	27.9247	28.1048	27.5356	27.8327	28.2637	26.6409	26.6484	26.8248	26.5471	26.5589	26.5915				By MS/MS	By MS/MS	By MS/MS	By MS/MS	By MS/MS	By MS/MS	By MS/MS	By MS/MS	By MS/MS	By MS/MS	By MS/MS	By MS/MS	+	Gluc_SFuc	15	14	14	44.1	41.7	41.7	49.613	0	76.409	4444400000	107	12	13	14	12	12	15	9	11	10	8
27.9466	27.7514	27.9663	28.2279	28.2334	28.331	27.8722	28.0074	27.9513	28.078	28.045	27.8429				By MS/MS	By MS/MS	By MS/MS	By MS/MS	By MS/MS	By MS/MS	By MS/MS	By MS/MS	By MS/MS	By MS/MS	By MS/MS	By MS/MS			10	10	10	54.8	54.8	54.8	21.481	0	123.58	6786600000	144	9	9	9	10	9	10	10	10	10	10
28.3016	28.1322	27.9676	27.9213	27.6402	28.0435	27.6084	27.9987	28.0736	27.9122	27.7338	28.0184				By MS/MS	By MS/MS	By MS/MS	By MS/MS	By MS/MS	By MS/MS	By MS/MS	By MS/MS	By MS/MS	By MS/MS	By MS/MS	By MS/MS			7	7	7	47.7	47.7	47.7	22.062	0	70.317	4061900000	69	6	6	6	6	6	7	6	5	6	6
30.1714	30.5375	30.186	30.1027	30.1407	30.4805	29.8527	29.9721	30.07	30.008	29.606	30.1761				By MS/MS	By MS/MS	By MS/MS	By MS/MS	By MS/MS	By MS/MS	By MS/MS	By MS/MS	By MS/MS	By MS/MS	By MS/MS	By MS/MS			12	12	12	90.7	90.7	90.7	13.293	0	234.14	39155000000	256	10	10	11	11	8	10	10	9	8	7
27.8802	27.7641	27.8088	28.0576	28.0732	27.7864	27.5104	27.4769	27.5978	27.4643	27.7244	27.5216				By MS/MS	By MS/MS	By MS/MS	By MS/MS	By MS/MS	By MS/MS	By MS/MS	By MS/MS	By MS/MS	By MS/MS	By MS/MS	By MS/MS			31	31	31	53.1	53.1	53.1	79.914	0	234.17	8400000000	236	25	24	25	24	22	25	25	22	24	24
25.4664	25.4624	25.6245	25.6787	23.9442	25.8199	24.2937	24.1517	25.2752	24.0668	25.2942	25.3233				By MS/MS	By matching	By MS/MS	By MS/MS	By matching	By MS/MS	By matching		By MS/MS	By matching	By matching	By MS/MS			4	4	4	23.3	23.3	23.3	26.94	0	17.038	363470000	7	3	3	3	3	2	3	1	0	2	1
29.9153	30.0928	29.8702	29.5803	29.6	30.1109	30.4759	30.4834	30.5596	30.3799	30.236	30.3816				By MS/MS	By MS/MS	By MS/MS	By MS/MS	By MS/MS	By MS/MS	By MS/MS	By MS/MS	By MS/MS	By MS/MS	By MS/MS	By MS/MS	+	Gluc_SFuc	14	14	14	63.9	63.9	63.9	32.528	0	323.31	24779000000	240	14	10	14	13	14	12	13	12	12	12
26.4142	26.6206	26.3995	26.3549	26.1983	26.1658	25.5151	25.6142	25.3504	25.4188	25.88	25.4553				By MS/MS	By MS/MS	By MS/MS	By MS/MS	By MS/MS	By MS/MS	By MS/MS	By MS/MS	By MS/MS	By MS/MS	By MS/MS	By MS/MS	+	Gluc_SFuc	10	10	10	24.1	24.1	24.1	71.227	0	79.197	1161100000	50	6	5	7	7	6	8	4	6	4	4
31.4862	31.7546	31.5285	31.8047	32.1122	31.8222	31.257	31.3775	31.5637	31.5094	31.5313	31.5741				By MS/MS	By MS/MS	By MS/MS	By MS/MS	By MS/MS	By MS/MS	By MS/MS	By MS/MS	By MS/MS	By MS/MS	By MS/MS	By MS/MS			12	12	12	39.5	39.5	39.5	36.569	0	190.57	33534000000	222	12	12	12	12	11	12	11	10	11	11
29.0551	29.2116	29.0151	29.2179	29.3336	29.5017	29.3521	29.4543	29.3008	29.6108	29.5749	29.5971				By MS/MS	By MS/MS	By MS/MS	By MS/MS	By MS/MS	By MS/MS	By MS/MS	By MS/MS	By MS/MS	By MS/MS	By MS/MS	By MS/MS			27	27	27	67.9	67.9	67.9	56.942	0	323.31	18262000000	333	21	24	23	24	21	26	21	22	23	19
27.9149	27.2803	27.3729	27.7949	27.7098	27.556	28.2891	28.3325	28.4693	28.4521	28.3559	28.3102				By MS/MS	By MS/MS	By MS/MS	By MS/MS	By MS/MS	By MS/MS	By MS/MS	By MS/MS	By MS/MS	By MS/MS	By MS/MS	By MS/MS	+	Gluc_SFuc	7	7	7	61.1	61.1	61.1	15.558	0	46.741	3482500000	88	5	5	4	5	5	5	5	6	6	6
24.5653	24.5915	27.0028	24.4515	24.7092	27.456	27.9885	27.3189	27.5815	27.4049	27.4565	27.5195				By MS/MS	By matching	By MS/MS	By MS/MS	By MS/MS	By MS/MS	By MS/MS	By MS/MS	By MS/MS	By MS/MS	By MS/MS	By MS/MS	+	Gluc_SFuc	3	3	3	9.2	9.2	9.2	55.734	0	15.428	738790000	16	1	1	2	1	2	2	3	3	2	2
26.6387	27.198	26.4105	26.6963	26.4223	24.3929	26.6162	26.5931	26.7708	26.5044	26.4904	26.9328				By MS/MS	By MS/MS	By MS/MS	By MS/MS	By MS/MS	By MS/MS	By MS/MS	By MS/MS	By MS/MS	By MS/MS	By MS/MS	By MS/MS			3	3	3	49.4	49.4	49.4	9.0547	0	23.029	717450000	26	2	2	2	3	2	1	3	3	3	2
28.1992	28.1594	28.353	28.2593	28.2035	28.4535	28.8017	28.9004	28.9645	29.114	28.8691	29.0151				By MS/MS	By MS/MS	By MS/MS	By MS/MS	By MS/MS	By MS/MS	By MS/MS	By MS/MS	By MS/MS	By MS/MS	By MS/MS	By MS/MS	+	Gluc_SFuc	10	10	10	59.4	59.4	59.4	21.585	0	110.78	7286600000	142	9	9	8	9	8	9	9	10	9	10
25.6644	25.3863	25.7115	25.1767	25.3333	25.9235	26.4464	26.6087	26.1504	26.6223	26.2356	26.1125				By MS/MS	By MS/MS	By MS/MS	By MS/MS	By MS/MS	By MS/MS	By MS/MS	By MS/MS	By MS/MS	By MS/MS	By MS/MS	By MS/MS	+	Gluc_SFuc	8	8	8	19	19	19	50.287	0	29.497	954260000	44	5	4	5	6	5	7	5	7	7	7
29.618	29.9324	29.85	29.3682	29.2451	30.1758	30.217	30.8442	30.3378	30.4429	30.1494	30.4248				By MS/MS	By MS/MS	By MS/MS	By MS/MS	By MS/MS	By MS/MS	By MS/MS	By MS/MS	By MS/MS	By MS/MS	By MS/MS	By MS/MS	+	Gluc_SFuc	10	10	10	78.5	78.5	78.5	21.061	0	323.31	26345000000	227	10	10	10	9	9	8	10	9	10	9
27.1969	27.0214	27.0482	26.6858	26.9633	27.0921	27.7455	28.0575	27.6704	27.9325	27.8057	27.7259				By MS/MS	By MS/MS	By MS/MS	By MS/MS	By MS/MS	By MS/MS	By MS/MS	By MS/MS	By MS/MS	By MS/MS	By MS/MS	By MS/MS	+	Gluc_SFuc	9	9	9	37.5	37.5	37.5	37.18	0	153.83	3080400000	67	6	5	5	7	5	6	7	7	8	8
28.8112	29.0472	28.8215	28.8566	29.1121	29.2425	28.7504	28.8699	28.8576	28.9177	28.9179	28.8666				By MS/MS	By MS/MS	By MS/MS	By MS/MS	By MS/MS	By MS/MS	By MS/MS	By MS/MS	By MS/MS	By MS/MS	By MS/MS	By MS/MS			20	20	20	73.4	73.4	73.4	43.049	0	323.31	11171000000	273	19	18	17	19	20	18	15	17	17	19
31.2323	31.639	31.4811	31.6127	31.5037	31.2133	31.4581	31.0848	31.4208	30.9427	31.4471	31.0786				By MS/MS	By MS/MS	By MS/MS	By MS/MS	By MS/MS	By MS/MS	By MS/MS	By MS/MS	By MS/MS	By MS/MS	By MS/MS	By MS/MS			14	14	14	55.2	55.2	55.2	43.762	0	323.31	30460000000	295	11	13	13	11	12	12	13	12	14	11
25.4868	25.9296	25.3464	26.5313	25.9207	26.532	26.5828	26.0019	26.2128	25.7429	25.4392	25.1364				By MS/MS	By MS/MS	By MS/MS	By MS/MS	By MS/MS	By MS/MS	By MS/MS	By MS/MS	By MS/MS	By MS/MS	By MS/MS	By matching			4	4	4	12.4	12.4	12.4	45.57	0	15.565	690800000	22	3	3	1	2	2	2	2	2	2	2
27.0893	27.1893	27.107	27.2574	27.3721	27.295	26.931	27.0415	27.2619	27.1092	26.9812	27.0303				By MS/MS	By MS/MS	By MS/MS	By MS/MS	By MS/MS	By MS/MS	By MS/MS	By MS/MS	By MS/MS	By MS/MS	By MS/MS	By MS/MS			10	10	10	35.6	35.6	35.6	35.576	0	113.16	5034900000	111	9	9	9	9	8	8	7	10	9	8
27.06	25.8269	26.1774	26.5881	26.9168	27.0314	25.932	25.7917	25.8647	26.2857	26.0907	25.6948				By MS/MS	By MS/MS	By MS/MS	By MS/MS	By MS/MS	By MS/MS	By MS/MS	By MS/MS	By MS/MS	By MS/MS	By MS/MS	By MS/MS	+	Gluc_SFuc	4	4	4	38.1	38.1	38.1	18.828	0	37.481	1067100000	36	3	2	2	4	4	2	2	3	2	2
29.4039	29.6482	29.5064	29.3004	29.6505	30.0104	29.6336	29.5639	29.6403	29.7448	29.401	29.5579				By MS/MS	By MS/MS	By MS/MS	By MS/MS	By MS/MS	By MS/MS	By MS/MS	By MS/MS	By MS/MS	By MS/MS	By MS/MS	By MS/MS			10	10	10	67.1	67.1	67.1	17.323	0	223.95	13270000000	177	10	10	10	10	8	9	10	10	10	9
29.1509	29.3665	29.1979	29.3667	29.3314	29.3891	28.8639	29.2566	29.0695	29.2807	28.9202	29.1894				By MS/MS	By MS/MS	By MS/MS	By MS/MS	By MS/MS	By MS/MS	By MS/MS	By MS/MS	By MS/MS	By MS/MS	By MS/MS	By MS/MS			18	18	18	63.4	63.4	63.4	44.907	0	263.84	14670000000	161	13	13	11	15	12	15	12	12	13	12
25.1864	25.629	25.9236	25.5206	24.6346	26.1598	25.8131	26.3966	25.9742	26.1815	26.2827	24.5535				By MS/MS	By MS/MS	By MS/MS	By MS/MS	By MS/MS	By MS/MS	By MS/MS	By MS/MS	By MS/MS	By MS/MS	By MS/MS	By MS/MS			5	5	5	19.8	19.8	19.8	37.454	0	11.246	586810000	21	3	4	4	2	3	4	2	3	2	2
27.7257	27.6154	27.9098	27.0844	27.1132	27.3702	28.2752	28.7305	28.7336	28.5422	28.2195	28.3155				By MS/MS	By MS/MS	By MS/MS	By MS/MS	By MS/MS	By MS/MS	By MS/MS	By MS/MS	By MS/MS	By MS/MS	By MS/MS	By MS/MS	+	Gluc_SFuc	9	9	9	48.2	48.2	48.2	25.962	0	89.429	2667700000	62	5	5	5	5	6	5	6	8	6	7
25.0056	24.0953	25.3176	24.9926	25.2059	25.3556	25.7317	25.7092	25.2524	25.1741	25.0206	25.5462				By MS/MS	By matching	By MS/MS	By MS/MS	By matching	By MS/MS	By MS/MS	By MS/MS	By matching	By matching	By MS/MS	By MS/MS			1	1	1	5.3	5.3	5.3	25.131	0	9.4063	355570000	7	1	1	1	1	1	1	1	1	1	1
28.4836	27.7892	29.2884	28.452	27.8831	27.6473	27.3012	27.256	24.4783	27.1295	27.7749	27.183				By MS/MS	By MS/MS	By MS/MS	By MS/MS	By MS/MS	By MS/MS	By MS/MS	By MS/MS	By MS/MS	By MS/MS	By MS/MS	By MS/MS	+	Gluc_SFuc	5	5	5	75.5	75.5	75.5	12.283	0	61.518	1808600000	31	4	4	4	4	3	4	3	3	1	3
25.9717	25.5226	24.2192	26.5407	26.1616	25.71	24.356	26.8142	26.3462	26.3981	26.4691	26.5693				By MS/MS	By MS/MS	By matching	By MS/MS	By matching	By MS/MS	By MS/MS	By MS/MS	By MS/MS	By MS/MS	By MS/MS	By MS/MS			3	3	3	20.7	20.7	20.7	15.105	0	6.4445	441300000	13	3	2	1	2	2	2	1	2	3	3
25.4743	25.3192	24.3626	25.9142	25.9597	25.2339	26.2921	26.0233	25.9926	25.5416	26.7598	26.6308				By MS/MS	By MS/MS	By MS/MS	By MS/MS	By MS/MS	By MS/MS	By MS/MS	By MS/MS	By MS/MS	By MS/MS	By MS/MS	By MS/MS	+	Gluc_SFuc	6	6	6	15.5	15.5	15.5	55.116	0	40.896	517900000	30	2	2	1	2	3	3	5	4	3	3
28.0823	28.2435	28.4115	28.6712	28.4596	28.4636	28.7214	29.0173	28.4994	28.8317	28.5335	28.5607				By MS/MS	By MS/MS	By MS/MS	By MS/MS	By MS/MS	By MS/MS	By MS/MS	By MS/MS	By MS/MS	By MS/MS	By MS/MS	By MS/MS			12	12	12	40.7	40.7	40.7	45.102	0	96.623	6821300000	106	10	8	10	7	9	10	10	8	10	8
28.476	28.5001	28.4488	28.1889	28.1691	29.1426	30.0789	30.464	30.1745	30.5119	29.7052	30.2813				By MS/MS	By MS/MS	By MS/MS	By MS/MS	By MS/MS	By MS/MS	By MS/MS	By MS/MS	By MS/MS	By MS/MS	By MS/MS	By MS/MS	+	Gluc_SFuc	5	5	5	40.5	40.5	40.5	8.5441	0	29.861	7462700000	71	3	4	4	4	4	4	5	5	5	5
24.9822	25.6129	25.548	25.0002	25.3961	25.7044	25.5197	26.339	25.9031	25.386	25.6072	25.7232				By MS/MS	By MS/MS	By MS/MS	By MS/MS	By MS/MS	By MS/MS	By MS/MS	By MS/MS	By MS/MS	By MS/MS	By MS/MS	By MS/MS			6	6	6	14.8	14.8	14.8	55.813	0	24.539	612130000	30	2	3	2	4	2	4	4	4	5	3
26.1309	26.8225	26.4899	26.1557	26.1752	25.8287	25.4135	25.3386	26.0435	24.7857	25.8983	24.9874				By MS/MS	By MS/MS	By MS/MS	By MS/MS	By MS/MS	By MS/MS	By MS/MS	By MS/MS	By MS/MS	By MS/MS	By MS/MS	By MS/MS	+	Gluc_SFuc	3	3	3	28.5	28.5	28.5	25.535	0	24.446	693550000	29	3	3	2	3	3	2	3	3	3	2
24.2545	23.9828	23.8677	24.3481	24.6116	23.9585	24.779	24.2859	24.2887	24.5022	24.6091	24.4135				By MS/MS	By MS/MS	By MS/MS	By MS/MS	By MS/MS	By MS/MS	By MS/MS	By MS/MS	By MS/MS	By MS/MS	By MS/MS	By MS/MS			4	4	4	19.4	19.4	19.4	28.2	0	12.545	217110000	18	2	2	1	3	1	2	2	3	3	2
29.0645	28.4184	28.4654	29.0353	28.8352	28.5914	29.0388	29.1059	29.1529	29.2156	29.3255	29.2283				By MS/MS	By MS/MS	By MS/MS	By MS/MS	By MS/MS	By MS/MS	By MS/MS	By MS/MS	By MS/MS	By MS/MS	By MS/MS	By MS/MS			9	9	9	51.6	51.6	51.6	36.433	0	296.04	11560000000	125	9	8	8	9	8	7	8	8	8	7
24.8885	24.526	25.4196	24.3757	25.0735	23.9866	24.9585	24.7472	24.9965	25.1639	24.6587	24.469					By matching	By matching	By matching	By matching	By MS/MS	By MS/MS	By MS/MS	By MS/MS	By MS/MS	By matching	By MS/MS			4	4	4	14.6	14.6	14.6	37.617	0	9.5544	199170000	8	0	1	2	3	1	2	4	2	2	3
25.2099	24.8861	24.7527	23.5151	25.0713	24.5852	24.8404	24.8316	25.9537	24.743	25.1016	24.8338					By MS/MS	By matching		By matching	By matching	By MS/MS	By MS/MS	By MS/MS	By matching	By MS/MS	By MS/MS			3	3	3	12.1	12.1	12.1	41.791	0.0057239	1.5578	110310000	4	0	1	1	0	1	1	2	2	2	1
25.4926	24.7564	25.2705	26.0067	25.0602	25.1162	25.7658	25.5864	25.3055	25.8419	26.079	25.6826				By MS/MS	By matching	By MS/MS	By MS/MS	By MS/MS	By MS/MS	By MS/MS	By MS/MS	By MS/MS	By MS/MS	By MS/MS	By MS/MS			6	6	6	15.9	15.9	15.9	44.623	0	11.583	470260000	32	4	3	4	3	4	3	5	4	3	5
26.8104	25.4747	26.2485	23.9442	26.0569	26.4209	31.0014	30.9281	30.7227	30.6887	30.7428	30.701				By MS/MS	By MS/MS	By MS/MS	By MS/MS	By MS/MS	By MS/MS	By MS/MS	By MS/MS	By MS/MS	By MS/MS	By MS/MS	By MS/MS	+	Gluc_SFuc	11	11	11	44.1	44.1	44.1	33.337	0	230.98	8075800000	98	3	3	3	1	3	4	11	10	9	9
25.4711	26.0305	26.8469	27.1782	23.7586	25.1559	27.3058	26.7854	26.4645	26.1671	26.6098	27.3988				By MS/MS	By MS/MS	By MS/MS	By MS/MS	By MS/MS	By MS/MS	By MS/MS	By MS/MS	By MS/MS	By MS/MS	By MS/MS	By MS/MS	+	Gluc_SFuc	3	3	3	16.9	16.9	16.9	25.356	0	16.739	623800000	25	1	2	2	2	2	2	3	3	2	1
29.0638	29.1064	28.8071	28.8265	28.9598	28.9436	28.0789	27.928	27.9325	28.3504	28.1241	28.2894				By MS/MS	By MS/MS	By MS/MS	By MS/MS	By MS/MS	By MS/MS	By MS/MS	By MS/MS	By MS/MS	By MS/MS	By MS/MS	By MS/MS	+	Gluc_SFuc	13	13	13	56.8	56.8	56.8	35.511	0	189.04	8765800000	131	12	11	12	12	8	10	11	8	10	9
29.7813	29.9731	29.8976	29.913	30.0632	30.0358	29.1937	29.2652	29.1888	29.3858	29.2521	29.3805				By MS/MS	By MS/MS	By MS/MS	By MS/MS	By MS/MS	By MS/MS	By MS/MS	By MS/MS	By MS/MS	By MS/MS	By MS/MS	By MS/MS	+	Gluc_SFuc	26	26	26	66.3	66.3	66.3	54.744	0	323.31	26845000000	300	21	24	24	24	24	22	21	21	20	19
25.6291	25.7931	25.6262	26.1541	26.1432	26.513	26.1115	26.3892	26.0459	26.3032	26.1766	26.4512				By matching	By MS/MS	By matching	By MS/MS	By matching	By MS/MS	By MS/MS	By MS/MS	By MS/MS	By MS/MS	By MS/MS	By MS/MS			5	5	5	31.4	31.4	31.4	31.921	0	27.954	526400000	16	2	3	1	2	3	4	4	5	3	3
29.5295	29.7601	29.6922	29.4662	29.587	29.9004	29.827	29.8172	29.722	30.036	29.6472	29.8047				By MS/MS	By MS/MS	By MS/MS	By MS/MS	By MS/MS	By MS/MS	By MS/MS	By MS/MS	By MS/MS	By MS/MS	By MS/MS	By MS/MS			24	24	24	52.1	52.1	52.1	60.324	0	323.31	22117000000	322	23	22	22	23	22	20	21	21	20	18
24.1868	24.6397	25.7909	26.1116	24.6313	26.4495	25.9377	24.0224	25.6851	23.7932	26.1018	26.0757				By MS/MS	By MS/MS	By MS/MS	By MS/MS	By MS/MS	By MS/MS	By MS/MS	By MS/MS	By MS/MS	By MS/MS	By MS/MS	By MS/MS			2	2	2	19.3	19.3	19.3	19.294	0	153.98	457520000	27	1	1	2	2	1	2	1	1	2	1
25.8036	25.7775	25.7047	23.5561	24.8923	25.7813	26.0129	25.5045	25.9252	25.6417	25.9753	24.2466				By MS/MS	By MS/MS	By MS/MS	By MS/MS	By MS/MS	By MS/MS	By MS/MS	By MS/MS	By MS/MS	By MS/MS	By MS/MS	By MS/MS			4	4	4	8.5	8.5	8.5	50.736	0	5.8385	332820000	17	3	2	2	2	2	2	2	2	3	2
29.0245	30.5675	30.701	30.3042	31.2249	30.3771	30.2499	30.694	30.6598	30.6151	30.731	31.3818				By MS/MS	By MS/MS	By MS/MS	By MS/MS	By MS/MS	By MS/MS	By MS/MS	By MS/MS	By MS/MS	By MS/MS	By MS/MS	By MS/MS			11	11	11	44	44	44	34.64	0	32.309	7377700000	33	7	6	6	8	7	6	6	5	4	5
28.3371	28.7919	28.6794	27.9842	28.1283	28.7519	29.4012	29.3929	29.3349	29.3746	29.0768	29.5342				By MS/MS	By MS/MS	By MS/MS	By MS/MS	By MS/MS	By MS/MS	By MS/MS	By MS/MS	By MS/MS	By MS/MS	By MS/MS	By MS/MS	+	Gluc_SFuc	11	11	11	55.5	55.5	55.5	22.05	0	37.364	6855000000	85	10	7	8	6	6	6	8	7	11	7
28.3672	28.3394	28.381	28.5086	28.9836	29.021	28.4516	28.2584	28.1258	28.6907	27.9823	28.3575				By MS/MS	By MS/MS	By MS/MS	By MS/MS	By MS/MS	By MS/MS	By MS/MS	By MS/MS	By MS/MS	By MS/MS	By MS/MS	By MS/MS			5	5	5	34	34	34	15.71	0	77.114	3745400000	54	5	5	5	5	5	4	5	4	4	5
30.4187	30.2884	30.4007	30.5226	30.545	30.0584	29.9503	29.7411	30.0009	29.9048	30.1042	29.7222				By MS/MS	By MS/MS	By MS/MS	By MS/MS	By MS/MS	By MS/MS	By MS/MS	By MS/MS	By MS/MS	By MS/MS	By MS/MS	By MS/MS			15	15	15	64.7	64.7	64.7	40.808	0	323.31	30107000000	388	13	13	14	14	12	12	12	13	13	13
27.8349	27.6847	27.6678	28.0908	28.3796	27.5573	27.08	26.8457	27.5015	27.1599	28.038	27.6094				By MS/MS	By MS/MS	By MS/MS	By MS/MS	By MS/MS	By MS/MS	By MS/MS	By MS/MS	By MS/MS	By MS/MS	By MS/MS	By MS/MS			5	5	5	32.3	32.3	32.3	26.694	0	21.708	1594100000	32	5	5	3	3	5	5	4	4	4	4
28.5175	28.4481	28.4281	28.7964	29.1844	28.3824	28.4749	28.4027	28.4411	28.6412	28.917	28.587				By MS/MS	By MS/MS	By MS/MS	By MS/MS	By MS/MS	By MS/MS	By MS/MS	By MS/MS	By MS/MS	By MS/MS	By MS/MS	By MS/MS			9	9	9	50.9	50.9	50.9	25.187	0	150.57	5699800000	83	8	7	8	7	9	6	8	6	7	7
30.9499	31.4938	31.2052	30.8373	31.2602	31.492	31.6535	31.9483	31.7615	31.9325	31.5802	31.7978				By MS/MS	By MS/MS	By MS/MS	By MS/MS	By MS/MS	By MS/MS	By MS/MS	By MS/MS	By MS/MS	By MS/MS	By MS/MS	By MS/MS	+	Gluc_SFuc	9	9	9	66	66	66	15.595	0	150.49	76044000000	385	9	9	9	8	8	8	9	9	9	9
28.1282	28.1322	28.1421	27.85	27.8625	28.0621	28.3535	28.2679	28.3644	28.7411	28.4487	28.4621				By MS/MS	By MS/MS	By MS/MS	By MS/MS	By MS/MS	By MS/MS	By MS/MS	By MS/MS	By MS/MS	By MS/MS	By MS/MS	By MS/MS			12	12	12	41.4	41.4	41.4	44.798	0	148.43	5997400000	143	10	11	9	11	10	10	10	11	11	9
25.5012	25.3423	24.6181	24.6488	25.4574	25.4574	26.1243	26.211	26.1557	26.0549	26.217	26.4216				By MS/MS	By MS/MS	By MS/MS	By MS/MS	By MS/MS	By MS/MS	By MS/MS	By MS/MS	By MS/MS	By MS/MS	By MS/MS	By MS/MS	+	Gluc_SFuc	2	2	2	24.2	24.2	24.2	14.676	0	54.776	407710000	24	2	2	2	1	2	2	2	2	2	2
26.1394	26.4424	25.9729	25.9487	25.8932	26.4217	26.5099	26.8489	26.6919	27.0565	26.8983	26.7596				By MS/MS	By MS/MS	By MS/MS	By MS/MS	By MS/MS	By MS/MS	By MS/MS	By MS/MS	By MS/MS	By MS/MS	By MS/MS	By MS/MS	+	Gluc_SFuc	12	12	12	29.8	29.8	29.8	58.49	0	66.285	2107900000	86	9	8	7	10	8	8	12	9	10	8
31.0924	30.7754	31.3135	30.7519	30.458	30.857	31.2822	31.0816	31.0103	30.7591	31.018	30.9105				By MS/MS	By MS/MS	By MS/MS	By MS/MS	By MS/MS	By MS/MS	By MS/MS	By MS/MS	By MS/MS	By MS/MS	By MS/MS	By MS/MS			10	10	10	38.2	38.2	38.2	41.783	0	39.018	9812600000	50	6	5	7	7	5	6	8	7	5	6
26.4179	26.4401	26.3582	26.1198	26.0068	26.5065	26.9781	27.3705	27.2138	27.4869	26.8363	27.2491				By MS/MS	By MS/MS	By MS/MS	By MS/MS	By MS/MS	By MS/MS	By MS/MS	By MS/MS	By MS/MS	By MS/MS	By MS/MS	By MS/MS	+	Gluc_SFuc	8	8	8	38.7	38.7	38.7	28.737	0	22.926	1298100000	59	5	5	8	5	4	5	7	7	8	5
25.8628	24.2563	23.6993	24.7909	25.0799	25.1839	25.0824	25.5741	25.5714	25.7883	25.6858	25.3579				By MS/MS	By MS/MS	By MS/MS	By MS/MS	By MS/MS	By MS/MS	By MS/MS	By MS/MS	By MS/MS	By MS/MS	By MS/MS	By MS/MS	+	Gluc_SFuc	12	12	12	18.6	18.6	18.6	86.388	0	13.634	663130000	29	6	3	2	7	5	4	7	6	7	5
25.6412	25.8178	25.696	25.8277	25.9163	25.4302	26.0828	26.6269	26.1675	26.2685	26.0171	26.2423				By MS/MS	By MS/MS	By MS/MS	By MS/MS	By MS/MS	By MS/MS	By MS/MS	By MS/MS	By MS/MS	By MS/MS	By MS/MS	By MS/MS			6	6	6	35.9	35.9	35.9	19.031	0	24.244	822090000	47	4	4	4	5	4	4	3	4	5	5
25.4723	23.7998	25.9902	25.6238	25.5584	26.3662	26.6734	26.4094	25.8094	25.5212	25.9559	23.9406				By MS/MS	By MS/MS	By MS/MS	By MS/MS	By MS/MS	By MS/MS	By MS/MS	By MS/MS	By MS/MS	By MS/MS	By MS/MS	By MS/MS			2	2	2	19.2	19.2	19.2	18.209	0	4.2327	428320000	18	2	2	2	2	2	2	2	2	2	2
29.1495	28.7296	28.8913	28.4518	29.2538	28.9021	31.3171	31.1664	31.6904	31.5724	30.9031	31.455				By MS/MS	By MS/MS	By MS/MS	By MS/MS	By MS/MS	By MS/MS	By MS/MS	By MS/MS	By MS/MS	By MS/MS	By MS/MS	By MS/MS	+	Gluc_SFuc	1	1	1	29.1	29.1	29.1	8.2682	0	85.027	9099200000	43	1	1	1	1	1	1	1	1	1	1
29.9829	30.7368	30.8469	30.0775	29.7614	29.972	30.8448	30.7394	31.1105	30.5607	31.0282	30.5364				By MS/MS	By MS/MS	By MS/MS	By MS/MS	By MS/MS	By MS/MS	By MS/MS	By MS/MS	By MS/MS	By MS/MS	By MS/MS	By MS/MS			11	11	11	39.1	39.1	39.1	40.928	0	104.98	10665000000	63	5	5	5	7	6	5	9	6	8	8
27.6663	27.6237	27.4488	26.9945	27.062	27.5881	27.0777	27.2246	27.0146	27.147	26.6498	26.9181				By MS/MS	By MS/MS	By MS/MS	By MS/MS	By MS/MS	By MS/MS	By MS/MS	By MS/MS	By MS/MS	By MS/MS	By MS/MS	By MS/MS			9	9	9	59.8	59.8	59.8	22.276	0	57.166	3255400000	82	7	7	8	6	7	6	7	5	6	6
24.9022	25.9558	25.9522	25.4627	25.8839	26.4161	24.4345	26.4024	26.5594	26.5327	26.2056	26.4307				By MS/MS	By MS/MS	By MS/MS	By MS/MS	By MS/MS	By MS/MS	By MS/MS	By MS/MS	By MS/MS	By MS/MS	By MS/MS	By MS/MS			3	3	3	23.5	23.5	23.5	17.242	0	11.913	431200000	25	1	2	2	3	2	3	3	3	3	3
27.6504	27.7464	27.6643	27.5483	27.7041	27.7391	26.9349	27.0491	26.6867	26.9374	26.8976	27.0553				By MS/MS	By MS/MS	By MS/MS	By MS/MS	By MS/MS	By MS/MS	By MS/MS	By MS/MS	By MS/MS	By MS/MS	By MS/MS	By MS/MS	+	Gluc_SFuc	10	10	10	26.1	26.1	26.1	43.946	0	56.487	2944200000	76	10	8	9	7	8	9	7	7	7	8
27.5175	27.3062	26.9317	27.2639	27.6931	27.5021	26.9385	27.0169	26.9819	26.9536	27.132	27.3547				By MS/MS	By MS/MS	By MS/MS	By MS/MS	By MS/MS	By MS/MS	By MS/MS	By MS/MS	By MS/MS	By MS/MS	By MS/MS	By MS/MS			5	5	5	27.4	27.4	27.4	35.192	0	107.03	2183500000	60	5	4	4	4	4	5	3	4	4	4
27.8024	27.9076	27.6081	27.1936	26.9369	26.534	26.7969	26.7352	27.5486	27.156	26.9827	27.1812				By MS/MS	By MS/MS	By MS/MS	By MS/MS	By MS/MS	By MS/MS	By MS/MS	By MS/MS	By MS/MS	By MS/MS	By MS/MS	By MS/MS			8	8	8	61.8	61.8	61.8	18.066	0	19.62	2259200000	53	5	6	5	5	5	5	7	5	3	5
26.4403	26.0031	26.0341	26.2787	26.5366	26.2349	26.532	26.5617	26.5988	26.4144	26.4259	26.7465				By MS/MS	By MS/MS	By MS/MS	By MS/MS	By MS/MS	By MS/MS	By MS/MS	By MS/MS	By MS/MS	By MS/MS	By MS/MS	By MS/MS			6	6	6	25	25	25	28.727	0	40.163	1410800000	58	4	4	4	5	4	5	4	5	4	5
30.0588	30.0028	30.0174	30.1834	30.2363	30.114	30.2292	30.1758	30.3401	30.0898	30.1332	30.1569				By MS/MS	By MS/MS	By MS/MS	By MS/MS	By MS/MS	By MS/MS	By MS/MS	By MS/MS	By MS/MS	By MS/MS	By MS/MS	By MS/MS			21	21	21	49.3	49.3	49.3	48.314	0	323.31	23862000000	343	20	18	20	16	19	18	20	19	19	19
29.1068	29.079	29.0677	29.6461	29.6089	29.5917	29.7219	28.817	28.8578	28.0566	29.1056	28.7436				By MS/MS	By MS/MS	By MS/MS	By MS/MS	By MS/MS	By MS/MS	By MS/MS	By MS/MS	By MS/MS	By MS/MS	By MS/MS	By MS/MS			9	9	9	64.2	64.2	64.2	23.846	0	184.55	9781400000	110	8	8	8	7	8	6	7	8	7	7
28.8963	29.2612	29.1201	29.1503	29.6268	29.4166	28.4702	28.5169	28.51	28.7346	28.5567	28.7102				By MS/MS	By MS/MS	By MS/MS	By MS/MS	By MS/MS	By MS/MS	By MS/MS	By MS/MS	By MS/MS	By MS/MS	By MS/MS	By MS/MS	+	Gluc_SFuc	22	22	22	86.8	86.8	86.8	37.475	0	323.31	20914000000	325	21	21	21	20	20	20	19	18	18	18
28.6446	28.4475	28.525	28.3812	28.4501	28.6299	28.2342	28.5599	28.3896	28.4857	28.5027	28.2368				By MS/MS	By MS/MS	By MS/MS	By MS/MS	By MS/MS	By MS/MS	By MS/MS	By MS/MS	By MS/MS	By MS/MS	By MS/MS	By MS/MS			6	6	6	44.3	44.3	44.3	18.118	0	87.165	8726800000	157	6	6	6	6	6	6	6	6	6	6
30.3643	30.5466	30.3647	30.2892	30.4932	30.5453	30.3999	30.3292	30.5879	30.5126	30.4731	30.4478				By MS/MS	By MS/MS	By MS/MS	By MS/MS	By MS/MS	By MS/MS	By MS/MS	By MS/MS	By MS/MS	By MS/MS	By MS/MS	By MS/MS			24	24	24	67.5	67.5	67.5	49.725	0	323.31	43734000000	445	21	21	23	23	21	20	20	19	19	18
27.2041	27.3581	27.202	27.3013	27.2283	27.3417	27.5807	27.978	27.636	27.9369	28.0165	28.0831				By MS/MS	By MS/MS	By MS/MS	By MS/MS	By MS/MS	By MS/MS	By MS/MS	By MS/MS	By MS/MS	By MS/MS	By MS/MS	By MS/MS	+	Gluc_SFuc	6	6	6	66.7	66.7	66.7	14.008	0	113.78	2794400000	97	5	5	5	6	5	6	5	5	5	4
24.2453	23.9478	24.0716	24.3165	25.1119	24.6002	23.9442	24.738	26.8482	24.2303	26.5067	27.2702				By MS/MS	By MS/MS	By MS/MS	By matching		By MS/MS	By MS/MS	By MS/MS	By MS/MS	By MS/MS	By MS/MS	By MS/MS	+	Gluc_SFuc	2	2	2	7.4	7.4	7.4	33.44	0	7.4604	291420000	17	1	1	1	1	0	2	2	2	2	2
28.1771	28.53	28.304	28.2095	28.3317	28.6543	28.3839	28.5412	28.4638	28.6962	28.1808	28.7089				By MS/MS	By MS/MS	By MS/MS	By MS/MS	By MS/MS	By MS/MS	By MS/MS	By MS/MS	By MS/MS	By MS/MS	By MS/MS	By MS/MS			9	9	9	31.1	31.1	31.1	44.176	0	158.24	7057100000	148	8	8	6	7	7	8	6	6	7	7
29.05	28.3565	28.7104	28.7602	28.746	28.4292	29.2597	28.9381	29.0223	28.8834	29.1427	29.1259				By MS/MS	By MS/MS	By MS/MS	By MS/MS	By MS/MS	By MS/MS	By MS/MS	By MS/MS	By MS/MS	By MS/MS	By MS/MS	By MS/MS			9	9	9	41.2	41.2	41.2	31.935	0	163	6292900000	85	7	7	7	8	7	7	9	7	8	5
25.6028	25.9055	24.394	23.5704	25.3103	26.1788	24.9503	25.8162	24.4354	26.1481	24.048	26.1844				By MS/MS	By MS/MS	By MS/MS		By matching	By MS/MS	By MS/MS	By MS/MS	By MS/MS	By MS/MS		By MS/MS			3	3	3	10	10	10	31.672	0	14.536	230650000	9	2	2	2	0	2	2	1	2	1	2
26.6891	26.2836	26.0139	26.2995	23.8287	24.3203	27.1385	27.8118	27.408	26.4701	26.7992	26.7543				By MS/MS	By MS/MS	By MS/MS	By MS/MS	By MS/MS	By MS/MS	By MS/MS	By MS/MS	By MS/MS	By MS/MS	By MS/MS	By MS/MS	+	Gluc_SFuc	8	7	7	26.2	24.7	24.7	47.687	0	19.983	798280000	15	6	5	4	8	5	5	4	7	4	5
25.3323	26.1424	25.5636	25.8402	25.7337	25.4827	25.6168	25.4518	25.5591	25.6152	25.1686	25.1767				By MS/MS	By MS/MS	By MS/MS	By MS/MS	By MS/MS	By MS/MS	By MS/MS	By MS/MS	By MS/MS	By MS/MS	By MS/MS	By MS/MS			5	5	5	19.4	19.4	19.4	37.853	0	35.447	476240000	22	4	4	5	3	3	4	4	5	3	4
27.4515	28.7761	28.7345	27.7569	28.5933	29.1083	28.2752	28.4703	28.3722	28.3699	27.9326	28.1674				By MS/MS	By MS/MS	By MS/MS	By MS/MS	By MS/MS	By MS/MS	By MS/MS	By MS/MS	By MS/MS	By MS/MS	By MS/MS	By MS/MS			3	3	3	20.9	20.9	20.9	19.202	0	118.87	2510500000	30	2	2	2	2	3	3	2	2	2	2
30.0242	30.8424	30.3612	29.8057	30.3911	30.8662	30.7356	30.9272	30.7587	31.0089	30.4958	30.2537				By MS/MS	By MS/MS	By MS/MS	By MS/MS	By MS/MS	By MS/MS	By MS/MS	By MS/MS	By MS/MS	By MS/MS	By MS/MS	By MS/MS			6	6	6	71.1	71.1	71.1	9.0321	0	178.31	19305000000	100	5	6	4	4	4	6	6	6	5	5
24.2128	25.8454	25.943	26.1121	25.7639	25.8664	26.536	25.6411	25.5365	25.483	25.8996	25.4876				By MS/MS	By MS/MS	By MS/MS	By MS/MS	By MS/MS	By MS/MS	By MS/MS	By MS/MS	By MS/MS	By MS/MS	By MS/MS	By MS/MS			4	4	4	27.8	27.8	27.8	24.961	0	24.62	526660000	30	1	2	2	3	3	4	2	3	3	3
26.988	24.9864	26.2891	26.9277	27.0743	27.0878	27.6546	25.8841	26.726	27.1142	25.0904	28.0746				By MS/MS	By MS/MS	By MS/MS	By MS/MS	By MS/MS	By MS/MS	By MS/MS	By MS/MS	By MS/MS	By MS/MS	By MS/MS	By MS/MS			7	7	7	24	24	24	49.433	0	46.115	901390000	20	4	4	3	2	3	2	2	3	2	2
26.039	25.9027	25.4185	26.0325	25.3774	26.278	26.5578	26.4354	26.6742	27.2721	26.6492	26.1012				By MS/MS	By MS/MS	By MS/MS	By MS/MS	By MS/MS	By MS/MS	By MS/MS	By MS/MS	By MS/MS	By MS/MS	By MS/MS	By MS/MS	+	Gluc_SFuc	12	12	12	26.1	26.1	26.1	73.805	0	47.962	1598800000	53	6	7	8	9	4	8	10	9	9	8
24.3045	24.681	24.591	24.7387	24.3758	24.7031	24.8365	25.1243	25.3681	25.4415	25.4363	25.162				By matching	By matching	By matching	By matching	By matching	By MS/MS	By MS/MS	By MS/MS	By MS/MS	By MS/MS	By MS/MS	By MS/MS	+	Gluc_SFuc	3	3	3	8.7	8.7	8.7	34.687	0	5.1941	210360000	12	2	2	3	3	3	3	3	3	3	3
25.3865	24.9837	25.3107	25.0256	24.3411	25.0596	25.3347	25.1943	25.2559	25.6589	24.9721	24.6083				By MS/MS	By MS/MS	By MS/MS	By MS/MS	By MS/MS	By MS/MS	By MS/MS	By MS/MS	By MS/MS	By MS/MS	By MS/MS	By MS/MS			5	5	5	20.5	20.5	20.5	52.196	0	34.517	341510000	25	2	3	4	3	3	3	5	3	4	3
26.794	27.4622	27.3338	27.502	27.0763	27.4707	26.539	27.6396	27.1977	28.0071	26.6186	28.4492				By MS/MS	By MS/MS	By MS/MS	By MS/MS	By MS/MS	By MS/MS	By MS/MS	By MS/MS	By MS/MS	By MS/MS	By MS/MS	By MS/MS			8	8	8	39.9	39.9	39.9	32.139	0	32.773	1853400000	38	5	7	7	6	6	7	3	6	3	3
28.296	28.7996	28.6835	29.1742	28.9287	28.4875	28.1779	29.3496	28.6035	28.9146	28.7648	30.018				By MS/MS	By MS/MS	By MS/MS	By MS/MS	By MS/MS	By MS/MS	By MS/MS	By MS/MS	By MS/MS	By MS/MS	By MS/MS	By MS/MS			23	23	23	47.2	47.2	47.2	79.374	0	323.31	13415000000	260	17	18	19	20	18	20	18	20	18	20
25.1531	25.1582	24.3295	24.6353	23.8821	24.225	26.4873	26.1606	26.1521	26.6146	26.1877	26.6013					By MS/MS	By MS/MS	By MS/MS	By MS/MS	By MS/MS	By MS/MS	By MS/MS	By MS/MS	By MS/MS	By MS/MS	By MS/MS	+	Gluc_SFuc	2	2	2	64	64	64	5.7269	0	28.299	2482100000	14	0	2	1	1	1	1	2	2	2	2
31.1688	31.0142	30.1074	30.5404	31.2185	30.9835	30.7492	30.8271	30.95	30.9387	30.7115	30.7118				By MS/MS	By MS/MS	By MS/MS	By MS/MS	By MS/MS	By MS/MS	By MS/MS	By MS/MS	By MS/MS	By MS/MS	By MS/MS	By MS/MS			7	7	7	62.1	62.1	62.1	21.23	0	252.93	14300000000	94	7	6	6	7	6	7	7	7	6	5
28.124	27.9109	28.2978	28.3241	29.0654	28.2216	28.8529	28.8176	28.9661	29.027	29.0323	28.9935				By MS/MS	By MS/MS	By MS/MS	By MS/MS	By MS/MS	By MS/MS	By MS/MS	By MS/MS	By MS/MS	By MS/MS	By MS/MS	By MS/MS	+	Gluc_SFuc	6	6	6	34.3	34.3	34.3	31.909	0	323.31	4127500000	92	6	5	5	6	3	4	6	5	5	5
29.7414	29.3157	29.708	29.3992	29.2983	29.2658	30.1339	29.873	30.0612	30.0907	30.0331	30.3531				By MS/MS	By MS/MS	By MS/MS	By MS/MS	By MS/MS	By MS/MS	By MS/MS	By MS/MS	By MS/MS	By MS/MS	By MS/MS	By MS/MS	+	Gluc_SFuc	13	13	13	60.8	60.8	60.8	33.62	0	83.773	7601700000	109	7	9	10	11	7	9	12	13	13	11
29.9449	29.997	30.044	29.8147	30.1305	29.7402	29.1803	28.9942	28.9316	28.8867	29.2791	29.0029				By MS/MS	By MS/MS	By MS/MS	By MS/MS	By MS/MS	By MS/MS	By MS/MS	By MS/MS	By MS/MS	By MS/MS	By MS/MS	By MS/MS	+	Gluc_SFuc	11	11	11	94	94	94	18.827	0	255.33	15580000000	172	10	10	11	9	8	9	9	9	9	8
28.9349	28.6267	28.5888	28.7495	28.7634	28.8152	28.3978	28.4563	28.2898	28.2807	28.3813	28.2657				By MS/MS	By MS/MS	By MS/MS	By MS/MS	By MS/MS	By MS/MS	By MS/MS	By MS/MS	By MS/MS	By MS/MS	By MS/MS	By MS/MS			7	7	7	73.3	73.3	73.3	16.376	0	204.87	6997800000	99	7	7	7	7	7	7	6	5	6	6
28.9841	29.1297	29.0422	28.8535	28.9059	29.1419	28.2752	28.2404	28.1102	28.3801	28.3376	28.456				By MS/MS	By MS/MS	By MS/MS	By MS/MS	By MS/MS	By MS/MS	By MS/MS	By MS/MS	By MS/MS	By MS/MS	By MS/MS	By MS/MS	+	Gluc_SFuc	12	12	12	68	68	68	34.336	0	323.31	10687000000	172	11	10	11	12	11	11	11	10	11	9
29.8595	29.8236	29.9107	29.9324	30.1253	29.6905	28.3224	28.5793	28.4036	28.2535	28.5268	28.254				By MS/MS	By MS/MS	By MS/MS	By MS/MS	By MS/MS	By MS/MS	By MS/MS	By MS/MS	By MS/MS	By MS/MS	By MS/MS	By MS/MS	+	Gluc_SFuc	12	12	12	50.3	50.3	50.3	31.597	0	215.14	11110000000	133	11	11	10	11	11	11	10	9	12	10
26.0797	25.6292	25.8155	25.572	26.8532	24.1882	26.5968	26.0783	26.6555	26.1855	26.7841	26.1407				By MS/MS	By MS/MS	By MS/MS	By MS/MS	By MS/MS	By MS/MS	By MS/MS	By MS/MS	By MS/MS	By MS/MS	By MS/MS	By MS/MS	+	Gluc_SFuc	5	5	5	17	17	17	45.085	0	55.126	656560000	28	3	4	2	2	2	1	3	4	3	4
28.7229	28.7235	28.6604	28.9771	29.0038	28.8072	29.2471	29.2084	29.2986	29.1581	29.1555	29.3179				By MS/MS	By MS/MS	By MS/MS	By MS/MS	By MS/MS	By MS/MS	By MS/MS	By MS/MS	By MS/MS	By MS/MS	By MS/MS	By MS/MS			13	13	13	54	54	54	41.225	0	323.31	12649000000	183	12	11	12	11	13	11	11	12	10	10
28.7967	28.883	28.5898	28.5827	28.7067	28.8201	29.1135	29.3734	29.2465	29.4698	29.1025	29.4506				By MS/MS	By MS/MS	By MS/MS	By MS/MS	By MS/MS	By MS/MS	By MS/MS	By MS/MS	By MS/MS	By MS/MS	By MS/MS	By MS/MS	+	Gluc_SFuc	15	15	15	52.9	52.9	52.9	38.026	0	88.971	7265800000	123	8	8	9	10	10	12	12	11	11	14
29.0734	29.3663	29.1002	29.4647	29.4903	29.3514	29.7558	29.8068	29.8467	29.9387	29.8609	30.0384				By MS/MS	By MS/MS	By MS/MS	By MS/MS	By MS/MS	By MS/MS	By MS/MS	By MS/MS	By MS/MS	By MS/MS	By MS/MS	By MS/MS	+	Gluc_SFuc	21	21	21	63.2	63.2	63.2	44.551	0	323.31	19966000000	306	18	18	16	18	20	20	19	20	18	18
29.4746	29.5394	29.45	29.5355	29.5572	29.5766	30.2415	30.2783	30.3215	30.2402	30.1957	30.2457				By MS/MS	By MS/MS	By MS/MS	By MS/MS	By MS/MS	By MS/MS	By MS/MS	By MS/MS	By MS/MS	By MS/MS	By MS/MS	By MS/MS	+	Gluc_SFuc	39	39	39	68.5	68.5	68.5	77.999	0	323.31	34795000000	496	33	34	35	37	34	34	32	33	36	30
28.0365	28.0451	27.8363	27.9988	28.1724	28.228	28.7881	28.7774	28.7686	28.7128	28.7204	28.8937				By MS/MS	By MS/MS	By MS/MS	By MS/MS	By MS/MS	By MS/MS	By MS/MS	By MS/MS	By MS/MS	By MS/MS	By MS/MS	By MS/MS	+	Gluc_SFuc	19	19	19	76.2	76.2	76.2	42.479	0	323.31	12297000000	264	15	14	15	14	15	15	17	18	16	16
26.8968	27.1265	27.0735	26.8657	26.8737	27.2745	27.8795	27.96	27.7334	27.9963	27.8334	27.8955				By MS/MS	By MS/MS	By MS/MS	By MS/MS	By MS/MS	By MS/MS	By MS/MS	By MS/MS	By MS/MS	By MS/MS	By MS/MS	By MS/MS	+	Gluc_SFuc	9	9	9	40.9	40.9	40.9	23.714	0	93.959	4155000000	143	6	7	8	7	7	7	9	8	9	8
29.5334	29.6068	29.6687	29.6544	29.6935	29.6664	30.1409	30.1091	30.1057	30.1676	30.138	30.2699				By MS/MS	By MS/MS	By MS/MS	By MS/MS	By MS/MS	By MS/MS	By MS/MS	By MS/MS	By MS/MS	By MS/MS	By MS/MS	By MS/MS			25	25	25	56.1	56.1	56.1	63.766	0	323.31	17734000000	276	23	20	20	21	15	19	22	22	22	21
26.9355	26.9942	26.8092	27.0677	27.1024	26.9905	27.4738	27.5767	27.5313	27.7219	27.8242	27.8519				By MS/MS	By MS/MS	By MS/MS	By MS/MS	By MS/MS	By MS/MS	By MS/MS	By MS/MS	By MS/MS	By MS/MS	By MS/MS	By MS/MS	+	Gluc_SFuc	7	7	7	56.8	56.8	56.8	15.502	0	98.888	2349800000	71	7	6	5	6	6	6	6	6	6	6
25.6668	25.3788	25.2741	25.63	25.8075	25.5763	23.7606	25.3988	25.647	26.0417	25.8394	25.9093				By MS/MS	By MS/MS	By MS/MS	By MS/MS	By MS/MS	By MS/MS	By MS/MS	By MS/MS	By MS/MS	By MS/MS	By MS/MS	By MS/MS			4	4	4	31.7	31.7	31.7	14.966	0	26.315	497010000	32	2	2	2	3	2	2	3	4	2	4
26.9077	27.0924	26.8939	26.7261	26.6391	27.3865	27.2368	27.5416	27.4241	27.4626	27.2989	27.5272				By MS/MS	By MS/MS	By MS/MS	By MS/MS	By MS/MS	By MS/MS	By MS/MS	By MS/MS	By MS/MS	By MS/MS	By MS/MS	By MS/MS			5	5	5	55	55	55	15.974	0	21.484	2106400000	58	4	3	2	4	3	5	4	4	4	4
26.3427	26.5663	26.6599	26.333	25.8146	26.8737	26.9543	26.9872	27.0535	26.9196	27.0447	26.8393				By MS/MS	By MS/MS	By MS/MS	By MS/MS	By MS/MS	By MS/MS	By MS/MS	By MS/MS	By MS/MS	By MS/MS	By MS/MS	By MS/MS			6	6	6	47.3	47.3	47.3	18.5	0	24.676	1872000000	66	5	5	5	6	6	5	6	6	5	6
27.3908	28.0682	27.2938	27.0221	26.9931	27.6642	27.7616	28.0177	28.2403	27.8504	27.5751	27.4528				By MS/MS	By MS/MS	By MS/MS	By MS/MS	By MS/MS	By MS/MS	By MS/MS	By MS/MS	By MS/MS	By MS/MS	By MS/MS	By MS/MS			8	8	8	47.1	47.1	47.1	23.53	0	39.883	1993900000	59	5	5	6	7	4	7	6	4	6	6
25.6481	25.5041	25.6105	25.379	25.6814	25.6266	24.8761	24.7886	25.0742	25.1509	25.0428	24.8509				By MS/MS	By MS/MS	By MS/MS	By MS/MS	By MS/MS	By MS/MS	By MS/MS	By MS/MS	By MS/MS	By MS/MS	By MS/MS	By MS/MS	+	Gluc_SFuc	9	9	9	26.8	26.8	26.8	51.351	0	79.132	680550000	48	6	5	6	6	5	8	4	8	7	7
33.2204	33.477	33.8367	33.4233	33.5682	33.658	33.2325	33.0903	33.1761	33.2249	33.2706	33.2442				By MS/MS	By MS/MS	By MS/MS	By MS/MS	By MS/MS	By MS/MS	By MS/MS	By MS/MS	By MS/MS	By MS/MS	By MS/MS	By MS/MS			7	7	7	67.6	67.6	67.6	7.3161	0	153.99	204220000000	630	7	6	7	7	7	7	7	7	7	7
30.7497	30.8818	30.7904	30.7401	30.8114	30.9729	31.0208	31.0341	31.0026	31.0484	30.9909	31.1022				By MS/MS	By MS/MS	By MS/MS	By MS/MS	By MS/MS	By MS/MS	By MS/MS	By MS/MS	By MS/MS	By MS/MS	By MS/MS	By MS/MS			41	41	41	72.9	72.9	72.9	73.607	0	323.31	47064000000	565	37	34	32	38	36	37	32	34	34	33
28.5254	28.0153	28.1888	28.1061	27.8456	28.058	28.0966	27.8595	28.0901	28.3328	27.9711	28.1414				By MS/MS	By MS/MS	By MS/MS	By MS/MS	By MS/MS	By MS/MS	By MS/MS	By MS/MS	By MS/MS	By MS/MS	By MS/MS	By MS/MS			9	9	9	51.4	51.4	51.4	26.993	0	132.36	6016200000	118	6	7	8	9	9	9	7	8	9	6
31.8318	32.3061	32.1197	31.8806	32.1502	32.3783	31.3897	31.6251	31.6634	31.2822	31.3474	31.4663				By MS/MS	By MS/MS	By MS/MS	By MS/MS	By MS/MS	By MS/MS	By MS/MS	By MS/MS	By MS/MS	By MS/MS	By MS/MS	By MS/MS	+	Gluc_SFuc	3	3	3	42.2	42.2	42.2	7.2266	0	37.664	35335000000	72	3	3	3	3	3	3	3	3	3	3
31.2288	31.6864	31.1774	31.3724	31.567	31.5091	30.3108	30.1841	30.155	30.348	30.1203	30.3021				By MS/MS	By MS/MS	By MS/MS	By MS/MS	By MS/MS	By MS/MS	By MS/MS	By MS/MS	By MS/MS	By MS/MS	By MS/MS	By MS/MS	+	Gluc_SFuc	12	12	12	59.6	59.6	59.6	20.957	0	183.81	45980000000	308	11	12	12	12	11	12	12	12	11	10
31.9873	32.4331	32.318	32.1083	32.353	32.5951	31.4756	31.7329	31.5199	31.7478	31.4546	31.8194				By MS/MS	By MS/MS	By MS/MS	By MS/MS	By MS/MS	By MS/MS	By MS/MS	By MS/MS	By MS/MS	By MS/MS	By MS/MS	By MS/MS	+	Gluc_SFuc	5	5	5	28.6	28.6	28.6	12.907	0	35.442	45832000000	107	5	4	5	5	5	5	5	5	5	5
32.0561	32.5738	32.3038	32.0185	32.484	32.6386	31.3187	31.2947	31.2056	31.3968	31.1366	31.3127				By MS/MS	By MS/MS	By MS/MS	By MS/MS	By MS/MS	By MS/MS	By MS/MS	By MS/MS	By MS/MS	By MS/MS	By MS/MS	By MS/MS	+	Gluc_SFuc	11	11	11	60.5	60.5	60.5	19.625	0	323.31	92394000000	271	9	11	11	10	10	11	10	10	10	10
33.9498	34.0185	34.1195	33.9383	34.2155	34.0596	33.4325	33.3186	33.507	33.5899	33.4668	33.4017				By MS/MS	By MS/MS	By MS/MS	By MS/MS	By MS/MS	By MS/MS	By MS/MS	By MS/MS	By MS/MS	By MS/MS	By MS/MS	By MS/MS	+	Gluc_SFuc	8	8	8	66.7	66.7	66.7	14.391	0	185.33	184800000000	385	7	8	8	8	8	8	8	8	8	8
31.5552	32.1873	31.6673	31.5052	32.0447	32.1801	31.1497	31.8282	31.3081	31.6864	30.8968	31.4645				By MS/MS	By MS/MS	By MS/MS	By MS/MS	By MS/MS	By MS/MS	By MS/MS	By MS/MS	By MS/MS	By MS/MS	By MS/MS	By MS/MS			4	4	4	30.7	30.7	30.7	11.769	0	33.602	31878000000	75	4	4	4	4	4	4	4	4	4	4
31.3368	31.9568	31.6566	31.5419	31.9579	31.7684	30.739	30.894	30.902	31.0339	30.8795	31.0801				By MS/MS	By MS/MS	By MS/MS	By MS/MS	By MS/MS	By MS/MS	By MS/MS	By MS/MS	By MS/MS	By MS/MS	By MS/MS	By MS/MS	+	Gluc_SFuc	12	12	12	50	50	50	20.911	0	52.218	75865000000	299	9	10	8	11	11	11	9	8	9	9
29.5091	29.6979	29.8523	30.3103	29.6842	29.5722	24.0262	28.2968	28.2526	28.2273	28.4299	27.9742				By MS/MS	By MS/MS	By MS/MS	By MS/MS	By MS/MS	By MS/MS	By MS/MS	By MS/MS	By MS/MS	By MS/MS	By MS/MS	By MS/MS	+	Gluc_SFuc	4	4	4	43.6	43.6	43.6	10.911	0	23.957	9236000000	54	4	4	4	4	4	4	2	3	3	3
30.9345	31.1639	30.7751	31.0294	31.2114	31.6259	30.3184	30.1119	30.3912	30.3765	30.3005	30.3169				By MS/MS	By MS/MS	By MS/MS	By MS/MS	By MS/MS	By MS/MS	By MS/MS	By MS/MS	By MS/MS	By MS/MS	By MS/MS	By MS/MS	+	Gluc_SFuc	4	4	4	43.4	43.4	43.4	13.451	0	251.22	16176000000	99	4	4	4	4	4	4	4	4	4	4
33.7874	34.2016	34.0703	34.2686	34.4227	34.5192	32.9945	33.3514	33.2328	33.4193	33.498	33.5812				By MS/MS	By MS/MS	By MS/MS	By MS/MS	By MS/MS	By MS/MS	By MS/MS	By MS/MS	By MS/MS	By MS/MS	By MS/MS	By MS/MS	+	Gluc_SFuc	6	6	6	66.7	66.7	66.7	9.2746	0	206.18	103880000000	147	5	5	6	5	6	6	5	6	6	6
31.583	32.0205	31.7449	31.5847	31.7484	32.2577	31.0732	31.0712	31.0578	31.1607	30.8074	31.0808				By MS/MS	By MS/MS	By MS/MS	By MS/MS	By MS/MS	By MS/MS	By MS/MS	By MS/MS	By MS/MS	By MS/MS	By MS/MS	By MS/MS	+	Gluc_SFuc	8	8	8	52.9	52.9	52.9	7.6566	0	146.54	44171000000	148	8	8	7	6	8	8	8	7	8	8
30.1059	30.2993	30.1339	30.4082	30.8628	30.5229	29.3345	29.1774	29.535	29.2749	29.2681	29.4022				By MS/MS	By MS/MS	By MS/MS	By MS/MS	By MS/MS	By MS/MS	By MS/MS	By MS/MS	By MS/MS	By MS/MS	By MS/MS	By MS/MS	+	Gluc_SFuc	9	9	9	52.3	52.3	52.3	16.319	0	323.31	18605000000	83	7	8	8	8	6	8	7	6	8	6
29.9074	30.3285	30.0491	29.9177	30.128	30.1938	29.9408	30.1438	30.001	29.9832	29.7303	29.866				By MS/MS	By MS/MS	By MS/MS	By MS/MS	By MS/MS	By MS/MS	By MS/MS	By MS/MS	By MS/MS	By MS/MS	By MS/MS	By MS/MS			9	9	9	22.9	22.9	22.9	49.156	0	199.19	11013000000	106	5	8	8	7	7	7	5	5	7	7
30.6317	30.6819	30.5171	30.8137	30.5712	30.5238	30.2529	30.4425	30.4654	30.3331	30.3785	30.38				By MS/MS	By MS/MS	By MS/MS	By MS/MS	By MS/MS	By MS/MS	By MS/MS	By MS/MS	By MS/MS	By MS/MS	By MS/MS	By MS/MS			13	13	13	75.7	75.7	75.7	23.181	0	180.86	24697000000	263	12	11	10	13	11	10	12	12	10	12
28.7589	29.0799	28.8959	29.0209	29.0787	28.975	28.4882	28.6453	28.9434	29.3629	28.8692	28.0176				By MS/MS	By MS/MS	By MS/MS	By MS/MS	By MS/MS	By MS/MS	By MS/MS	By MS/MS	By MS/MS	By MS/MS	By MS/MS	By MS/MS			3	3	3	10.6	10.6	10.6	41.799	0	22.826	3740000000	34	3	3	2	2	2	2	3	2	2	2
31.0814	31.649	31.4596	30.7384	31.1836	31.8596	30.6052	30.7755	30.6202	30.7151	30.5325	30.7312				By MS/MS	By MS/MS	By MS/MS	By MS/MS	By MS/MS	By MS/MS	By MS/MS	By MS/MS	By MS/MS	By MS/MS	By MS/MS	By MS/MS	+	Gluc_SFuc	11	11	11	74.6	74.6	74.6	13.644	0	210.76	54557000000	217	11	11	11	11	9	11	10	9	9	10
30.84	31.1659	30.9602	30.847	30.6757	31.0818	30.1054	30.1411	30.0672	30.2344	29.9798	29.8779				By MS/MS	By MS/MS	By MS/MS	By MS/MS	By MS/MS	By MS/MS	By MS/MS	By MS/MS	By MS/MS	By MS/MS	By MS/MS	By MS/MS	+	Gluc_SFuc	8	8	8	69	69	69	13.884	0	323.31	27527000000	213	8	8	7	8	7	8	6	7	7	7
34.3443	34.5156	34.4697	34.2902	34.3816	34.5614	33.9731	34.0413	34.0286	34.1379	33.9727	34.0342				By MS/MS	By MS/MS	By MS/MS	By MS/MS	By MS/MS	By MS/MS	By MS/MS	By MS/MS	By MS/MS	By MS/MS	By MS/MS	By MS/MS			23	23	23	77.5	77.5	77.5	37.005	0	323.31	259110000000	559	22	22	21	22	22	21	22	21	22	20
33.4626	33.5093	33.4439	33.2921	33.243	33.4303	32.3522	32.4389	32.2773	32.4659	32.3536	32.228				By MS/MS	By MS/MS	By MS/MS	By MS/MS	By MS/MS	By MS/MS	By MS/MS	By MS/MS	By MS/MS	By MS/MS	By MS/MS	By MS/MS	+	Gluc_SFuc	7	7	7	52.5	52.5	52.5	16.144	0	211.06	125850000000	284	7	7	7	7	7	7	7	7	6	7
27.3345	27.6453	27.925	27.8732	28.1923	27.9442	28.3982	28.4346	28.7659	28.5436	28.8755	28.7043				By MS/MS	By MS/MS	By MS/MS	By MS/MS	By MS/MS	By MS/MS	By MS/MS	By MS/MS	By MS/MS	By MS/MS	By MS/MS	By MS/MS	+	Gluc_SFuc	5	5	5	29.8	29.8	29.8	24.156	0	119.88	2598000000	55	5	5	3	5	5	4	5	5	4	4
26.8908	27.5168	26.9363	26.9163	26.6773	27.0889	27.4991	27.7212	27.6019	27.496	27.3544	27.4889				By MS/MS	By MS/MS	By MS/MS	By MS/MS	By MS/MS	By MS/MS	By MS/MS	By MS/MS	By MS/MS	By MS/MS	By MS/MS	By MS/MS			5	5	5	31.5	31.5	31.5	32.973	0	53.161	2016400000	44	4	3	4	5	5	5	3	4	4	3
27.8407	27.8741	27.6863	27.9267	28.0903	27.9529	27.0654	27.6242	27.3675	27.6359	27.4204	27.4264				By MS/MS	By MS/MS	By MS/MS	By MS/MS	By MS/MS	By MS/MS	By MS/MS	By MS/MS	By MS/MS	By MS/MS	By MS/MS	By MS/MS			9	9	9	19.8	19.8	19.8	51.746	0	47.023	4617300000	93	9	9	9	8	9	9	9	9	8	8
27.5301	28.0042	27.7242	27.5698	27.7609	27.5754	26.7363	27.7106	27.2428	27.8091	27.3204	28.0148				By MS/MS	By MS/MS	By MS/MS	By MS/MS	By MS/MS	By MS/MS	By MS/MS	By MS/MS	By MS/MS	By MS/MS	By MS/MS	By MS/MS			6	6	6	14.1	14.1	14.1	42.173	0	4.6897	1752600000	27	4	5	5	4	4	5	3	2	2	2
27.1094	26.5686	27.0883	26.899	25.7736	26.5835	25.8592	25.4428	25.8687	25.1329	23.9506	24.7447				By MS/MS	By MS/MS	By MS/MS	By MS/MS	By MS/MS	By MS/MS	By MS/MS	By MS/MS	By MS/MS	By MS/MS	By MS/MS	By MS/MS	+	Gluc_SFuc	6	6	6	66.7	66.7	66.7	17.025	0	73.038	1222000000	42	5	5	4	6	3	5	3	4	4	1
27.8083	27.3398	27.318	27.4213	26.9708	27.3836	27.0287	26.9425	27.0803	27.0255	27.2298	27.4761				By MS/MS	By MS/MS	By MS/MS	By MS/MS	By MS/MS	By MS/MS	By MS/MS	By MS/MS	By MS/MS	By MS/MS	By MS/MS	By MS/MS			13	13	13	29.5	29.5	29.5	66.032	0	29.465	2560100000	72	10	7	9	10	8	11	9	7	4	7
31.0119	30.7392	30.6612	31.0675	30.9809	30.7857	30.7425	30.2023	30.4805	30.2738	30.5688	30.5018				By MS/MS	By MS/MS	By MS/MS	By MS/MS	By MS/MS	By MS/MS	By MS/MS	By MS/MS	By MS/MS	By MS/MS	By MS/MS	By MS/MS			17	17	17	62.7	62.7	62.7	45.162	0	323.31	65176000000	480	17	16	17	16	14	16	15	15	15	16
26.6771	26.9552	26.7577	26.6457	26.7081	26.9374	27.0606	27.09	27.1742	27.3164	27.0555	27.5246				By MS/MS	By MS/MS	By MS/MS	By MS/MS	By MS/MS	By MS/MS	By MS/MS	By MS/MS	By MS/MS	By MS/MS	By MS/MS	By MS/MS			3	3	3	37.6	37.6	37.6	11.739	0	16.886	1395900000	35	3	3	3	3	3	2	1	2	2	1
25.6375	25.6065	26.1892	24.2935	24.5748	25.8634	25.7366	25.1161	25.779	25.8736	25.0104	25.2126				By MS/MS	By MS/MS	By MS/MS	By MS/MS	By matching	By MS/MS	By MS/MS	By MS/MS	By MS/MS	By MS/MS	By MS/MS	By matching			4	4	4	35.3	35.3	35.3	16.155	0	8.1982	539350000	17	4	3	2	2	1	4	3	1	2	3
29.6901	29.7543	29.6033	29.6834	30.0276	29.7447	29.6898	30.0117	29.976	30.0022	29.9023	30.1157				By MS/MS	By MS/MS	By MS/MS	By MS/MS	By MS/MS	By MS/MS	By MS/MS	By MS/MS	By MS/MS	By MS/MS	By MS/MS	By MS/MS			16	16	16	80.9	80.9	80.9	30.302	0	316.97	17922000000	246	14	13	14	15	14	14	15	14	15	14
28.9612	29.0732	28.9964	29.1268	29.1614	29.2158	28.7102	28.7377	28.6825	28.8288	28.5891	28.6729				By MS/MS	By MS/MS	By MS/MS	By MS/MS	By MS/MS	By MS/MS	By MS/MS	By MS/MS	By MS/MS	By MS/MS	By MS/MS	By MS/MS			41	41	41	59.6	59.6	59.6	104.76	0	323.31	21502000000	425	31	34	32	34	33	34	29	26	31	30
28.9576	29.2389	28.8752	28.841	28.9732	29.2791	29.2607	29.4633	29.5861	29.6662	29.7608	29.6494				By MS/MS	By MS/MS	By MS/MS	By MS/MS	By MS/MS	By MS/MS	By MS/MS	By MS/MS	By MS/MS	By MS/MS	By MS/MS	By MS/MS			10	10	10	37.4	37.4	37.4	36.299	0	130.17	7735500000	134	7	7	8	10	9	8	9	8	9	8
27.1801	27.3537	27.4441	26.7794	26.8452	27.6424	27.2602	27.6103	27.4348	27.6273	27.0893	27.6433				By MS/MS	By MS/MS	By MS/MS	By MS/MS	By MS/MS	By MS/MS	By MS/MS	By MS/MS	By MS/MS	By MS/MS	By MS/MS	By MS/MS			20	20	20	50	50	50	44.366	0	162.28	6375300000	206	16	16	17	16	12	16	16	18	18	18
25.785	26.016	25.7937	25.6883	25.5921	26.4819	23.6605	24.6058	23.5593	25.1198	24.5181	24.3615				By MS/MS	By MS/MS	By MS/MS	By MS/MS	By MS/MS	By MS/MS		By MS/MS	By MS/MS	By matching		By MS/MS	+	Gluc_SFuc	4	4	4	15.2	15.2	15.2	44.101	0	10.185	428150000	11	3	3	3	3	2	4	0	1	1	1
28.8997	28.6481	28.3372	28.5053	28.7747	28.6454	25.9698	26.409	26.2066	26.5104	27.6341	26.6999				By MS/MS	By MS/MS	By MS/MS	By MS/MS	By MS/MS	By MS/MS	By MS/MS	By MS/MS	By MS/MS	By MS/MS	By MS/MS	By MS/MS	+	Gluc_SFuc	7	7	7	38.2	38.2	38.2	27.85	0	77.877	3786200000	45	7	7	5	6	6	6	2	4	3	5
28.6872	28.1052	29.0999	28.6366	28.5059	27.6236	24.5007	24.6485	25.935	24.9376	26.0083	24.2984				By MS/MS	By MS/MS	By MS/MS	By MS/MS	By MS/MS	By MS/MS	By matching	By matching	By matching	By MS/MS	By matching	By matching	+	Gluc_SFuc	3	3	3	41	41	41	14.831	0	63.346	1993500000	24	3	3	3	3	3	3	1	1	1	1
27.2758	27.3784	27.0911	27.0413	27.0142	27.4726	23.6381	26.1706	26.0993	26.2147	25.9531	25.851				By MS/MS	By MS/MS	By MS/MS	By MS/MS	By MS/MS	By MS/MS	By MS/MS	By MS/MS	By MS/MS	By MS/MS	By MS/MS	By MS/MS	+	Gluc_SFuc	10	10	10	56.2	56.2	56.2	27.253	0	108.47	2841000000	89	9	10	8	10	9	10	3	5	5	6
27.6766	27.238	27.3948	27.3431	27.6366	27.1504	26.0786	25.959	25.747	25.127	25.8478	25.4886				By MS/MS	By MS/MS	By MS/MS	By MS/MS	By MS/MS	By MS/MS	By MS/MS	By MS/MS	By MS/MS	By matching	By MS/MS	By MS/MS	+	Gluc_SFuc	6	6	6	52.4	52.4	52.4	22.663	0	114.44	2195300000	69	6	6	5	6	5	6	5	4	3	3
26.7329	27.155	27.453	26.916	27.3343	26.7356	24.4306	24.0992	23.8201	23.9307	24.1764	24.1631				By MS/MS	By MS/MS	By MS/MS	By MS/MS	By MS/MS	By MS/MS	By MS/MS	By MS/MS	By MS/MS	By MS/MS	By MS/MS	By MS/MS	+	Gluc_SFuc	6	6	6	30.7	30.7	30.7	30.013	0	80.16	1068400000	23	2	2	2	2	4	6	2	3	2	1
27.3474	26.9632	27.0931	27.0763	27.1214	27.2648	25.9454	26.0034	25.8294	26.0092	26.0843	26.067				By MS/MS	By MS/MS	By MS/MS	By MS/MS	By MS/MS	By MS/MS	By MS/MS	By MS/MS	By MS/MS	By MS/MS	By MS/MS	By MS/MS	+	Gluc_SFuc	14	14	14	47.4	47.4	47.4	45.238	0	118.42	2621000000	81	11	12	8	13	9	13	7	7	8	7
31.2852	30.9092	30.996	31.158	31.3112	31.0273	30.4926	30.2433	30.3066	30.5997	30.2524	30.635				By MS/MS	By MS/MS	By MS/MS	By MS/MS	By MS/MS	By MS/MS	By MS/MS	By MS/MS	By MS/MS	By MS/MS	By MS/MS	By MS/MS	+	Gluc_SFuc	15	15	15	63	63	63	36.347	0	323.31	27208000000	250	13	12	12	12	11	13	12	11	10	7
27.6172	27.5779	27.4286	27.4421	27.399	27.4886	27.9762	28.1741	27.832	27.8881	27.6573	27.7681				By MS/MS	By MS/MS	By MS/MS	By MS/MS	By MS/MS	By MS/MS	By MS/MS	By MS/MS	By MS/MS	By MS/MS	By MS/MS	By MS/MS			17	17	17	43.1	43.1	43.1	56.631	0	136.81	6196000000	177	14	14	14	13	14	16	13	13	15	16
28.5311	28.6094	28.3006	28.5276	28.6405	28.4625	28.9898	29.1732	29.3451	29.6426	29.0963	29.3444				By MS/MS	By MS/MS	By MS/MS	By MS/MS	By MS/MS	By MS/MS	By MS/MS	By MS/MS	By MS/MS	By MS/MS	By MS/MS	By MS/MS	+	Gluc_SFuc	9	9	9	44.9	44.9	44.9	33.059	0	323.31	6190600000	88	8	7	4	6	9	7	7	7	7	6
29.8252	30.1127	29.8664	30.0501	30.2787	30.0005	30.0897	30.1928	30.3094	30.5586	30.1386	30.5115				By MS/MS	By MS/MS	By MS/MS	By MS/MS	By MS/MS	By MS/MS	By MS/MS	By MS/MS	By MS/MS	By MS/MS	By MS/MS	By MS/MS			10	10	10	46.4	46.4	46.4	31.998	0	152.9	13433000000	112	9	8	9	9	7	8	7	7	7	7
31.3278	31.2732	31.2726	31.3792	31.4763	31.3042	31.4392	31.5718	31.6784	31.6571	31.7315	31.6697				By MS/MS	By MS/MS	By MS/MS	By MS/MS	By MS/MS	By MS/MS	By MS/MS	By MS/MS	By MS/MS	By MS/MS	By MS/MS	By MS/MS			16	16	16	83.4	83.4	83.4	31.513	0	323.31	58852000000	235	16	14	14	15	13	14	14	13	13	11
30.7912	30.9346	30.6988	30.9539	31.3758	30.9206	31.0304	30.9923	31.1576	31.218	31.213	31.2185				By MS/MS	By MS/MS	By MS/MS	By MS/MS	By MS/MS	By MS/MS	By MS/MS	By MS/MS	By MS/MS	By MS/MS	By MS/MS	By MS/MS			18	18	18	75	75	75	27.242	0	323.31	53383000000	393	16	15	16	16	16	15	17	17	17	17
28.7938	28.921	28.8854	29.177	29.3383	29.4118	29.0854	29.2957	29.2336	29.49	29.3464	29.3274				By MS/MS	By MS/MS	By MS/MS	By MS/MS	By MS/MS	By MS/MS	By MS/MS	By MS/MS	By MS/MS	By MS/MS	By MS/MS	By MS/MS			9	9	9	64.7	64.7	64.7	20.677	0	323.31	6707800000	82	5	6	7	8	6	6	6	7	7	7
28.6915	28.9987	29.2104	28.8439	29.6264	29.6499	29.1689	28.935	28.8346	29.1679	28.7114	28.9374				By MS/MS	By MS/MS	By MS/MS	By MS/MS	By MS/MS	By MS/MS	By MS/MS	By MS/MS	By MS/MS	By MS/MS	By MS/MS	By MS/MS			4	4	4	17.2	17.2	17.2	30.215	0	11.665	5816300000	35	3	3	4	3	3	4	4	3	4	4
28.8612	28.9692	29.0076	28.767	28.855	29.0804	28.5082	28.867	28.6327	28.7624	28.4873	28.7817				By MS/MS	By MS/MS	By MS/MS	By MS/MS	By MS/MS	By MS/MS	By MS/MS	By MS/MS	By MS/MS	By MS/MS	By MS/MS	By MS/MS			25	24	24	38.2	37.1	37.1	82.25	0	323.31	13809000000	276	23	21	21	24	20	24	23	19	18	19
25.2444	25.6334	25.6392	25.4537	25.1661	26.3727	26.6009	26.8483	26.7675	26.3025	26.7044	26.5725				By MS/MS	By MS/MS	By MS/MS	By MS/MS	By MS/MS	By MS/MS	By MS/MS	By MS/MS	By MS/MS	By MS/MS	By MS/MS	By MS/MS	+	Gluc_SFuc	5	5	5	30.6	30.6	30.6	20.008	0	14.832	552830000	25	2	2	2	2	2	3	3	4	4	4
27.9859	27.8196	27.7922	27.7615	27.6854	27.9125	27.9692	28.1585	28.1093	27.9455	27.966	27.7854				By MS/MS	By MS/MS	By MS/MS	By MS/MS	By MS/MS	By MS/MS	By MS/MS	By MS/MS	By MS/MS	By MS/MS	By MS/MS	By MS/MS			15	15	15	64.3	64.3	64.3	28.354	0	94.867	6825100000	149	10	9	10	11	11	10	11	10	10	10
27.4167	27.4688	27.5208	27.6269	27.4408	27.9847	27.2278	27.4706	27.4422	27.8768	27.5987	27.7501				By MS/MS	By MS/MS	By MS/MS	By MS/MS	By MS/MS	By MS/MS	By MS/MS	By MS/MS	By MS/MS	By MS/MS	By MS/MS	By MS/MS			5	5	5	33.2	33.2	33.2	21.116	0	17.071	1261400000	32	2	2	3	3	3	4	3	4	3	4
29.5243	29.3973	29.1883	29.3457	29.5188	29.3767	28.9298	28.9839	28.8761	28.9162	28.8917	28.9244				By MS/MS	By MS/MS	By MS/MS	By MS/MS	By MS/MS	By MS/MS	By MS/MS	By MS/MS	By MS/MS	By MS/MS	By MS/MS	By MS/MS			10	10	10	66.8	66.8	66.8	25.612	0	259.96	13290000000	171	9	10	10	10	10	10	10	9	10	9
28.8755	29.1412	28.9252	28.8689	28.8496	29.1583	29.3681	29.4697	29.3103	29.2163	29.0609	29.2575				By MS/MS	By MS/MS	By MS/MS	By MS/MS	By MS/MS	By MS/MS	By MS/MS	By MS/MS	By MS/MS	By MS/MS	By MS/MS	By MS/MS			16	16	16	44	44	44	49.974	0	170.19	12463000000	216	15	13	15	15	14	16	16	15	16	16
26.8921	26.7878	26.7757	27.2189	26.9335	26.7745	27.841	28.1081	27.6987	27.7333	27.6239	27.7017				By MS/MS	By MS/MS	By MS/MS	By MS/MS	By MS/MS	By MS/MS	By MS/MS	By MS/MS	By MS/MS	By MS/MS	By MS/MS	By MS/MS	+	Gluc_SFuc	9	9	9	31.7	31.7	31.7	46.904	0	98.55	2876100000	79	8	5	5	7	5	7	5	7	7	6
27.5703	27.6702	27.3324	27.6283	27.8113	27.6376	27.6818	27.6676	28.0113	28.2598	27.9613	28.2941				By MS/MS	By MS/MS	By MS/MS	By MS/MS	By MS/MS	By MS/MS	By MS/MS	By MS/MS	By MS/MS	By MS/MS	By MS/MS	By MS/MS			9	9	9	65.4	65.4	65.4	17.242	0	82.628	4595200000	125	9	7	8	9	8	8	9	7	8	9
28.5616	28.1121	28.3059	28.4207	28.3161	28.1761	28.3515	28.3588	28.1381	28.1458	28.4024	28.4961				By MS/MS	By MS/MS	By MS/MS	By MS/MS	By MS/MS	By MS/MS	By MS/MS	By MS/MS	By MS/MS	By MS/MS	By MS/MS	By MS/MS			5	5	5	72.7	72.7	72.7	10.953	0	80.91	3835100000	71	5	5	5	5	5	5	4	4	5	4
28.0554	28.0333	28.2214	27.9733	27.8891	28.1356	28.6148	28.425	28.5409	28.3834	28.614	28.4284				By MS/MS	By MS/MS	By MS/MS	By MS/MS	By MS/MS	By MS/MS	By MS/MS	By MS/MS	By MS/MS	By MS/MS	By MS/MS	By MS/MS			7	7	7	34.6	34.6	34.6	30.768	0	70.939	4817900000	108	6	6	6	6	6	7	7	7	7	7
25.6624	26.2059	26.0201	25.8742	25.9236	25.9311	26.1098	26.9147	27.5104	26.164	26.2336	26.6814				By MS/MS	By MS/MS	By MS/MS	By MS/MS	By MS/MS	By MS/MS	By MS/MS	By MS/MS	By MS/MS	By MS/MS	By MS/MS	By MS/MS	+	Gluc_SFuc	6	6	6	26.6	26.6	26.6	36.176	0	12.219	853480000	26	4	3	4	5	3	3	4	2	3	2
25.0016	25.0763	24.873	25.1134	24.6902	24.5103	25.635	24.6133	24.521	25.3328	23.8275	24.3761				By MS/MS	By MS/MS	By MS/MS	By MS/MS	By MS/MS	By MS/MS	By MS/MS	By MS/MS	By MS/MS	By MS/MS	By MS/MS				3	3	3	11.8	11.8	11.8	35.059	0	9.7245	238890000	20	2	2	3	3	2	2	1	2	1	1
29.6167	29.362	29.3206	29.466	29.2133	29.3047	28.5054	28.6794	28.9411	28.5321	28.991	28.5295				By MS/MS	By MS/MS	By MS/MS	By MS/MS	By MS/MS	By MS/MS	By MS/MS	By MS/MS	By MS/MS	By MS/MS	By MS/MS	By MS/MS	+	Gluc_SFuc	11	11	11	66.4	66.4	66.4	27.634	0	276.38	8828500000	103	8	8	10	10	9	9	8	8	9	6
27.9552	27.9364	27.9648	28.1682	27.9233	27.8201	27.705	28.0804	27.9156	27.7999	27.7582	27.9127				By MS/MS	By MS/MS	By MS/MS	By MS/MS	By MS/MS	By MS/MS	By MS/MS	By MS/MS	By MS/MS	By MS/MS	By MS/MS	By MS/MS			4	4	4	34.5	34.5	34.5	12.347	0	21.438	2689300000	46	4	4	3	4	4	4	4	3	4	4
30.3284	30.0875	30.2934	29.8318	29.8643	30.614	29.9176	30.0728	29.8421	30.0226	29.9211	30.0767				By MS/MS	By MS/MS	By MS/MS	By MS/MS	By MS/MS	By MS/MS	By MS/MS	By MS/MS	By MS/MS	By MS/MS	By MS/MS	By MS/MS			12	12	12	59.2	59.2	59.2	33.394	0	153.86	17219000000	179	12	10	9	9	11	11	10	9	11	10
27.4196	27.6415	27.6266	27.1221	27.069	27.6709	27.6153	27.5231	27.7082	27.825	27.527	27.7487				By MS/MS	By MS/MS	By MS/MS	By MS/MS	By MS/MS	By MS/MS	By MS/MS	By MS/MS	By MS/MS	By MS/MS	By MS/MS	By MS/MS			12	12	12	60	60	60	28.266	0	80.443	3081800000	91	10	7	6	8	9	7	7	8	9	7
28.897	28.9909	29.0624	28.9423	29.0086	29.1001	28.994	28.9524	28.9232	28.9854	28.9407	29.015				By MS/MS	By MS/MS	By MS/MS	By MS/MS	By MS/MS	By MS/MS	By MS/MS	By MS/MS	By MS/MS	By MS/MS	By MS/MS	By MS/MS			23	23	23	71.3	71.3	71.3	47.669	0	263.16	15257000000	245	14	17	18	18	20	19	20	19	21	18
32.3515	32.4698	32.2371	32.4931	32.6339	32.4284	32.2967	32.3314	32.461	32.4844	32.5787	32.2712				By MS/MS	By MS/MS	By MS/MS	By MS/MS	By MS/MS	By MS/MS	By MS/MS	By MS/MS	By MS/MS	By MS/MS	By MS/MS	By MS/MS			24	24	24	69.1	69.1	69.1	57.654	0	323.31	173710000000	901	23	21	23	24	23	23	21	21	22	20
28.24	28.4855	28.1435	28.2048	28.2909	28.4297	28.295	28.4258	28.256	28.5902	28.375	28.5685				By MS/MS	By MS/MS	By MS/MS	By MS/MS	By MS/MS	By MS/MS	By MS/MS	By MS/MS	By MS/MS	By MS/MS	By MS/MS	By MS/MS			10	10	10	55.1	55.1	55.1	21.797	0	55.207	5958600000	144	9	9	9	10	10	9	9	10	10	10
29.6072	29.6759	29.4946	29.8255	29.5637	29.5783	30.1831	30.216	30.4638	30.5632	30.6935	30.5595				By MS/MS	By MS/MS	By MS/MS	By MS/MS	By MS/MS	By MS/MS	By MS/MS	By MS/MS	By MS/MS	By MS/MS	By MS/MS	By MS/MS	+	Gluc_SFuc	6	6	6	60.2	60.2	60.2	12.728	0	257.78	13143000000	127	5	5	5	4	5	5	6	6	6	6
28.6742	27.8641	28.2927	28.2466	27.7273	27.7456	27.5736	27.1692	27.3289	27.2258	27.5288	27.2959				By MS/MS	By MS/MS	By MS/MS	By MS/MS	By MS/MS	By MS/MS	By MS/MS	By MS/MS	By MS/MS	By MS/MS	By MS/MS	By MS/MS	+	Gluc_SFuc	9	9	9	49.4	49.4	49.4	28.693	0	108.57	5081400000	143	9	9	9	9	9	9	8	8	8	7
28.1392	28.2736	28.1425	28.0671	27.8011	28.5329	27.9506	27.7738	27.9563	27.9907	27.8333	28.0694				By MS/MS	By MS/MS	By MS/MS	By MS/MS	By MS/MS	By MS/MS	By MS/MS	By MS/MS	By MS/MS	By MS/MS	By MS/MS	By MS/MS			9	9	9	52.1	52.1	52.1	25.325	0	231.7	4736800000	126	8	8	8	9	9	8	7	5	6	7
26.7013	23.5223	25.502	27.1354	28.3194	26.6842	26.0006	24.6363	26.3447	26.6882	26.7157	26.454				By MS/MS	By MS/MS	By MS/MS	By MS/MS	By MS/MS	By MS/MS	By MS/MS	By MS/MS	By MS/MS	By MS/MS	By MS/MS	By MS/MS			3	3	3	11.6	11.6	11.6	36.203	0	16.885	1049900000	24	2	2	2	2	2	2	3	1	3	3
27.5296	27.6231	27.199	27.6658	27.7187	27.1135	24.738	27.8269	27.7631	25.0009	25.3548	27.5436				By MS/MS	By MS/MS	By MS/MS	By MS/MS	By MS/MS	By MS/MS	By MS/MS	By MS/MS	By MS/MS	By MS/MS	By MS/MS	By MS/MS	+	Gluc_SFuc	3	3	3	7.6	7.6	7.6	47.559	0	26.607	1575300000	29	2	2	2	3	2	2	1	2	2	1
30.4583	30.5371	30.4638	30.3485	30.582	30.5185	30.0908	30.3639	30.2692	30.4925	30.3109	30.2254				By MS/MS	By MS/MS	By MS/MS	By MS/MS	By MS/MS	By MS/MS	By MS/MS	By MS/MS	By MS/MS	By MS/MS	By MS/MS	By MS/MS			21	21	21	51.3	51.3	51.3	57.122	0	260.36	24796000000	306	19	19	17	20	19	19	18	17	18	18
28.1719	28.2407	28.0817	27.9581	28.4581	27.9032	27.8971	27.7165	27.9488	28.0708	28.1045	27.8729				By MS/MS	By MS/MS	By MS/MS	By MS/MS	By MS/MS	By MS/MS	By MS/MS	By MS/MS	By MS/MS	By MS/MS	By MS/MS	By MS/MS			9	9	9	38.2	38.2	38.2	27.224	0	30.694	3460100000	88	6	6	7	7	6	9	7	7	6	7
29.9625	30.2065	30.0371	29.8423	30.0026	30.522	30.2336	30.3162	30.1893	30.3003	30.1402	30.173				By MS/MS	By MS/MS	By MS/MS	By MS/MS	By MS/MS	By MS/MS	By MS/MS	By MS/MS	By MS/MS	By MS/MS	By MS/MS	By MS/MS			27	27	27	62.9	62.9	62.9	61.276	0	323.31	37348000000	330	21	19	19	21	22	22	20	20	20	18
28.5112	29.1535	29.0358	29.0186	29.1149	23.9226	29.611	29.6171	28.6686	29.4498	29.0463	29.2999				By MS/MS	By MS/MS	By MS/MS	By MS/MS	By MS/MS	By MS/MS	By MS/MS	By MS/MS	By MS/MS	By MS/MS	By MS/MS	By MS/MS	+	Gluc_SFuc	4	4	4	24.7	24.7	24.7	28.605	0	11.669	3260300000	27	4	2	3	4	2	3	3	2	3	2
26.0125	25.9392	25.9242	26.0898	26.0385	25.8624	25.7541	25.5826	25.8916	25.5958	25.8369	25.4163				By MS/MS	By MS/MS	By MS/MS	By MS/MS	By MS/MS	By MS/MS	By MS/MS	By MS/MS	By MS/MS	By MS/MS	By MS/MS	By MS/MS			7	7	7	30.5	30.5	30.5	28.47	0	53.138	1043600000	50	4	6	5	6	7	6	6	7	7	7
24.278	25.0293	23.6011	24.1317	24.6643	23.8784	25.417	25.6542	24.6898	24.7435	24.6182	25.1256				By matching	By matching		By matching		By matching	By matching	By matching	By MS/MS	By MS/MS	By MS/MS	By MS/MS	+	Gluc_SFuc	2	2	2	4.4	4.4	4.4	52.339	0	4.9827	101970000	4	1	1	0	1	0	1	2	2	2	2
27.807	27.3365	26.799	27.4291	27.4028	27.1861	27.3406	27.7074	27.5593	27.0281	27.4252	27.764				By MS/MS	By MS/MS	By MS/MS	By MS/MS	By MS/MS	By MS/MS	By MS/MS	By MS/MS	By MS/MS	By MS/MS	By MS/MS	By MS/MS			3	3	3	11.1	11.1	11.1	57.078	0	71.432	1458300000	30	2	3	2	3	2	3	3	3	3	2
29.7907	26.1829	29.2262	27.7558	27.2832	24.638	28.1894	24.4095	27.1949	26.616	26.4109	25.7311				By MS/MS	By MS/MS	By MS/MS	By MS/MS	By MS/MS	By MS/MS	By MS/MS	By MS/MS	By MS/MS	By MS/MS	By MS/MS	By MS/MS	+	Gluc_SFuc	5	5	5	9.7	9.7	9.7	78.874	0	58.765	3248100000	31	5	4	4	3	5	2	5	1	2	2
27.413	28.4617	28.1652	27.0378	27.3015	28.3304	29.2985	29.3131	29.0001	28.9643	28.4912	28.7453				By MS/MS	By MS/MS	By MS/MS	By MS/MS	By MS/MS	By MS/MS	By MS/MS	By MS/MS	By MS/MS	By MS/MS	By MS/MS	By MS/MS	+	Gluc_SFuc	3	3	3	9	9	9	21.841	0	24.25	3702200000	27	3	3	3	3	3	2	3	3	3	3
29.9647	29.9342	29.9817	29.8621	29.7347	30.0933	29.9633	29.879	29.7667	29.991	29.9394	30.0292				By MS/MS	By MS/MS	By MS/MS	By MS/MS	By MS/MS	By MS/MS	By MS/MS	By MS/MS	By MS/MS	By MS/MS	By MS/MS	By MS/MS			5	5	5	60.3	60.3	60.3	15.225	0	141.42	13558000000	99	5	5	5	5	4	5	5	5	5	4
29.533	29.5784	29.5667	29.7278	30.025	29.6126	29.6687	29.7701	29.6851	29.9345	29.9126	29.846				By MS/MS	By MS/MS	By MS/MS	By MS/MS	By MS/MS	By MS/MS	By MS/MS	By MS/MS	By MS/MS	By MS/MS	By MS/MS	By MS/MS			10	10	10	53.4	53.4	53.4	18.684	0	36.405	12441000000	108	10	9	10	8	9	9	9	8	8	7
30.649	30.8062	30.6854	30.5528	30.6369	30.9296	30.9328	30.9606	30.9636	30.9664	30.8845	30.7938				By MS/MS	By MS/MS	By MS/MS	By MS/MS	By MS/MS	By MS/MS	By MS/MS	By MS/MS	By MS/MS	By MS/MS	By MS/MS	By MS/MS			30	30	30	57.8	57.8	57.8	72.961	0	323.31	66898000000	614	26	28	28	27	26	30	29	27	25	26
27.9515	28.1881	27.919	27.8939	28.0944	28.1598	28.2998	28.5224	28.898	28.6296	28.4297	28.4822				By MS/MS	By MS/MS	By MS/MS	By MS/MS	By MS/MS	By MS/MS	By MS/MS	By MS/MS	By MS/MS	By MS/MS	By MS/MS	By MS/MS			9	9	9	43.8	43.8	43.8	15.232	0	74.078	5384300000	105	7	7	8	7	8	8	7	7	7	7
29.3083	29.3734	29.2622	29.0709	29.1063	29.5781	29.8668	29.9272	29.9843	29.9126	29.7437	30.0184				By MS/MS	By MS/MS	By MS/MS	By MS/MS	By MS/MS	By MS/MS	By MS/MS	By MS/MS	By MS/MS	By MS/MS	By MS/MS	By MS/MS	+	Gluc_SFuc	3	3	3	47.6	47.6	47.6	12.681	0	213.25	10588000000	81	3	3	3	3	3	3	3	3	3	3
29.2278	29.4907	29.4665	28.9603	29.1853	29.5148	29.6773	29.9644	29.729	29.8129	29.6188	29.6887				By MS/MS	By MS/MS	By MS/MS	By MS/MS	By MS/MS	By MS/MS	By MS/MS	By MS/MS	By MS/MS	By MS/MS	By MS/MS	By MS/MS			13	13	13	47.6	47.6	47.6	47.104	0	239.27	18148000000	213	11	11	12	12	12	11	10	12	10	11
30.6962	30.4367	30.0924	30.2785	30.3006	30.8085	31.3935	31.4453	31.1148	31.5185	31.251	31.5516				By MS/MS	By MS/MS	By MS/MS	By MS/MS	By MS/MS	By MS/MS	By MS/MS	By MS/MS	By MS/MS	By MS/MS	By MS/MS	By MS/MS	+	Gluc_SFuc	8	8	8	44.5	44.5	44.5	24.971	0	239.98	22261000000	115	6	7	6	8	8	7	8	7	7	7
30.0457	30.4788	30.2713	30.2121	30.5373	30.5424	30.4356	30.4368	30.3613	30.4745	30.4073	30.469				By MS/MS	By MS/MS	By MS/MS	By MS/MS	By MS/MS	By MS/MS	By MS/MS	By MS/MS	By MS/MS	By MS/MS	By MS/MS	By MS/MS			18	18	18	67.7	67.7	67.7	39.544	0	323.31	30482000000	283	17	16	15	16	16	16	15	15	16	12
29.0911	29.128	29.1611	29.0277	29.2462	29.2927	29.5265	29.4178	29.3744	29.3123	29.3138	29.0636				By MS/MS	By MS/MS	By MS/MS	By MS/MS	By MS/MS	By MS/MS	By MS/MS	By MS/MS	By MS/MS	By MS/MS	By MS/MS	By MS/MS			21	21	21	66.5	66.5	66.5	46.984	0	323.31	25432000000	343	19	19	19	18	17	18	17	14	17	18
28.0534	28.2231	28.2936	28.2744	28.2945	28.4534	28.2924	28.482	28.456	28.6838	28.5043	28.5377				By MS/MS	By MS/MS	By MS/MS	By MS/MS	By MS/MS	By MS/MS	By MS/MS	By MS/MS	By MS/MS	By MS/MS	By MS/MS	By MS/MS			9	9	9	89.9	89.9	89.9	15.198	0	175.16	4620700000	99	7	6	6	8	6	7	7	7	8	6
30.5901	30.217	30.1619	30.3082	30.5773	30.0991	30.394	30.1681	30.2536	30.1294	30.1862	30.2545				By MS/MS	By MS/MS	By MS/MS	By MS/MS	By MS/MS	By MS/MS	By MS/MS	By MS/MS	By MS/MS	By MS/MS	By MS/MS	By MS/MS			11	11	11	68.9	68.9	68.9	24.061	0	195.26	22926000000	231	11	9	11	10	9	11	11	10	10	10
29.2162	29.7451	29.3419	29.5414	29.7466	29.896	29.6811	29.8176	29.7559	30.0076	29.8412	29.8914				By MS/MS	By MS/MS	By MS/MS	By MS/MS	By MS/MS	By MS/MS	By MS/MS	By MS/MS	By MS/MS	By MS/MS	By MS/MS	By MS/MS			6	6	6	37.3	37.3	37.3	19.532	0	271.64	12202000000	114	6	6	6	6	6	6	6	6	6	5
30.887	31.0828	30.9285	30.9475	31.071	31.1436	31.3661	31.3579	31.3467	31.4428	31.4289	31.499				By MS/MS	By MS/MS	By MS/MS	By MS/MS	By MS/MS	By MS/MS	By MS/MS	By MS/MS	By MS/MS	By MS/MS	By MS/MS	By MS/MS			65	65	65	73.1	73.1	73.1	125.51	0	323.31	116970000000	1202	53	51	51	54	54	53	53	52	56	53
26.6503	27.2141	26.8664	27.0051	27.4589	27.5461	27.3828	28.2796	27.0392	27.2957	27.5976	27.7445				By MS/MS	By MS/MS	By MS/MS	By MS/MS	By MS/MS	By MS/MS	By MS/MS	By MS/MS	By MS/MS	By MS/MS	By MS/MS	By MS/MS			5	5	5	31.8	31.8	31.8	24.425	0	30.826	1944700000	59	4	2	2	3	3	5	3	4	5	3
26.4254	26.1913	26.8397	27.079	26.9292	26.6115	26.493	26.8357	27.2776	24.8833	26.9767	26.5685				By MS/MS	By MS/MS	By MS/MS	By MS/MS	By MS/MS	By MS/MS	By MS/MS	By MS/MS	By MS/MS	By MS/MS	By MS/MS	By MS/MS			3	3	3	23.3	23.3	23.3	24.339	0	64.255	1040100000	22	3	3	2	3	2	2	3	3	3	1
28.8821	29.2357	29.0347	28.9841	29.2269	29.1859	28.1008	28.3546	28.3161	28.4097	28.1641	28.2684				By MS/MS	By MS/MS	By MS/MS	By MS/MS	By MS/MS	By MS/MS	By MS/MS	By MS/MS	By MS/MS	By MS/MS	By MS/MS	By MS/MS	+	Gluc_SFuc	23	23	23	42.9	42.9	42.9	71.595	0	323.31	9088200000	178	17	16	17	19	17	19	16	17	16	16
27.3556	28.1813	27.3015	27.8163	28.3019	28.3183	24.0421	28.976	28.8696	28.889	24.7206	28.861				By MS/MS	By MS/MS	By MS/MS	By MS/MS	By MS/MS	By MS/MS	By MS/MS	By MS/MS	By MS/MS	By MS/MS	By MS/MS	By MS/MS			2	2	2	53.7	53.7	53.7	7.4132	0	131.59	2528000000	27	2	2	2	2	2	2	1	2	2	2
23.6922	26.1756	26.0899	25.7943	25.8697	26.2687	26.2923	26.5806	26.1729	26.4813	26.1342	26.2211				By MS/MS	By MS/MS	By MS/MS	By MS/MS	By MS/MS	By MS/MS	By MS/MS	By MS/MS	By MS/MS	By MS/MS	By MS/MS	By MS/MS			3	3	3	20.9	20.9	20.9	16.703	0	7.1508	601930000	25	1	3	2	2	1	3	3	3	3	3
27.1607	27.8869	27.83	27.265	27.8246	27.9234	27.9898	28.0672	27.9076	28.2258	27.6657	28.0212				By MS/MS	By MS/MS	By MS/MS	By MS/MS	By MS/MS	By MS/MS	By MS/MS	By MS/MS	By MS/MS	By MS/MS	By MS/MS	By MS/MS			9	9	8	30.1	30.1	27.6	34.016	0	25.031	1836700000	30	7	5	5	6	3	5	7	6	7	6
25.1521	23.5931	25.105	22.6253	22.8919	25.1991	28.3619	28.2724	28.25	28.3167	28.1944	28.1078				By matching	By MS/MS	By MS/MS	By MS/MS	By MS/MS	By MS/MS	By MS/MS	By MS/MS	By MS/MS	By MS/MS	By MS/MS	By MS/MS	+	Gluc_SFuc	14	14	14	57.6	57.6	57.6	36.162	0	248.22	1953500000	87	1	2	1	2	2	1	14	13	12	12
28.3408	28.813	28.842	28.6249	28.2884	28.6611	33.105	33.5136	33.2229	33.3692	33.0727	33.0123				By MS/MS	By MS/MS	By MS/MS	By MS/MS	By MS/MS	By MS/MS	By MS/MS	By MS/MS	By MS/MS	By MS/MS	By MS/MS	By MS/MS	+	Gluc_SFuc	16	16	16	67.6	67.6	67.6	32.901	0	323.31	37446000000	188	6	6	8	6	6	10	16	15	15	16
28.0308	29.4111	29.4434	28.053	28.598	28.5541	33.0445	33.572	33.3092	33.5593	33.0223	32.9243				By MS/MS	By MS/MS	By MS/MS	By MS/MS	By MS/MS	By MS/MS	By MS/MS	By MS/MS	By MS/MS	By MS/MS	By MS/MS	By MS/MS	+	Gluc_SFuc	34	33	33	69.1	68	68	71.299	0	323.31	37090000000	291	11	11	12	10	12	14	31	29	28	25
24.8188	25.0017	25.3128	24.6663	24.6705	25.1316	29.7039	30.1449	29.9326	29.8477	29.5904	29.0127				By MS/MS	By MS/MS	By MS/MS	By MS/MS	By MS/MS	By MS/MS	By MS/MS	By MS/MS	By MS/MS	By MS/MS	By MS/MS	By MS/MS	+	Gluc_SFuc	13	13	13	45.7	45.7	45.7	38.684	0	217.21	6970900000	109	8	4	4	5	5	6	12	10	11	11
25.267	25.9834	26.214	26.1666	26.4126	26.2873	31.4435	31.6935	31.7241	31.6958	31.3468	31.2151				By MS/MS	By MS/MS	By MS/MS	By MS/MS	By MS/MS	By MS/MS	By MS/MS	By MS/MS	By MS/MS	By MS/MS	By MS/MS	By MS/MS	+	Gluc_SFuc	22	22	22	45.7	45.7	45.7	53.82	0	315.24	38848000000	329	7	8	8	9	11	12	21	22	21	21
27.1931	28.125	26.7496	27.6237	27.7741	27.739	32.2519	32.1748	32.2082	32.1542	32.3006	31.7634				By MS/MS	By MS/MS	By MS/MS	By MS/MS	By MS/MS	By MS/MS	By MS/MS	By MS/MS	By MS/MS	By MS/MS	By MS/MS	By MS/MS	+	Gluc_SFuc	9	9	9	79.9	79.9	79.9	16.197	0	188.55	14712000000	88	4	2	4	3	2	5	8	8	7	7
23.7451	23.9498	23.1549	21.9664	22.0545	22.9657	28.952	28.8754	28.852	28.6077	28.5112	28.4636				By MS/MS		By MS/MS	By MS/MS	By MS/MS	By matching	By MS/MS	By MS/MS	By MS/MS	By MS/MS	By MS/MS	By MS/MS	+	Gluc_SFuc	13	13	13	55.2	55.2	55.2	34.811	0	198.12	2752200000	94	1	0	4	3	3	3	12	12	13	11
24.3585	23.5691	24.2489	25.6783	23.4601	24.3117	26.9586	26.8768	26.502	26.951	26.6634	26.4181				By matching		By matching		By matching		By MS/MS	By MS/MS	By MS/MS	By MS/MS	By MS/MS	By MS/MS	+	Gluc_SFuc	7	7	7	36.1	36.1	36.1	25.761	0	26.872	562230000	32	1	0	1	0	1	0	3	5	6	5
30.8562	31.1758	31.1598	30.941	30.8201	31.233	30.8099	31.1364	31.033	30.9545	31.0846	31.0523				By MS/MS	By MS/MS	By MS/MS	By MS/MS	By MS/MS	By MS/MS	By MS/MS	By MS/MS	By MS/MS	By MS/MS	By MS/MS	By MS/MS			15	15	15	96	96	96	25.607	0	323.31	55463000000	252	12	12	12	15	11	14	13	12	11	11
26.463	27.524	27.321	27.581	26.5433	27.694	26.2254	26.2098	26.6007	26.5521	26.726	25.2213				By MS/MS	By MS/MS	By MS/MS	By MS/MS	By MS/MS	By MS/MS	By MS/MS	By MS/MS	By MS/MS	By MS/MS	By MS/MS	By MS/MS	+	Gluc_SFuc	3	3	3	45.5	45.5	45.5	13.173	0	23.891	997170000	30	3	3	3	3	3	3	3	3	2	2
28.6697	29.1253	29.2343	28.8391	28.0407	28.993	29.0588	28.8144	28.4933	28.4137	29.1182	28.9886				By MS/MS	By MS/MS	By MS/MS	By MS/MS	By MS/MS	By MS/MS	By MS/MS	By MS/MS	By MS/MS	By MS/MS	By MS/MS	By MS/MS			1	1	1	24.6	24.6	24.6	12.985	0	52.254	3772500000	54	1	1	1	1	1	1	1	1	1	1
27.1357	27.4812	27.6168	27.3097	27.0175	27.4682	26.9849	27.0651	26.6846	27.1099	26.8994	26.793				By MS/MS	By MS/MS	By MS/MS	By MS/MS	By MS/MS	By MS/MS	By MS/MS	By MS/MS	By MS/MS	By MS/MS	By MS/MS	By MS/MS			10	10	10	32.4	32.4	32.4	41.209	0	46.521	2392700000	62	7	6	7	7	9	9	8	7	7	6
24.7816	24.7049	24.4227	24.4349	24.0644	24.9912	26.1632	25.335	26.3925	26.0374	25.6773	25.0868				By MS/MS	By MS/MS	By MS/MS	By matching	By matching	By matching	By MS/MS	By MS/MS	By MS/MS	By MS/MS	By MS/MS	By MS/MS	+	Gluc_SFuc	4	4	4	21.4	21.4	21.4	30.596	0	13.029	254580000	13	1	3	1	2	1	2	3	3	4	2
28.6763	28.5018	28.7663	28.4095	28.2156	29.0914	28.4699	28.4491	28.5584	28.4224	28.7312	28.2131				By MS/MS	By MS/MS	By MS/MS	By MS/MS	By MS/MS	By MS/MS	By MS/MS	By MS/MS	By MS/MS	By MS/MS	By MS/MS	By MS/MS			10	10	10	45.8	45.8	45.8	33.869	0	102.86	4143800000	91	7	8	9	9	6	6	8	7	8	7
26.7951	27.1707	26.7344	27.251	27.4535	27.4096	27.42	27.333	27.8388	27.6536	27.4375	27.723				By MS/MS	By MS/MS	By MS/MS	By MS/MS	By MS/MS	By MS/MS	By MS/MS	By MS/MS	By MS/MS	By MS/MS	By MS/MS	By MS/MS			9	9	9	43.2	43.2	43.2	25.579	0	83.391	2412800000	70	5	7	6	7	6	8	7	9	8	9
31.3045	31.5044	31.2643	31.5341	31.6317	31.5188	31.4274	31.3875	31.3618	31.4527	31.6001	31.5489				By MS/MS	By MS/MS	By MS/MS	By MS/MS	By MS/MS	By MS/MS	By MS/MS	By MS/MS	By MS/MS	By MS/MS	By MS/MS	By MS/MS			39	39	39	62.5	62.5	62.5	85.38	0	323.31	112790000000	772	35	34	36	37	32	36	38	36	38	36
27.0535	26.7042	26.8173	26.9686	27.0177	26.9374	26.3267	26.3498	26.3489	26.4339	26.8147	26.4067				By MS/MS	By MS/MS	By MS/MS	By MS/MS	By MS/MS	By MS/MS	By MS/MS	By MS/MS	By MS/MS	By MS/MS	By MS/MS	By MS/MS			8	8	8	29.3	29.3	29.3	47.097	0	64.035	1602200000	52	7	6	7	7	5	7	5	6	5	4
27.0976	26.8038	27.1106	27.5674	27.3541	27.1215	27.3812	27.3789	27.4567	27.2041	27.4802	27.3916				By MS/MS	By MS/MS	By MS/MS	By MS/MS	By MS/MS	By MS/MS	By MS/MS	By MS/MS	By MS/MS	By MS/MS	By MS/MS	By MS/MS			7	7	7	27.8	27.8	27.8	40.66	0	69.866	1493500000	55	6	7	6	6	5	7	6	4	7	6
30.8939	31.0259	30.9734	31.1162	31.4418	31.1256	31.181	31.1306	31.1775	31.2948	31.108	31.0712				By MS/MS	By MS/MS	By MS/MS	By MS/MS	By MS/MS	By MS/MS	By MS/MS	By MS/MS	By MS/MS	By MS/MS	By MS/MS	By MS/MS			10	10	10	48.1	48.1	48.1	20.887	0	81.857	25500000000	197	6	8	9	9	6	10	10	8	8	9
30.7026	30.9951	30.8171	30.6457	30.8966	31.3089	30.6892	30.6974	30.7335	30.9877	30.9112	30.9559				By MS/MS	By MS/MS	By MS/MS	By MS/MS	By MS/MS	By MS/MS	By MS/MS	By MS/MS	By MS/MS	By MS/MS	By MS/MS	By MS/MS			11	11	11	48.8	48.8	48.8	26.928	0	244.91	26201000000	274	11	10	9	10	8	10	9	8	10	9
26.4108	26.4362	26.3304	26.3188	26.6054	25.9797	26.0891	26.5173	26.5517	24.793	23.9715	25.908				By MS/MS	By MS/MS	By MS/MS	By MS/MS	By MS/MS	By MS/MS	By MS/MS	By MS/MS	By MS/MS	By MS/MS	By MS/MS	By MS/MS			5	5	5	18.6	18.6	18.6	32.468	0	44.432	621530000	22	2	3	3	3	3	4	4	4	3	1
26.8461	27.1093	27.0773	27.0745	26.7847	27.3565	26.9243	27.3873	27.2047	27.2476	27.0394	27.0479				By MS/MS	By MS/MS	By MS/MS	By MS/MS	By MS/MS	By MS/MS	By MS/MS	By MS/MS	By MS/MS	By MS/MS	By MS/MS	By MS/MS			10	10	10	46.6	46.6	46.6	26.709	0	68.363	2927000000	88	7	7	7	9	6	9	7	8	9	8
24.6934	24.1085	25.1201	25.3177	26.6724	24.4179	26.2256	26.4269	26.5659	26.4973	26.5252	26.3907				By matching	By matching	By matching	By MS/MS	By MS/MS	By MS/MS	By MS/MS	By MS/MS	By MS/MS	By MS/MS	By MS/MS	By matching	+	Gluc_SFuc	4	4	4	16.4	16.4	16.4	40.996	0	2.8306	641990000	5	1	2	2	2	2	1	2	4	3	3
27.3142	27.6883	27.4901	27.8465	27.7098	27.8229	27.4972	27.5078	27.4237	27.8529	27.6598	27.5355				By MS/MS	By MS/MS	By MS/MS	By MS/MS	By MS/MS	By MS/MS	By MS/MS	By MS/MS	By MS/MS	By MS/MS	By MS/MS	By MS/MS			13	13	13	55.1	55.1	55.1	32.593	0	146.61	3157200000	115	10	12	10	11	11	12	12	13	11	10
27.6922	27.4353	27.2736	27.2199	27.2679	27.366	27.0378	27.3054	27.0691	27.4041	27.142	27.1266				By MS/MS	By MS/MS	By MS/MS	By MS/MS	By MS/MS	By MS/MS	By MS/MS	By MS/MS	By MS/MS	By MS/MS	By MS/MS	By MS/MS			8	8	8	29.2	29.2	29.2	35.791	0	40.172	2361400000	65	5	5	4	6	6	7	6	6	4	4
29.6687	29.4045	29.5039	29.5479	29.1391	29.2558	29.3353	29.0843	29.4849	28.8867	29.6564	29.1575				By MS/MS	By MS/MS	By MS/MS	By MS/MS	By MS/MS	By MS/MS	By MS/MS	By MS/MS	By MS/MS	By MS/MS	By MS/MS	By MS/MS			9	9	9	31	31	31	51.494	0	134.86	9277400000	104	8	7	7	7	7	7	7	8	6	8
27.7653	28.2443	28.1767	27.8712	27.7849	28.4531	28.2795	28.1234	28.0124	27.9115	27.9612	28.0691				By MS/MS	By MS/MS	By MS/MS	By MS/MS	By MS/MS	By MS/MS	By MS/MS	By MS/MS	By MS/MS	By MS/MS	By MS/MS	By MS/MS			9	9	9	45.3	45.3	45.3	34.503	0	52.506	4209600000	74	8	6	8	7	6	6	7	6	6	6
26.996	27.2	26.9246	27.2473	27.3301	27.7713	26.4319	26.6853	26.7264	26.6335	26.8321	26.93				By MS/MS	By MS/MS	By MS/MS	By MS/MS	By MS/MS	By MS/MS	By MS/MS	By MS/MS	By MS/MS	By MS/MS	By MS/MS	By MS/MS			4	4	4	32.5	32.5	32.5	17.229	0	16.155	1122200000	37	3	4	4	4	3	3	3	4	4	3
28.4472	28.4438	28.4858	28.751	28.544	28.4021	28.0068	28.1514	28.3368	28.1684	28.3405	28.0869				By MS/MS	By MS/MS	By MS/MS	By MS/MS	By MS/MS	By MS/MS	By MS/MS	By MS/MS	By MS/MS	By MS/MS	By MS/MS	By MS/MS			23	23	23	43.6	43.6	43.6	74.684	0	323.31	11371000000	230	19	19	16	17	15	20	19	17	15	14
29.1239	28.8222	28.859	28.7858	28.9776	29.2955	28.6927	28.3817	28.6378	28.5906	28.5275	28.642				By MS/MS	By MS/MS	By MS/MS	By MS/MS	By MS/MS	By MS/MS	By MS/MS	By MS/MS	By MS/MS	By MS/MS	By MS/MS	By MS/MS			10	10	10	72.1	72.1	72.1	23.61	0	143.15	7225400000	108	6	8	7	10	9	9	5	5	6	7
25.3154	25.4245	25.1873	25.3237	25.0228	25.1724	25.3725	25.2443	25.3681	25.1157	25.4925	25.6248				By MS/MS	By MS/MS	By MS/MS	By MS/MS	By MS/MS	By MS/MS	By MS/MS	By MS/MS	By MS/MS	By MS/MS	By MS/MS	By MS/MS			4	4	4	8.4	8.4	8.4	67.051	0	6.8978	411380000	19	2	2	2	2	2	4	3	2	3	2
30.851	30.9193	30.8675	30.9774	31.1458	31.0598	30.9432	31.0228	31.1625	31.2182	31.1431	31.1421				By MS/MS	By MS/MS	By MS/MS	By MS/MS	By MS/MS	By MS/MS	By MS/MS	By MS/MS	By MS/MS	By MS/MS	By MS/MS	By MS/MS			26	26	26	75.5	75.5	75.5	48.693	0	323.31	60928000000	666	24	24	26	22	20	25	25	25	24	24
26.6649	26.5262	25.7949	25.9205	25.7861	24.7149	25.639	25.6808	26.0702	24.6102	25.6861	24.8418				By MS/MS	By MS/MS	By MS/MS	By MS/MS	By MS/MS	By MS/MS	By MS/MS	By MS/MS	By MS/MS	By MS/MS	By MS/MS	By MS/MS			3	3	3	19.5	19.5	19.5	28.942	0	20.654	448740000	24	2	2	3	2	2	2	3	3	2	1
26.5691	27.3947	25.6834	24.0432	26.6972	27.9586	26.4603	26.2694	26.1389	26.0249	26.1864	24.6907				By MS/MS	By MS/MS	By MS/MS	By MS/MS	By MS/MS	By MS/MS	By MS/MS	By MS/MS	By MS/MS	By MS/MS	By MS/MS	By MS/MS			2	2	2	51.5	51.5	51.5	7.1972	0	16.202	711890000	19	2	2	1	1	2	2	2	2	2	2
24.9651	25.891	25.7142	24.5655	25.0069	25.8914	25.842	26.0563	25.3264	25.9102	25.3868	25.3686				By MS/MS	By MS/MS	By MS/MS	By MS/MS	By MS/MS	By MS/MS	By MS/MS	By MS/MS	By MS/MS	By MS/MS	By MS/MS	By MS/MS			5	5	5	22.5	22.5	22.5	29.19	0	7.3467	765370000	32	4	5	5	2	3	4	4	4	4	3
27.5043	27.9481	27.8344	27.5648	27.8432	27.8877	26.9896	27.2416	27.2037	27.229	27.1416	26.873				By MS/MS	By MS/MS	By MS/MS	By MS/MS	By MS/MS	By MS/MS	By MS/MS	By MS/MS	By MS/MS	By MS/MS	By MS/MS	By MS/MS	+	Gluc_SFuc	18	18	18	25.6	25.6	25.6	106.27	0	217.82	4584600000	184	17	15	16	16	17	17	16	13	13	15
27.02	27.2558	27.0878	27.0452	27.5609	27.2968	26.6647	26.4041	26.7223	26.7907	26.6978	26.1795				By MS/MS	By MS/MS	By MS/MS	By MS/MS	By MS/MS	By MS/MS	By MS/MS	By MS/MS	By MS/MS	By MS/MS	By MS/MS	By MS/MS	+	Gluc_SFuc	14	14	14	39.4	39.4	39.4	53.297	0	99.568	1895600000	64	8	8	11	11	9	10	8	7	6	6
27.2639	26.957	27.6251	26.9404	26.307	27.7734	26.4179	26.7628	26.5673	25.7776	25.6751	25.3579				By MS/MS	By MS/MS	By MS/MS	By MS/MS	By MS/MS	By MS/MS	By MS/MS	By MS/MS	By MS/MS	By MS/MS	By MS/MS	By MS/MS	+	Gluc_SFuc	3	3	3	29.1	29.1	29.1	16.871	0	52.124	1268000000	28	2	2	2	2	2	3	2	2	2	1
27.5559	24.7761	27.863	29.2916	23.7742	27.2027	25.1635	27.135	27.1989	26.7832	27.2738	26.8132				By MS/MS	By MS/MS	By MS/MS	By MS/MS	By MS/MS	By MS/MS	By MS/MS	By MS/MS	By MS/MS	By MS/MS	By MS/MS	By MS/MS			4	4	4	20	20	20	32.594	0	25.921	1555200000	21	2	1	2	2	2	2	4	3	2	2
28.2947	28.8008	28.6523	28.4452	28.6392	28.5619	28.73	28.5004	28.4562	28.6951	28.478	28.6319				By MS/MS	By MS/MS	By MS/MS	By MS/MS	By MS/MS	By MS/MS	By MS/MS	By MS/MS	By MS/MS	By MS/MS	By MS/MS	By MS/MS			16	16	16	20.6	20.6	20.6	111.89	0	323.31	8324200000	198	16	14	16	16	13	16	14	16	16	15
28.7333	28.6439	28.6039	29.1004	29.1633	28.942	28.3195	28.2931	28.515	28.5394	28.7154	28.6691				By MS/MS	By MS/MS	By MS/MS	By MS/MS	By MS/MS	By MS/MS	By MS/MS	By MS/MS	By MS/MS	By MS/MS	By MS/MS	By MS/MS			15	15	15	55.3	55.3	55.3	46.094	0	323.31	9493000000	131	14	13	13	14	11	13	9	10	9	11
26.7593	27.1941	27.1559	26.9833	27.1	27.0473	26.7288	27.1441	27.1557	26.9882	27.1058	27.0823				By MS/MS	By MS/MS	By MS/MS	By MS/MS	By MS/MS	By MS/MS	By MS/MS	By MS/MS	By MS/MS	By MS/MS	By MS/MS	By MS/MS			15	15	15	37.2	37.2	37.2	57.553	0	95.425	2682800000	98	10	9	10	13	9	12	12	10	11	11
28.3766	28.3919	27.9553	28.2961	28.2255	28.4799	28.3341	28.3729	28.1173	28.412	28.1722	28.0238				By MS/MS	By MS/MS	By MS/MS	By MS/MS	By MS/MS	By MS/MS	By MS/MS	By MS/MS	By MS/MS	By MS/MS	By MS/MS	By MS/MS			12	12	12	44	44	44	44.326	0	176.23	3583600000	84	9	8	9	10	9	10	8	10	8	9
30.6988	30.5762	30.6658	30.7609	30.4683	30.6323	29.8452	29.7096	29.6457	29.7254	29.6876	29.7293				By MS/MS	By MS/MS	By MS/MS	By MS/MS	By MS/MS	By MS/MS	By MS/MS	By MS/MS	By MS/MS	By MS/MS	By MS/MS	By MS/MS	+	Gluc_SFuc	10	10	10	49.4	49.4	49.4	35.259	0	323.31	22955000000	161	9	10	9	8	8	9	7	7	8	7
28.2575	28.6071	28.3869	28.6549	28.6532	28.5148	28.716	28.8912	28.8152	29.2896	28.8331	29.0477				By MS/MS	By MS/MS	By MS/MS	By MS/MS	By MS/MS	By MS/MS	By MS/MS	By MS/MS	By MS/MS	By MS/MS	By MS/MS	By MS/MS			11	11	11	67.5	67.5	67.5	18.592	0	154.49	7211000000	133	10	10	8	9	10	8	9	9	10	8
27.4503	26.8796	27.2234	26.5786	26.3936	26.9335	26.7287	26.9312	27.2967	27.1248	26.7169	26.8241				By MS/MS	By MS/MS	By MS/MS	By MS/MS	By MS/MS	By MS/MS	By MS/MS	By MS/MS	By MS/MS	By MS/MS	By MS/MS	By MS/MS			10	10	10	31.4	31.4	31.4	50.57	0	43.075	1878600000	79	8	9	7	9	8	8	7	8	8	9
27.5489	27.4525	26.7709	26.9775	26.6694	27.4536	27.9133	28.5726	28.253	28.4955	28.4056	28.0709				By MS/MS	By MS/MS	By MS/MS	By MS/MS	By MS/MS	By MS/MS	By MS/MS	By MS/MS	By MS/MS	By MS/MS	By MS/MS	By MS/MS	+	Gluc_SFuc	3	3	3	47.8	47.8	47.8	12.308	0	35.738	1441800000	31	2	2	2	2	2	2	3	3	3	3
29.4217	29.3521	29.3638	29.6375	29.4894	29.2361	29.8618	30.2253	30.16	30.0289	30.0951	29.9153				By MS/MS	By MS/MS	By MS/MS	By MS/MS	By MS/MS	By MS/MS	By MS/MS	By MS/MS	By MS/MS	By MS/MS	By MS/MS	By MS/MS	+	Gluc_SFuc	13	13	13	45.7	45.7	45.7	41.335	0	244.59	14309000000	181	11	13	11	10	10	11	12	13	13	12
28.2256	28.2588	28.3298	27.8089	28.207	28.4679	28.0858	28.3994	28.3022	28.0445	27.9634	28.1919				By MS/MS	By MS/MS	By MS/MS	By MS/MS	By MS/MS	By MS/MS	By MS/MS	By MS/MS	By MS/MS	By MS/MS	By MS/MS	By MS/MS			13	13	13	55.7	55.7	55.7	37.092	0	210.35	6009300000	108	11	8	10	10	10	9	10	9	9	8
28.0716	28.3698	28.3783	27.942	28.2232	28.4219	28.0128	28.1991	28.3334	28.0313	27.8961	28.1305				By MS/MS	By MS/MS	By MS/MS	By MS/MS	By MS/MS	By MS/MS	By MS/MS	By MS/MS	By MS/MS	By MS/MS	By MS/MS	By MS/MS			6	6	6	72	72	72	16.864	0	99.3	3961200000	92	5	5	5	6	5	5	4	5	5	5
23.848	26.1954	24.1109	26.6197	26.6525	26.3538	26.1609	26.6832	26.5386	26.9587	26.42	26.8822				By MS/MS	By MS/MS	By MS/MS	By MS/MS	By MS/MS	By MS/MS	By MS/MS	By MS/MS	By MS/MS	By MS/MS	By MS/MS	By MS/MS	+	Gluc_SFuc	5	5	5	62.3	62.3	62.3	8.8261	0	37.165	1027200000	35	3	3	3	4	4	4	4	5	4	2
27.8458	28.2827	28.0001	28.2865	28.215	28.4781	27.9143	27.9694	27.8712	27.765	28.1905	27.9598				By MS/MS	By MS/MS	By MS/MS	By MS/MS	By MS/MS	By MS/MS	By MS/MS	By MS/MS	By MS/MS	By MS/MS	By MS/MS	By MS/MS			4	4	4	55.1	55.1	55.1	15.214	0	47.597	3638200000	50	4	3	3	4	3	3	3	3	3	3
30.901	30.3828	30.1738	31.5888	30.3759	30.5555	31.2458	30.6069	30.9468	30.7056	30.7194	30.8103				By MS/MS	By MS/MS	By MS/MS	By MS/MS	By MS/MS	By MS/MS	By MS/MS	By MS/MS	By MS/MS	By MS/MS	By MS/MS	By MS/MS			7	7	7	50.4	50.4	50.4	30.027	0	271.65	20230000000	124	6	6	4	4	6	6	7	7	7	5
27.499	27.5916	27.5427	27.3703	27.4164	27.6925	28.5889	28.7444	28.6932	28.7981	28.568	28.801				By MS/MS	By MS/MS	By MS/MS	By MS/MS	By MS/MS	By MS/MS	By MS/MS	By MS/MS	By MS/MS	By MS/MS	By MS/MS	By MS/MS	+	Gluc_SFuc	44	44	44	37.2	37.2	37.2	168.7	0	323.31	11983000000	368	31	29	31	30	23	32	36	37	38	36
29.8226	29.9383	29.7172	29.7992	30.1806	30.1639	30.5563	30.793	30.6547	30.7623	30.725	30.7565				By MS/MS	By MS/MS	By MS/MS	By MS/MS	By MS/MS	By MS/MS	By MS/MS	By MS/MS	By MS/MS	By MS/MS	By MS/MS	By MS/MS	+	Gluc_SFuc	6	6	6	52.5	52.5	52.5	15.754	0	110.86	9681800000	85	4	5	4	5	5	5	5	6	6	6
29.9166	30.0196	30.0205	30.3111	30.1995	29.9896	30.2849	30.2871	30.5419	30.4303	30.4877	30.4031				By MS/MS	By MS/MS	By MS/MS	By MS/MS	By MS/MS	By MS/MS	By MS/MS	By MS/MS	By MS/MS	By MS/MS	By MS/MS	By MS/MS			25	24	24	51.3	49.2	49.2	73.036	0	323.31	21340000000	288	19	19	17	20	20	18	23	21	22	17
27.902	27.8046	27.824	27.9563	28.1508	27.9473	27.6636	27.306	27.7102	27.4511	27.7947	27.8809				By MS/MS	By MS/MS	By MS/MS	By MS/MS	By MS/MS	By MS/MS	By MS/MS	By MS/MS	By MS/MS	By MS/MS	By MS/MS	By MS/MS			12	12	12	40.8	40.8	40.8	37.124	0	91.137	4645400000	99	11	10	10	10	9	11	11	9	9	9
24.9186	24.5337	25.7463	25.0445	24.6883	25.7467	25.6863	24.6957	23.4864	23.8844	24.0602	23.5603				By MS/MS	By MS/MS	By MS/MS	By MS/MS	By MS/MS	By MS/MS	By MS/MS	By MS/MS	By MS/MS	By MS/MS	By MS/MS	By MS/MS	+	Gluc_SFuc	2	2	2	9.9	9.9	9.9	20.793	0	2.9364	240100000	15	2	1	2	1	1	2	1	1	1	1
30.0168	30.0914	30.0037	30.1072	30.2042	30.3789	30.0254	30.0406	30.2188	30.3822	30.0206	30.3654				By MS/MS	By MS/MS	By MS/MS	By MS/MS	By MS/MS	By MS/MS	By MS/MS	By MS/MS	By MS/MS	By MS/MS	By MS/MS	By MS/MS			5	5	5	69.4	69.4	69.4	8.3767	0	52.941	21988000000	145	5	4	5	5	5	4	5	5	5	5
25.4185	25.4426	25.6288	25.105	25.8015	25.5505	26.2619	26.4688	26.1608	26.4548	26.1803	26.1096				By MS/MS	By MS/MS	By MS/MS	By MS/MS	By MS/MS	By MS/MS	By MS/MS	By MS/MS	By MS/MS	By MS/MS	By MS/MS	By MS/MS	+	Gluc_SFuc	8	8	8	12.6	12.6	12.6	94.53	0	46.126	823780000	43	3	4	4	6	2	5	6	5	8	5
25.7707	25.7105	25.4313	26.1822	25.7677	25.6439	26.5659	26.3307	26.6106	26.5711	26.4336	26.6955				By MS/MS	By MS/MS	By MS/MS	By MS/MS	By MS/MS	By MS/MS	By MS/MS	By MS/MS	By MS/MS	By MS/MS	By MS/MS	By MS/MS	+	Gluc_SFuc	5	5	5	62.2	62.2	62.2	13.065	0	27.086	886510000	40	3	4	3	4	3	3	4	5	4	4
29.5352	29.8443	29.7545	29.5388	29.7194	29.984	29.8547	30.0389	29.8204	30.0056	29.8549	29.8029				By MS/MS	By MS/MS	By MS/MS	By MS/MS	By MS/MS	By MS/MS	By MS/MS	By MS/MS	By MS/MS	By MS/MS	By MS/MS	By MS/MS			19	19	19	73.5	73.5	73.5	31.228	0	278.16	22184000000	280	16	16	17	17	17	16	17	18	16	14
26.9476	26.6617	26.8429	26.5175	26.4697	26.2073	27.1282	27.1159	26.8603	26.8163	26.9715	26.7764				By MS/MS	By MS/MS	By MS/MS	By MS/MS	By MS/MS	By MS/MS	By MS/MS	By MS/MS	By MS/MS	By MS/MS	By MS/MS	By MS/MS			2	2	2	9.8	9.8	9.8	32.973	0	34.542	759280000	25	2	2	2	2	2	2	2	2	2	2
27.3571	28.0251	27.6142	27.4329	28.095	28.0666	28.2628	28.6455	28.5522	28.3326	28.2706	28.4663				By MS/MS	By MS/MS	By MS/MS	By MS/MS	By MS/MS	By MS/MS	By MS/MS	By MS/MS	By MS/MS	By MS/MS	By MS/MS	By MS/MS	+	Gluc_SFuc	8	8	8	51.6	51.6	51.6	17.563	0	151.66	4120100000	85	6	6	6	8	5	7	8	7	8	7
30.9546	31.5225	31.228	31.111	31.4399	31.5093	32.0584	32.1225	31.9697	32.3135	31.8994	32.2343				By MS/MS	By MS/MS	By MS/MS	By MS/MS	By MS/MS	By MS/MS	By MS/MS	By MS/MS	By MS/MS	By MS/MS	By MS/MS	By MS/MS	+	Gluc_SFuc	7	7	7	61	61	61	8.5597	0	129.43	45518000000	174	4	4	6	4	5	4	7	7	6	6
24.3792	25.1527	24.3707	25.1562	24.7532	23.8108	25.1066	25.0632	25.2277	25.2294	25.6233	25.8366				By matching	By matching	By matching	By MS/MS		By MS/MS	By MS/MS	By MS/MS	By MS/MS	By MS/MS	By MS/MS	By MS/MS	+	Gluc_SFuc	2	2	2	11.2	11.2	11.2	20.596	0.0047409	1.6445	150460000	10	2	1	1	1	0	2	2	1	2	2
27.1637	27.4276	27.4171	27.1504	26.8608	27.4848	27.6351	27.4667	27.3142	27.6371	27.3105	27.3955				By MS/MS	By MS/MS	By MS/MS	By MS/MS	By MS/MS	By MS/MS	By MS/MS	By MS/MS	By MS/MS	By MS/MS	By MS/MS	By MS/MS			8	8	8	64.2	64.2	64.2	16.65	0	92.874	2997500000	59	5	5	7	6	6	7	7	7	8	8
31.9198	32.066	31.8647	31.9204	31.9125	32.0427	31.6896	31.9002	31.6884	31.7954	31.6013	31.7928				By MS/MS	By MS/MS	By MS/MS	By MS/MS	By MS/MS	By MS/MS	By MS/MS	By MS/MS	By MS/MS	By MS/MS	By MS/MS	By MS/MS			34	34	33	75.9	75.9	74.8	72.893	0	323.31	165150000000	719	29	31	30	33	29	30	32	30	30	29
27.8262	28.0091	28.1098	27.2982	27.3195	28.1942	27.9399	28.1899	27.9563	27.9418	27.7127	27.9681				By MS/MS	By MS/MS	By MS/MS	By MS/MS	By MS/MS	By MS/MS	By MS/MS	By MS/MS	By MS/MS	By MS/MS	By MS/MS	By MS/MS			9	9	9	38.3	38.3	38.3	32.57	0	77.05	3260000000	128	6	5	6	6	6	6	6	5	6	6
29.2982	29.0505	29.3438	29.1664	28.6914	28.9158	28.2609	28.1216	27.889	27.5041	27.8801	27.7601				By MS/MS	By MS/MS	By MS/MS	By MS/MS	By MS/MS	By MS/MS	By MS/MS	By MS/MS	By MS/MS	By MS/MS	By MS/MS	By MS/MS	+	Gluc_SFuc	8	8	8	45.5	45.5	45.5	29.746	0	97.712	6119500000	79	8	7	7	7	7	8	7	8	7	5
26.3551	26.4289	26.3906	26.2197	26.2673	26.4406	27.4778	27.3768	27.3643	27.4934	27.568	27.1097				By MS/MS	By MS/MS	By MS/MS	By MS/MS	By MS/MS	By MS/MS	By MS/MS	By MS/MS	By MS/MS	By MS/MS	By MS/MS	By MS/MS	+	Gluc_SFuc	36	36	36	38	38	38	124.13	0	218.36	6650600000	248	20	19	16	18	19	28	31	27	33	34
27.8658	27.9422	27.9756	27.6766	27.5748	28.1643	28.048	28.5486	28.2963	28.3973	28.1026	28.2947				By MS/MS	By MS/MS	By MS/MS	By MS/MS	By MS/MS	By MS/MS	By MS/MS	By MS/MS	By MS/MS	By MS/MS	By MS/MS	By MS/MS			13	13	13	53.9	53.9	53.9	34.044	0	197.7	7237800000	147	9	9	7	9	9	9	9	9	10	10
26.8495	26.3002	26.8163	27.1733	27.2288	27.0475	25.6049	25.5502	24.6007	24.2437	23.8478	26.044				By MS/MS	By MS/MS	By MS/MS	By MS/MS	By MS/MS	By MS/MS	By MS/MS	By MS/MS	By MS/MS	By MS/MS	By MS/MS	By MS/MS	+	Gluc_SFuc	5	5	5	32.5	32.5	32.5	27.411	0	30.778	929530000	26	5	2	3	3	3	4	2	2	1	1
30.0869	29.9964	30.2193	29.8823	30.0469	30.196	29.7679	29.7904	29.9393	29.8839	29.7282	29.7406				By MS/MS	By MS/MS	By MS/MS	By MS/MS	By MS/MS	By MS/MS	By MS/MS	By MS/MS	By MS/MS	By MS/MS	By MS/MS	By MS/MS			29	29	29	66.8	66.8	66.8	76.896	0	323.31	35441000000	365	26	24	26	27	25	25	22	22	22	21
28.869	29.2436	29.3661	29.1836	29.2565	29.5936	29.1549	29.3974	29.4404	29.6961	29.1838	29.4651				By MS/MS	By MS/MS	By MS/MS	By MS/MS	By MS/MS	By MS/MS	By MS/MS	By MS/MS	By MS/MS	By MS/MS	By MS/MS	By MS/MS			13	13	13	44.7	44.7	44.7	40.64	0	128.68	9798100000	100	11	12	11	11	12	12	12	11	12	11
26.311	26.6843	26.9167	25.9288	26.3009	27.0424	26.4562	26.3917	26.5272	26.0283	26.4593	26.8542				By MS/MS	By MS/MS	By MS/MS	By MS/MS	By MS/MS	By MS/MS	By MS/MS	By MS/MS	By MS/MS	By MS/MS	By MS/MS	By MS/MS			5	5	5	42.3	42.3	42.3	15.702	0	19.558	1360600000	44	4	2	3	4	3	4	3	3	2	2
26.698	26.8953	26.5595	26.9919	26.9719	26.8527	26.4419	26.4291	26.3007	26.4638	26.2697	26.1203				By MS/MS	By MS/MS	By MS/MS	By MS/MS	By MS/MS	By MS/MS	By MS/MS	By MS/MS	By MS/MS	By MS/MS	By MS/MS	By MS/MS			12	12	12	63.6	63.6	63.6	36.026	0	131.25	2641100000	91	8	7	7	7	10	11	8	10	9	8
29.1545	29.0507	29.2065	29.2497	29.2212	29.3075	28.9365	28.9355	28.865	28.8699	29.0077	28.8386				By MS/MS	By MS/MS	By MS/MS	By MS/MS	By MS/MS	By MS/MS	By MS/MS	By MS/MS	By MS/MS	By MS/MS	By MS/MS	By MS/MS			15	15	15	57.6	57.6	57.6	33.499	0	148.95	12211000000	154	11	14	11	13	13	12	11	9	10	9
27.8087	28.1674	28.0216	28.299	28.4123	28.4773	28.0979	28.2991	27.918	28.1719	27.9561	28.2579				By MS/MS	By MS/MS	By MS/MS	By MS/MS	By MS/MS	By MS/MS	By MS/MS	By MS/MS	By MS/MS	By MS/MS	By MS/MS	By MS/MS			12	12	12	57.4	57.4	57.4	31.655	0	144.26	7879100000	148	9	9	11	11	9	11	12	10	10	9
30.2724	29.9299	29.9936	30.2135	30.2514	29.8466	29.6484	29.3261	29.5788	29.3046	29.661	29.3762				By MS/MS	By MS/MS	By MS/MS	By MS/MS	By MS/MS	By MS/MS	By MS/MS	By MS/MS	By MS/MS	By MS/MS	By MS/MS	By MS/MS	+	Gluc_SFuc	13	13	13	59.7	59.7	59.7	33.04	0	315.23	18704000000	158	11	10	11	10	10	11	10	11	9	10
25.6683	25.6895	25.3335	25.5871	25.8298	25.7313	26.712	26.6432	26.8995	26.8506	26.7244	26.8131				By MS/MS	By MS/MS	By MS/MS	By MS/MS	By MS/MS	By MS/MS	By MS/MS	By MS/MS	By MS/MS	By MS/MS	By MS/MS	By MS/MS	+	Gluc_SFuc	5	5	5	49.5	49.5	49.5	12.479	0	24.069	768230000	35	2	3	3	4	4	3	3	5	4	5
28.0233	28.3446	28.3849	27.8721	28.4338	28.5956	27.2884	27.495	27.5231	27.4164	27.4971	27.2571				By MS/MS	By MS/MS	By MS/MS	By MS/MS	By MS/MS	By MS/MS	By MS/MS	By MS/MS	By MS/MS	By MS/MS	By MS/MS	By MS/MS	+	Gluc_SFuc	10	10	10	62.1	62.1	62.1	19.133	0	93.4	4230500000	99	8	9	8	7	8	9	8	8	8	8
28.2087	28.3379	27.6089	28.0002	28.2333	28.3493	28.0209	27.5936	27.9839	27.7603	27.8081	27.8643				By MS/MS	By MS/MS	By MS/MS	By MS/MS	By MS/MS	By MS/MS	By MS/MS	By MS/MS	By MS/MS	By MS/MS	By MS/MS	By MS/MS			4	4	4	35.7	35.7	35.7	12.726	0	119.44	3039900000	99	4	4	4	4	4	4	4	3	4	4
30.713	31.0465	31.0018	30.7355	30.8287	31.0321	30.8021	30.7551	30.7178	30.7122	30.6279	30.6926				By MS/MS	By MS/MS	By MS/MS	By MS/MS	By MS/MS	By MS/MS	By MS/MS	By MS/MS	By MS/MS	By MS/MS	By MS/MS	By MS/MS			28	28	28	31.2	31.2	31.2	108.73	0	316.27	38121000000	360	26	23	26	24	20	25	24	22	22	22
24.3673	27.1134	27.0333	26.7201	26.4107	27.2664	27.8406	24.7117	27.6153	28.0462	27.839	27.5769				By MS/MS	By MS/MS	By MS/MS	By MS/MS	By MS/MS	By MS/MS	By MS/MS	By MS/MS	By MS/MS	By MS/MS	By MS/MS	By MS/MS			3	3	3	25.8	25.8	25.8	16.878	0	26.419	1057700000	24	2	2	2	2	2	2	2	1	2	3
29.6949	29.4205	29.251	29.9394	30.0885	29.9255	30.5099	30.429	30.7372	30.6768	30.6161	30.5916				By MS/MS	By MS/MS	By MS/MS	By MS/MS	By MS/MS	By MS/MS	By MS/MS	By MS/MS	By MS/MS	By MS/MS	By MS/MS	By MS/MS	+	Gluc_SFuc	6	6	6	94.7	94.7	94.7	9.896	0	176.16	12193000000	72	6	5	6	6	6	5	6	5	5	4
28.9407	28.5765	28.8133	28.2743	28.2464	28.8118	29.5803	29.8023	29.4472	29.6697	29.1723	29.5193				By MS/MS	By MS/MS	By MS/MS	By MS/MS	By MS/MS	By MS/MS	By MS/MS	By MS/MS	By MS/MS	By MS/MS	By MS/MS	By MS/MS	+	Gluc_SFuc	10	10	10	37.5	37.5	37.5	35.142	0	148.73	10031000000	157	10	9	9	10	9	9	9	7	9	8
29.182	28.7956	29.3226	29.225	28.6962	29.4881	29.3588	29.7618	29.2703	29.4484	29.3243	29.4885				By MS/MS	By MS/MS	By MS/MS	By MS/MS	By MS/MS	By MS/MS	By MS/MS	By MS/MS	By MS/MS	By MS/MS	By MS/MS	By MS/MS			7	7	7	38.1	38.1	38.1	33.888	0	86.111	8953000000	120	7	5	6	6	7	6	5	7	6	6
29.3746	29.4194	29.5086	29.6379	29.6155	29.4679	29.2062	28.8393	29.1157	29.1718	29.4114	29.1499				By MS/MS	By MS/MS	By MS/MS	By MS/MS	By MS/MS	By MS/MS	By MS/MS	By MS/MS	By MS/MS	By MS/MS	By MS/MS	By MS/MS			15	15	15	61.5	61.5	61.5	39.266	0	284.29	13338000000	172	12	14	12	14	13	14	11	13	13	13
29.6325	29.7996	29.7883	29.7192	29.8036	29.843	30.3131	30.2825	30.4588	30.2395	30.4222	30.2115				By MS/MS	By MS/MS	By MS/MS	By MS/MS	By MS/MS	By MS/MS	By MS/MS	By MS/MS	By MS/MS	By MS/MS	By MS/MS	By MS/MS	+	Gluc_SFuc	16	16	16	65.1	65.1	65.1	36.294	0	323.31	27802000000	261	12	14	14	11	13	14	15	16	15	14
28.3545	27.7269	28.2298	28.3034	27.5672	27.8488	28.9538	28.8865	28.7089	28.6053	29.0526	28.7065				By MS/MS	By MS/MS	By MS/MS	By MS/MS	By MS/MS	By MS/MS	By MS/MS	By MS/MS	By MS/MS	By MS/MS	By MS/MS	By MS/MS	+	Gluc_SFuc	13	13	13	57.9	57.9	57.9	29.671	0	139.81	7266400000	172	9	11	11	11	11	10	13	10	10	11
28.6917	28.8542	28.7712	28.5875	28.7502	29.027	29.587	29.5394	29.5024	29.6115	29.4234	29.6088				By MS/MS	By MS/MS	By MS/MS	By MS/MS	By MS/MS	By MS/MS	By MS/MS	By MS/MS	By MS/MS	By MS/MS	By MS/MS	By MS/MS	+	Gluc_SFuc	21	21	21	48	48	48	56.219	0	305.02	14158000000	243	17	18	19	20	18	19	16	17	18	16
26.3757	26.627	26.3345	26.1318	26.3924	26.5153	26.7691	26.9442	26.8356	26.8098	26.9777	26.7383				By MS/MS	By MS/MS	By MS/MS	By MS/MS	By MS/MS	By MS/MS	By MS/MS	By MS/MS	By MS/MS	By MS/MS	By MS/MS	By MS/MS			5	5	5	68.2	68.2	68.2	14.716	0	59.351	1090700000	38	4	5	4	4	4	4	3	3	4	4
33.0197	32.8051	34.01	35.3006	34.4349	33.0411	32.4908	32.0697	32.9957	29.9908	32.7311	32.8006				By MS/MS	By MS/MS	By MS/MS	By MS/MS	By MS/MS	By MS/MS	By MS/MS	By MS/MS	By MS/MS	By MS/MS	By MS/MS	By MS/MS	+	Gluc_SFuc	2	2	2	48.2	48.2	48.2	7.9179	0	246.02	77744000000	100	2	2	2	2	2	2	2	2	2	2
32.1817	32.5364	32.4707	32.5903	33.1131	32.5217	32.6827	32.2961	32.8643	32.6207	32.9838	32.9499				By MS/MS	By MS/MS	By MS/MS	By MS/MS	By MS/MS	By MS/MS	By MS/MS	By MS/MS	By MS/MS	By MS/MS	By MS/MS	By MS/MS			2	2	2	51.3	51.3	51.3	7.1202	0	166.44	47477000000	239	2	2	2	2	2	2	2	2	2	2
30.4911	30.5984	30.6947	30.5901	30.7937	30.8367	31.0577	30.9993	31.1168	31.1974	31.0642	31.1167				By MS/MS	By MS/MS	By MS/MS	By MS/MS	By MS/MS	By MS/MS	By MS/MS	By MS/MS	By MS/MS	By MS/MS	By MS/MS	By MS/MS			24	24	24	47.2	47.2	47.2	72.971	0	323.31	33000000000	288	21	19	21	19	18	23	21	21	22	22
24.8593	24.4663	23.7975	24.5215	24.801	24.7945	26.57	26.1595	26.0811	26.8765	26.6112	23.6758				By matching	By MS/MS	By matching	By MS/MS	By MS/MS	By MS/MS	By MS/MS	By MS/MS	By MS/MS	By MS/MS	By MS/MS	By MS/MS	+	Gluc_SFuc	4	4	4	24.1	24.1	24.1	21.007	0	5.0702	329360000	19	2	1	1	2	2	1	3	3	3	3
26.611	26.6037	26.6695	26.3803	26.2158	26.7411	26.5686	27.0627	27.029	27.1855	26.6614	26.9705				By MS/MS	By MS/MS	By MS/MS	By MS/MS	By MS/MS	By MS/MS	By MS/MS	By MS/MS	By MS/MS	By MS/MS	By MS/MS	By MS/MS			8	8	8	52.3	52.3	52.3	19.552	0	66.446	2282200000	78	7	7	8	8	7	7	7	6	6	7
28.7081	28.6663	28.5884	28.7541	28.7867	28.5353	29.2468	29.2762	29.2647	29.1676	29.4745	29.309				By MS/MS	By MS/MS	By MS/MS	By MS/MS	By MS/MS	By MS/MS	By MS/MS	By MS/MS	By MS/MS	By MS/MS	By MS/MS	By MS/MS	+	Gluc_SFuc	22	22	22	43.9	43.9	43.9	77.634	0	323.31	14981000000	262	17	17	17	18	16	15	19	19	20	17
27.8108	27.7871	27.731	27.6477	27.5341	27.8809	28.0075	28.4011	28.0115	28.0649	28.0261	28.2258				By MS/MS	By MS/MS	By MS/MS	By MS/MS	By MS/MS	By MS/MS	By MS/MS	By MS/MS	By MS/MS	By MS/MS	By MS/MS	By MS/MS			12	12	12	46	46	46	31.903	0	83.588	5678400000	131	11	9	7	9	9	10	10	9	9	11
28.5499	28.125	27.9642	28.0393	27.4105	28.2017	27.3355	24.9309	28.2005	28.6118	26.9923	28.0633				By MS/MS	By MS/MS	By MS/MS	By MS/MS	By MS/MS	By MS/MS	By MS/MS	By MS/MS	By MS/MS	By MS/MS	By MS/MS	By MS/MS			7	7	7	46.5	46.5	46.5	19.443	0	79.5	3477400000	38	6	6	5	4	4	4	5	3	5	2
29.1389	29.2962	29.1305	29.1404	29.2015	29.2495	28.6555	28.9805	28.8152	28.8313	28.7579	28.7166				By MS/MS	By MS/MS	By MS/MS	By MS/MS	By MS/MS	By MS/MS	By MS/MS	By MS/MS	By MS/MS	By MS/MS	By MS/MS	By MS/MS			20	20	20	64.3	64.3	64.3	45.203	0	227.15	13461000000	231	15	14	17	15	15	18	15	17	16	14
28.0727	27.8252	27.8037	27.7975	27.4543	27.5873	27.9887	28.0523	27.8454	27.7749	27.8812	27.6934				By MS/MS	By MS/MS	By MS/MS	By MS/MS	By MS/MS	By MS/MS	By MS/MS	By MS/MS	By MS/MS	By MS/MS	By MS/MS	By MS/MS			7	7	7	64.1	64.1	64.1	16.417	0	96.549	2541500000	46	4	5	4	3	3	4	5	4	3	5
32.0147	32.2365	32.2369	31.7115	31.7574	32.3786	31.9346	32.0541	31.6549	31.9009	31.6671	32.0517				By MS/MS	By MS/MS	By MS/MS	By MS/MS	By MS/MS	By MS/MS	By MS/MS	By MS/MS	By MS/MS	By MS/MS	By MS/MS	By MS/MS			8	8	8	50	50	50	15.103	0	127.54	60013000000	167	5	7	6	7	5	8	6	6	6	7
26.8284	26.7843	26.7121	27.1558	27.3804	27.1139	27.1192	27.0705	27.0289	26.7882	27.0436	26.7229				By MS/MS	By MS/MS	By MS/MS	By MS/MS	By MS/MS	By MS/MS	By MS/MS	By MS/MS	By MS/MS	By MS/MS	By MS/MS	By MS/MS			5	5	5	39.6	39.6	39.6	24.28	0	321.13	1711700000	53	4	3	4	5	4	5	4	4	4	5
27.6717	27.6697	27.5852	27.6292	27.4203	27.7238	27.5461	27.8237	27.623	27.7087	27.5063	27.7288				By MS/MS	By MS/MS	By MS/MS	By MS/MS	By MS/MS	By MS/MS	By MS/MS	By MS/MS	By MS/MS	By MS/MS	By MS/MS	By MS/MS			13	13	13	47.6	47.6	47.6	33.424	0	138.39	3949100000	139	10	10	12	10	10	9	12	9	8	9
29.9756	30.2008	30.1192	30.1173	30.4526	30.4322	30.1683	30.062	30.0242	30.3804	30.0441	30.1778				By MS/MS	By MS/MS	By MS/MS	By MS/MS	By MS/MS	By MS/MS	By MS/MS	By MS/MS	By MS/MS	By MS/MS	By MS/MS	By MS/MS			7	7	7	52.1	52.1	52.1	18.54	0	85.358	15136000000	133	6	5	6	5	5	6	6	7	7	6
30.6319	30.7833	30.829	30.3621	30.3201	31.0478	31.3182	31.3478	31.223	31.3681	31.0407	31.3613				By MS/MS	By MS/MS	By MS/MS	By MS/MS	By MS/MS	By MS/MS	By MS/MS	By MS/MS	By MS/MS	By MS/MS	By MS/MS	By MS/MS	+	Gluc_SFuc	16	16	16	57.7	57.7	57.7	43.368	0	323.31	33479000000	334	14	16	13	16	15	15	15	16	15	15
28.856	29.0197	28.9876	28.8984	29.0842	29.0477	29.3007	29.3195	29.15	29.3426	29.2896	29.2183				By MS/MS	By MS/MS	By MS/MS	By MS/MS	By MS/MS	By MS/MS	By MS/MS	By MS/MS	By MS/MS	By MS/MS	By MS/MS	By MS/MS			15	15	15	76.3	76.3	76.3	27.784	0	323.01	13473000000	226	13	13	13	14	13	13	13	12	12	11
28.0199	28.4734	28.0212	28.057	28.3482	28.6897	28.9007	29.3173	28.9651	29.0478	28.7374	28.8942				By MS/MS	By MS/MS	By MS/MS	By MS/MS	By MS/MS	By MS/MS	By MS/MS	By MS/MS	By MS/MS	By MS/MS	By MS/MS	By MS/MS	+	Gluc_SFuc	14	14	14	76.9	76.9	76.9	24.428	0	41.289	4645600000	102	8	6	6	9	8	11	13	10	12	10
28.0408	28.1282	28.2074	28.4991	27.7103	28.2112	28.3425	28.5098	28.3877	28.3016	28.184	28.6154				By MS/MS	By MS/MS	By MS/MS	By MS/MS	By MS/MS	By MS/MS	By MS/MS	By MS/MS	By MS/MS	By MS/MS	By MS/MS	By MS/MS			12	12	12	49.3	49.3	49.3	30.73	0	108.58	6529400000	144	10	10	12	11	7	11	12	12	11	11
28.5475	28.1378	28.3503	28.3561	28.35	28.5138	27.8751	28.2918	27.9572	28.1348	27.9995	27.7457				By MS/MS	By MS/MS	By MS/MS	By MS/MS	By MS/MS	By MS/MS	By MS/MS	By MS/MS	By MS/MS	By MS/MS	By MS/MS	By MS/MS			11	11	11	54.7	54.7	54.7	35.16	0	195.76	7770500000	146	9	8	11	8	9	11	10	7	9	8
27.3765	27.7758	27.5938	27.5239	27.5814	28.0311	26.7945	27.1005	27.2768	27.2515	27.3206	26.7161				By MS/MS	By MS/MS	By MS/MS	By MS/MS	By MS/MS	By MS/MS	By MS/MS	By MS/MS	By MS/MS	By MS/MS	By MS/MS	By MS/MS			7	7	7	21.3	21.3	21.3	40.652	0	27.611	2987400000	54	5	6	6	6	6	6	4	5	5	7
31.1828	31.2782	31.2495	31.2144	31.2175	31.4208	30.8373	30.8764	30.9661	30.9519	30.8963	30.9778				By MS/MS	By MS/MS	By MS/MS	By MS/MS	By MS/MS	By MS/MS	By MS/MS	By MS/MS	By MS/MS	By MS/MS	By MS/MS	By MS/MS			30	30	30	62.1	62.1	62.1	64.013	0	323.31	61278000000	501	25	27	28	28	28	28	28	28	26	27
28.0496	28.2248	28.394	28.4878	28.5166	28.5155	28.7729	28.5595	28.7137	28.5136	28.8877	28.468				By MS/MS	By MS/MS	By MS/MS	By MS/MS	By MS/MS	By MS/MS	By MS/MS	By MS/MS	By MS/MS	By MS/MS	By MS/MS	By MS/MS			13	13	13	62.5	62.5	62.5	27.072	0	217.89	7101800000	114	9	10	9	10	9	9	12	10	10	10
26.5317	27.0032	26.6772	26.7941	26.6858	26.954	27.2301	27.5931	27.5909	27.5351	27.4309	27.5943				By MS/MS	By MS/MS	By MS/MS	By MS/MS	By MS/MS	By MS/MS	By MS/MS	By MS/MS	By MS/MS	By MS/MS	By MS/MS	By MS/MS	+	Gluc_SFuc	4	4	4	44.7	44.7	44.7	17.055	0	36.778	1626700000	42	4	3	3	4	4	4	4	4	4	4
24.3103	23.7089	28.2449	24.9755	23.9336	24.2532	25.1149	28.3615	28.2681	23.7049	28.1543	27.8923				By MS/MS	By MS/MS	By MS/MS	By MS/MS	By MS/MS	By MS/MS	By MS/MS	By MS/MS	By MS/MS	By MS/MS	By MS/MS	By MS/MS	+	Gluc_SFuc	6	6	6	9.6	9.6	9.6	70.588	0	5.8388	1575500000	26	3	1	4	3	3	3	4	5	4	4
29.6847	29.903	29.6222	30.0656	30.1708	29.994	31.3812	31.1944	31.2067	31.4958	31.3555	31.2511				By MS/MS	By MS/MS	By MS/MS	By MS/MS	By MS/MS	By MS/MS	By MS/MS	By MS/MS	By MS/MS	By MS/MS	By MS/MS	By MS/MS	+	Gluc_SFuc	8	8	8	74.5	74.5	74.5	16.802	0	323.31	27461000000	316	8	8	8	6	8	8	8	8	8	8
29.1109	29.1643	29.0673	29.1098	29.412	29.137	29.1755	29.2731	29.3038	29.3534	29.1905	29.285				By MS/MS	By MS/MS	By MS/MS	By MS/MS	By MS/MS	By MS/MS	By MS/MS	By MS/MS	By MS/MS	By MS/MS	By MS/MS	By MS/MS			21	21	21	40.3	40.3	40.3	68.52	0	216.3	16675000000	258	19	19	20	20	17	19	20	17	18	17
29.3218	29.2359	29.1859	29.0986	28.7375	29.0418	27.7838	28.2853	27.9742	27.9837	27.9566	27.5465				By MS/MS	By MS/MS	By MS/MS	By MS/MS	By MS/MS	By MS/MS	By MS/MS	By MS/MS	By MS/MS	By MS/MS	By MS/MS	By MS/MS	+	Gluc_SFuc	4	4	4	56.5	56.5	56.5	14.697	0	130.05	7151500000	74	4	4	4	4	4	4	4	4	4	4
25.8889	26.5679	26.5604	26.2017	26.3709	26.6514	26.7108	27.0447	26.9488	27.4414	26.6479	27.1697				By MS/MS	By MS/MS	By MS/MS	By MS/MS	By MS/MS	By MS/MS	By MS/MS	By MS/MS	By MS/MS	By MS/MS	By MS/MS	By MS/MS	+	Gluc_SFuc	6	6	6	48.8	48.8	48.8	18.55	0	53.721	1083300000	41	4	3	5	5	4	3	4	4	4	4
24.8338	28.7675	28.6596	28.5186	28.7796	28.8087	28.4705	28.5717	28.1965	28.6165	28.4799	28.3584				By MS/MS	By MS/MS	By MS/MS	By MS/MS	By MS/MS	By MS/MS	By MS/MS	By MS/MS	By MS/MS	By MS/MS	By MS/MS	By MS/MS			5	5	5	31.8	31.8	31.8	25.928	0	5.8864	3927200000	45	2	3	2	3	2	3	4	3	4	4
28.4972	28.5854	28.5491	28.2882	28.281	28.8761	28.6473	28.988	28.8039	29.0066	28.7606	28.8831				By MS/MS	By MS/MS	By MS/MS	By MS/MS	By MS/MS	By MS/MS	By MS/MS	By MS/MS	By MS/MS	By MS/MS	By MS/MS	By MS/MS			8	8	8	70.7	70.7	70.7	15.466	0	63.399	6791400000	100	5	4	4	5	5	5	7	6	5	6
29.8484	29.9109	30.0092	29.9414	29.991	29.9205	30.0537	29.7366	29.8547	29.9799	29.8756	29.8556				By MS/MS	By MS/MS	By MS/MS	By MS/MS	By MS/MS	By MS/MS	By MS/MS	By MS/MS	By MS/MS	By MS/MS	By MS/MS	By MS/MS			32	32	32	71.5	71.5	71.5	60.042	0	323.31	34080000000	385	26	29	27	29	28	26	29	27	28	30
27.2823	27.2333	27.3226	26.8918	26.7065	26.9654	28.1275	27.9423	27.6327	27.6017	27.6041	27.3402				By MS/MS	By MS/MS	By MS/MS	By MS/MS	By MS/MS	By MS/MS	By MS/MS	By MS/MS	By MS/MS	By MS/MS	By MS/MS	By MS/MS	+	Gluc_SFuc	9	9	9	44.8	44.8	44.8	30.339	0	158.03	2418300000	79	7	5	8	6	6	6	8	8	7	8
28.7896	29.0584	28.7785	28.9015	28.993	29.1368	28.5086	28.8701	28.7979	28.9258	28.6465	28.8716				By MS/MS	By MS/MS	By MS/MS	By MS/MS	By MS/MS	By MS/MS	By MS/MS	By MS/MS	By MS/MS	By MS/MS	By MS/MS	By MS/MS			25	25	25	53.7	53.7	53.7	54.303	0	281.36	18431000000	308	24	22	23	24	22	24	23	23	22	21
27.2602	26.8778	27.2282	27.1172	26.948	27.5382	27.2475	27.7507	27.3287	27.276	27.6492	27.3634				By MS/MS	By MS/MS	By MS/MS	By MS/MS	By MS/MS	By MS/MS	By MS/MS	By MS/MS	By MS/MS	By MS/MS	By MS/MS	By MS/MS			6	6	6	31.4	31.4	31.4	26.988	0	56.934	2207000000	71	5	4	4	5	5	6	4	4	5	5
27.1235	27.166	27.2511	27.0525	27.3376	27.371	27.7336	27.463	27.3135	27.4968	27.2937	27.6348				By MS/MS	By MS/MS	By MS/MS	By MS/MS	By MS/MS	By MS/MS	By MS/MS	By MS/MS	By MS/MS	By MS/MS	By MS/MS	By MS/MS			9	9	9	33.1	33.1	33.1	31.838	0	42.653	2981400000	83	6	6	6	8	7	7	8	8	6	7
24.3044	26.346	25.4654	26.032	24.6413	25.7796	25.4305	26.6909	23.666	26.1476	26.0421	26.8046				By MS/MS	By MS/MS	By MS/MS	By MS/MS	By MS/MS	By MS/MS	By MS/MS	By MS/MS	By MS/MS	By MS/MS	By MS/MS	By MS/MS			3	3	3	10.4	10.4	10.4	33.316	0	5.0395	540480000	24	1	2	3	3	3	3	1	2	2	2
27.5908	27.6736	27.6356	27.6682	28.2068	27.2742	27.2005	27.3399	27.5338	27.5275	27.4016	27.6821				By MS/MS	By MS/MS	By MS/MS	By MS/MS	By MS/MS	By MS/MS	By MS/MS	By MS/MS	By MS/MS	By MS/MS	By MS/MS	By MS/MS			4	4	4	18.6	18.6	18.6	37.169	0	77.078	1519200000	43	3	3	3	4	3	3	4	3	3	3
32.1104	32.1142	31.9153	32.008	32.1822	32.0484	32.1725	32.3277	32.383	32.5755	32.2508	32.3599				By MS/MS	By MS/MS	By MS/MS	By MS/MS	By MS/MS	By MS/MS	By MS/MS	By MS/MS	By MS/MS	By MS/MS	By MS/MS	By MS/MS			20	20	20	43.8	43.8	43.8	58.915	0	323.31	117580000000	485	18	20	18	19	18	19	17	18	19	17
29.8464	29.7619	29.5597	29.8347	29.592	29.8789	30.3072	30.8379	30.5094	30.5005	30.1757	30.0789				By MS/MS	By MS/MS	By MS/MS	By MS/MS	By MS/MS	By MS/MS	By MS/MS	By MS/MS	By MS/MS	By MS/MS	By MS/MS	By MS/MS	+	Gluc_SFuc	4	4	4	45.8	45.8	45.8	16.714	0	188.69	11193000000	92	3	3	3	3	3	3	4	4	4	4
28.2461	28.3931	28.5919	28.7737	28.6206	28.5365	28.5589	28.3085	28.5817	28.7156	28.9008	28.5433				By MS/MS	By MS/MS	By MS/MS	By MS/MS	By MS/MS	By MS/MS	By MS/MS	By MS/MS	By MS/MS	By MS/MS	By MS/MS	By MS/MS			7	7	7	62.5	62.5	62.5	16.927	0	148.99	5495700000	82	6	6	6	5	5	6	7	6	6	7
29.5372	29.7322	29.6603	29.6465	29.6133	29.8569	29.7061	29.6548	29.5766	29.6323	29.597	29.5377				By MS/MS	By MS/MS	By MS/MS	By MS/MS	By MS/MS	By MS/MS	By MS/MS	By MS/MS	By MS/MS	By MS/MS	By MS/MS	By MS/MS			40	40	40	66.4	66.4	66.4	82.613	0	323.31	24379000000	450	33	30	33	35	31	33	32	31	34	32
25.8717	24.8682	25.6463	24.4666	26.1717	25.8792	25.4195	26.6286	24.6916	25.8392	25.1255	25.1822				By matching	By MS/MS	By MS/MS	By MS/MS	By MS/MS	By MS/MS	By MS/MS		By MS/MS	By MS/MS	By MS/MS	By matching			2	2	2	9.9	9.9	9.9	32.36	0	3.9533	203610000	10	1	2	2	1	2	2	1	0	1	2
27.2049	27.5614	27.2634	27.4721	27.3729	27.6393	27.6395	27.7762	27.9008	27.8665	27.8725	28.0416				By MS/MS	By MS/MS	By MS/MS	By MS/MS	By MS/MS	By MS/MS	By MS/MS	By MS/MS	By MS/MS	By MS/MS	By MS/MS	By MS/MS			9	9	9	43.1	43.1	43.1	29.71	0	122.47	3624000000	116	6	5	5	8	7	8	7	8	7	7
24.9015	25.05	25.1439	24.9381	26.0086	25.4519	25.5447	25.948	25.3572	25.7769	25.2291	25.4087				By MS/MS	By MS/MS	By MS/MS	By MS/MS	By MS/MS	By MS/MS	By MS/MS	By MS/MS	By MS/MS	By MS/MS	By MS/MS	By MS/MS			3	3	3	54.2	54.2	54.2	6.6435	0	9.986	519610000	21	3	3	3	3	3	3	3	2	2	3
28.8787	28.8964	28.7492	28.6964	28.8585	29.1215	28.7141	28.9051	28.7443	28.9381	28.6955	28.7608				By MS/MS	By MS/MS	By MS/MS	By MS/MS	By MS/MS	By MS/MS	By MS/MS	By MS/MS	By MS/MS	By MS/MS	By MS/MS	By MS/MS			24	24	24	71.5	71.5	71.5	45.103	0	252.53	15700000000	270	20	20	20	22	20	20	19	21	17	18
28.8171	28.9961	28.8232	28.8938	29.04	28.9475	28.4471	28.4953	28.6927	28.618	28.5498	28.6117				By MS/MS	By MS/MS	By MS/MS	By MS/MS	By MS/MS	By MS/MS	By MS/MS	By MS/MS	By MS/MS	By MS/MS	By MS/MS	By MS/MS			12	12	12	42	42	42	45.539	0	212.55	11817000000	153	11	10	10	11	9	11	10	10	11	11
26.1984	26.2677	26.2481	25.5167	25.6848	26.0999	26.552	26.7375	26.4951	26.8248	26.3872	26.4412				By MS/MS	By MS/MS	By MS/MS	By MS/MS	By MS/MS	By MS/MS	By MS/MS	By MS/MS	By MS/MS	By MS/MS	By MS/MS	By MS/MS			5	5	5	18	18	18	38.51	0	26.486	938560000	46	3	3	3	4	3	3	5	5	4	4
29.577	29.641	29.7342	29.3897	29.4081	29.6898	29.6775	29.7583	29.7043	29.8704	29.6715	29.6438				By MS/MS	By MS/MS	By MS/MS	By MS/MS	By MS/MS	By MS/MS	By MS/MS	By MS/MS	By MS/MS	By MS/MS	By MS/MS	By MS/MS			13	13	13	73.9	73.9	73.9	23.294	0	176.51	12082000000	125	11	13	10	10	10	11	8	11	12	10
25.8653	27.398	25.7784	26.0803	26.4444	25.9119	26.0213	26.1066	26.3807	26.3093	26.505	26.314				By MS/MS	By MS/MS	By MS/MS	By MS/MS	By MS/MS	By MS/MS	By MS/MS	By MS/MS	By MS/MS	By MS/MS	By MS/MS	By MS/MS			9	9	9	39.5	39.5	39.5	35.004	0	13.708	949880000	46	2	3	4	4	4	5	7	5	4	6
28.0841	27.9366	27.8733	28.4376	27.8087	27.8436	27.8825	27.7259	27.8664	27.7131	28.0986	27.5742				By MS/MS	By MS/MS	By MS/MS	By MS/MS	By MS/MS	By MS/MS	By MS/MS	By MS/MS	By MS/MS	By MS/MS	By MS/MS	By MS/MS			12	12	12	46.8	46.8	46.8	42.309	0	80.256	3347200000	106	7	8	11	7	6	9	10	11	8	9
26.5223	26.8252	26.4305	26.6865	26.7427	26.8318	26.7327	26.5829	26.7862	26.9096	26.9961	27.0105				By MS/MS	By MS/MS	By MS/MS	By MS/MS	By MS/MS	By MS/MS	By MS/MS	By MS/MS	By MS/MS	By MS/MS	By MS/MS	By MS/MS			13	13	13	43.8	43.8	43.8	43.511	0	82.007	2182000000	76	7	8	8	10	9	11	10	8	9	7
26.6887	24.5669	27.0911	27.1664	27.6194	27.1214	27.0568	24.5007	27.7135	27.3192	23.5003	27.5722				By MS/MS	By MS/MS	By matching	By MS/MS	By MS/MS	By MS/MS	By MS/MS	By MS/MS	By MS/MS	By MS/MS	By MS/MS	By MS/MS			3	3	3	38.2	38.2	38.2	13.368	0	3.5694	1329800000	10	3	1	2	2	2	2	2	1	2	2
29.6693	29.8206	29.8348	29.6916	29.9086	30.0612	29.3556	29.4217	29.2148	29.2897	29.1659	29.1952				By MS/MS	By MS/MS	By MS/MS	By MS/MS	By MS/MS	By MS/MS	By MS/MS	By MS/MS	By MS/MS	By MS/MS	By MS/MS	By MS/MS	+	Gluc_SFuc	31	31	31	52.7	52.7	52.7	82.612	0	323.31	28964000000	411	28	29	26	26	24	28	28	24	25	23
26.5435	26.245	24.9914	24.3529	25.2682	25.7956	26.0462	25.6579	23.4865	25.5028	25.9955	25.6082				By MS/MS	By MS/MS	By MS/MS	By MS/MS		By MS/MS	By MS/MS	By MS/MS	By MS/MS	By MS/MS	By MS/MS				2	2	2	27.5	27.5	27.5	14.793	0	15.266	570550000	10	2	2	1	1	0	2	2	2	1	2
30.161	30.2498	30.4608	30.1931	30.1564	30.2495	29.711	29.8263	29.8197	30.0087	29.7721	29.8515				By MS/MS	By MS/MS	By MS/MS	By MS/MS	By MS/MS	By MS/MS	By MS/MS	By MS/MS	By MS/MS	By MS/MS	By MS/MS	By MS/MS			30	30	30	70.6	70.6	70.6	64.446	0	323.31	30731000000	382	28	28	28	29	29	30	28	25	27	23
28.9313	29.1537	28.8675	28.7314	29.0474	29.4297	29.0708	29.2845	29.1959	29.3696	29.0091	29.1145				By MS/MS	By MS/MS	By MS/MS	By MS/MS	By MS/MS	By MS/MS	By MS/MS	By MS/MS	By MS/MS	By MS/MS	By MS/MS	By MS/MS			6	6	6	56.3	56.3	56.3	15.614	0	128.58	12611000000	124	6	6	5	6	5	4	5	4	5	3
29.2356	29.5789	29.3307	29.1125	29.5155	29.3968	28.774	28.88	28.7434	28.8487	28.6129	28.5477				By MS/MS	By MS/MS	By MS/MS	By MS/MS	By MS/MS	By MS/MS	By MS/MS	By MS/MS	By MS/MS	By MS/MS	By MS/MS	By MS/MS	+	Gluc_SFuc	16	16	16	41.2	41.2	41.2	51.287	0	195.81	15479000000	254	13	14	15	15	14	16	14	14	14	13
29.2424	29.2894	29.2746	29.4189	29.3081	29.3653	28.4581	28.3631	28.3223	28.2852	28.6289	28.2186				By MS/MS	By MS/MS	By MS/MS	By MS/MS	By MS/MS	By MS/MS	By MS/MS	By MS/MS	By MS/MS	By MS/MS	By MS/MS	By MS/MS	+	Gluc_SFuc	12	12	12	76.6	76.6	76.6	22.434	0	323.31	11061000000	159	10	9	8	10	10	12	9	8	9	7
27.8099	27.638	27.8947	27.7694	27.6197	28.127	28.5604	28.8849	28.5837	28.6697	28.4073	28.7901				By MS/MS	By MS/MS	By MS/MS	By MS/MS	By MS/MS	By MS/MS	By MS/MS	By MS/MS	By MS/MS	By MS/MS	By MS/MS	By MS/MS	+	Gluc_SFuc	9	7	7	46.9	34	34	32.496	0	69.777	3949700000	69	9	5	7	8	7	7	9	9	9	9
25.2378	25.4127	25.2823	25.361	26.3781	25.7975	25.4228	25.2017	25.3502	25.7491	25.5594	25.8696				By MS/MS	By MS/MS	By MS/MS	By MS/MS	By MS/MS	By MS/MS	By MS/MS	By MS/MS	By MS/MS	By MS/MS	By MS/MS	By MS/MS			7	7	7	27.4	27.4	27.4	26.873	0	7.9941	513330000	25	3	4	4	3	3	5	4	3	3	4
26.4283	25.9789	26.5702	26.5486	26.2286	26.0958	26.5724	26.5417	26.5455	27.169	26.6543	27.1504				By MS/MS	By MS/MS	By MS/MS	By MS/MS	By MS/MS	By MS/MS	By MS/MS	By MS/MS	By MS/MS	By MS/MS	By MS/MS	By MS/MS			10	10	10	25.4	25.4	25.4	48.779	0	87.214	1599000000	68	7	3	6	7	7	6	9	7	8	9
25.2655	25.3811	26.0926	25.6216	25.2638	25.3084	25.2225	25.2885	25.2496	25.06	25.0672	25.0758				By MS/MS	By MS/MS	By MS/MS	By MS/MS	By MS/MS	By MS/MS	By MS/MS	By MS/MS	By MS/MS	By MS/MS	By MS/MS	By MS/MS			5	5	5	18.7	18.7	18.7	43.748	0	51.032	487980000	27	3	4	4	4	3	3	5	5	5	5
31.4154	31.3767	31.232	31.4181	31.4243	31.4999	31.548	31.3632	31.6043	31.5511	31.4823	31.5512				By MS/MS	By MS/MS	By MS/MS	By MS/MS	By MS/MS	By MS/MS	By MS/MS	By MS/MS	By MS/MS	By MS/MS	By MS/MS	By MS/MS			20	20	19	84.9	84.9	82.4	35.282	0	323.31	50116000000	405	20	17	20	20	20	18	19	20	19	20
26.4935	26.7278	26.746	26.0896	26.4995	26.9047	27.0093	26.9572	27.015	27.2912	26.7847	27.1711				By MS/MS	By MS/MS	By MS/MS	By MS/MS	By MS/MS	By MS/MS	By MS/MS	By MS/MS	By MS/MS	By MS/MS	By MS/MS	By MS/MS			3	3	3	15.6	15.6	15.6	23.764	0	18.562	1695400000	47	3	3	3	3	3	3	3	3	3	3
27.3857	27.448	27.4543	27.1586	27.3002	27.4328	27.4628	27.4434	27.6174	27.2324	27.2595	27.6193				By MS/MS	By MS/MS	By MS/MS	By MS/MS	By MS/MS	By MS/MS	By MS/MS	By MS/MS	By MS/MS	By MS/MS	By MS/MS	By MS/MS			14	14	14	49.2	49.2	49.2	44.347	0	73.564	3169100000	92	8	11	10	10	6	11	10	9	8	8
27.1454	27.7359	27.095	27.3295	27.8259	27.9352	27.3637	27.5777	27.2492	27.6262	27.1365	27.6081				By MS/MS	By MS/MS	By MS/MS	By MS/MS	By MS/MS	By MS/MS	By MS/MS	By MS/MS	By MS/MS	By MS/MS	By MS/MS	By MS/MS			5	5	5	12.5	12.5	12.5	42.928	0	11.374	2024000000	43	4	4	4	3	4	4	4	4	3	3
28.0817	28.3615	28.2631	28.0254	28.2973	28.2624	28.3246	28.2768	28.5075	28.4656	28.3035	28.2727				By MS/MS	By MS/MS	By MS/MS	By MS/MS	By MS/MS	By MS/MS	By MS/MS	By MS/MS	By MS/MS	By MS/MS	By MS/MS	By MS/MS			14	13	13	43.4	41.5	41.5	46.293	0	141.15	5108400000	126	11	12	10	13	10	12	12	11	11	10
25.9546	26.2299	26.5324	26.1374	26.0975	26.5331	26.5932	26.7619	26.7955	27.0739	26.8113	26.8721				By MS/MS	By MS/MS	By MS/MS	By MS/MS	By matching	By MS/MS	By MS/MS	By MS/MS	By MS/MS	By MS/MS	By MS/MS	By MS/MS	+	Gluc_SFuc	7	7	7	31	31	31	35.203	0	19.43	845110000	37	3	2	4	4	4	5	6	6	6	6
26.4779	26.4169	26.9992	26.7447	27.1288	26.7285	26.4881	26.8287	26.833	26.8261	26.6431	27.3336				By MS/MS	By MS/MS	By MS/MS	By MS/MS	By MS/MS	By MS/MS	By MS/MS	By MS/MS	By MS/MS	By MS/MS	By MS/MS	By MS/MS			7	7	7	46.3	46.3	46.3	23.748	0	108.07	1800200000	69	5	5	6	7	6	5	4	5	4	5
27.4188	25.965	26.4251	26.7988	26.1134	26.1482	25.2254	25.536	25.1932	24.5558	24.3727	23.6733				By MS/MS	By MS/MS	By MS/MS	By MS/MS	By MS/MS	By MS/MS	By matching	By MS/MS	By matching			By matching	+	Gluc_SFuc	4	4	4	22	22	22	32.002	0	69.597	512150000	19	3	2	2	3	2	2	1	1	1	0
26.1511	26.2104	26.3303	26.436	25.9413	26.6298	25.2797	25.8339	25.5831	25.2531	25.149	25.466				By MS/MS	By MS/MS	By MS/MS	By MS/MS	By MS/MS	By MS/MS	By MS/MS	By MS/MS	By MS/MS	By MS/MS	By MS/MS	By MS/MS	+	Gluc_SFuc	5	5	5	29.1	29.1	29.1	24.077	0	44.228	1177200000	35	5	4	5	5	4	5	4	3	4	2
27.0664	26.3153	26.363	26.7962	26.6306	26.7448	24.6643	25.6602	25.5702	25.2314	25.5369	25.6963				By MS/MS	By MS/MS	By MS/MS	By MS/MS	By MS/MS	By MS/MS	By MS/MS	By MS/MS	By MS/MS	By MS/MS	By MS/MS	By MS/MS	+	Gluc_SFuc	12	12	12	31.1	31.1	31.1	47.343	0	66.449	2001000000	66	10	5	9	11	8	10	5	5	8	8
28.3352	28.2042	28.1116	28.4645	27.7377	28.1651	27.6328	27.7492	27.6189	27.9072	27.4874	27.7591				By MS/MS	By MS/MS	By MS/MS	By MS/MS	By MS/MS	By MS/MS	By MS/MS	By MS/MS	By MS/MS	By MS/MS	By MS/MS	By MS/MS			13	13	13	47.7	47.7	47.7	48.133	0	256.23	5067200000	116	12	9	8	12	11	10	7	8	9	9
25.0059	24.9431	25.2899	24.6244	24.6215	25.7884	25.1189	25.3665	24.9874	25.3734	24.9754	25.0401				By MS/MS	By MS/MS	By MS/MS	By MS/MS	By MS/MS	By MS/MS	By MS/MS	By MS/MS	By MS/MS	By MS/MS	By MS/MS	By MS/MS			5	5	5	26.1	26.1	26.1	36.081	0	18.352	336870000	18	3	3	4	2	3	3	2	4	2	3
24.1841	23.8655	24.6582	23.5966	24.1773	25.3331	26.0814	25.4311	25.4847	25.4021	24.6727	25.5331				By matching	By matching		By MS/MS	By matching	By MS/MS	By MS/MS	By MS/MS	By MS/MS	By MS/MS	By MS/MS	By MS/MS	+	Gluc_SFuc	4	4	4	12.7	12.7	12.7	45.16	0	5.7954	204050000	12	1	1	0	1	1	2	4	1	2	2
26.2027	25.9124	26.3667	26.1842	26.1377	26.0129	26.8546	27.6893	27.0432	27.4816	26.7242	26.6757				By MS/MS	By MS/MS	By MS/MS	By MS/MS	By MS/MS	By MS/MS	By MS/MS	By MS/MS	By MS/MS	By MS/MS	By MS/MS	By MS/MS	+	Gluc_SFuc	5	5	5	72.9	72.9	72.9	10.643	0	31.877	1047600000	43	4	5	3	3	4	4	5	5	5	4
27.3678	27.6107	27.0781	27.6077	27.5067	27.765	28.1527	28.4786	28.2709	28.3737	28.277	28.339				By MS/MS	By MS/MS	By MS/MS	By MS/MS	By MS/MS	By MS/MS	By MS/MS	By MS/MS	By MS/MS	By MS/MS	By MS/MS	By MS/MS	+	Gluc_SFuc	16	16	16	20.8	20.8	20.8	105.45	0	46.955	3769400000	107	13	9	11	10	8	12	11	14	12	13
27.5566	27.573	27.8674	27.8656	26.9107	27.6511	28.109	28.2606	27.8831	28.039	27.849	28.0511				By MS/MS	By MS/MS	By MS/MS	By MS/MS	By MS/MS	By MS/MS	By MS/MS	By MS/MS	By MS/MS	By MS/MS	By MS/MS	By MS/MS			3	3	3	26.1	26.1	26.1	20.341	0	34.722	1669900000	55	2	3	3	3	2	3	2	3	2	3
27.063	26.9618	26.5982	26.1039	25.3707	26.4655	27.5384	27.1375	27.0771	27.301	26.745	27.4261				By MS/MS	By MS/MS	By MS/MS	By MS/MS	By MS/MS	By MS/MS	By MS/MS	By MS/MS	By MS/MS	By MS/MS	By MS/MS	By MS/MS	+	Gluc_SFuc	5	4	4	19.9	17.3	17.3	31.478	0	33.286	1046700000	38	3	4	4	4	3	4	4	5	4	4
27.5818	27.4301	27.3493	27.8596	28.0579	27.7338	27.683	27.8582	27.6844	27.917	27.9245	27.9985				By MS/MS	By MS/MS	By MS/MS	By MS/MS	By MS/MS	By MS/MS	By MS/MS	By MS/MS	By MS/MS	By MS/MS	By MS/MS	By MS/MS			13	13	13	37.8	37.8	37.8	45.858	0	139.73	3864500000	110	9	9	8	10	9	10	11	11	11	11
28.8705	30.758	29.7111	29.4809	28.648	31.0275	31.3425	31.2492	31.9229	31.3486	31.8901	31.0776				By MS/MS	By MS/MS	By MS/MS	By MS/MS	By MS/MS	By MS/MS	By MS/MS	By MS/MS	By MS/MS	By MS/MS	By MS/MS	By MS/MS	+	Gluc_SFuc	4	4	4	63.5	63.5	63.5	7.6807	0	132.31	15905000000	66	2	2	2	2	3	4	4	3	4	3
26.772	26.4569	26.4733	26.5962	26.5258	26.7615	26.9835	26.2848	26.8714	26.8221	26.7783	26.5689				By MS/MS	By MS/MS	By MS/MS	By MS/MS	By MS/MS	By MS/MS	By MS/MS	By MS/MS	By MS/MS	By MS/MS	By MS/MS	By MS/MS			14	14	14	36.6	36.6	36.6	47.395	0	52.14	2538400000	95	10	11	10	13	12	12	10	9	11	9
27.1178	27.6851	27.4829	26.7594	26.6366	27.3403	27.6402	27.4356	27.294	27.3797	27.3007	27.0938				By MS/MS	By MS/MS	By MS/MS	By MS/MS	By MS/MS	By MS/MS	By MS/MS	By MS/MS	By MS/MS	By MS/MS	By MS/MS	By MS/MS			9	9	9	30.6	30.6	30.6	39.729	0	48.942	3365800000	96	8	8	8	8	7	7	8	8	7	7
26.1499	25.3531	25.4965	26.1668	26.3986	25.2863	25.6431	25.3516	26.0053	25.8909	26.533	25.7852				By MS/MS	By MS/MS	By MS/MS	By MS/MS	By MS/MS	By MS/MS	By MS/MS	By MS/MS	By MS/MS	By MS/MS	By MS/MS	By MS/MS			5	5	5	12.6	12.6	12.6	51.15	0	16.432	628900000	24	2	3	4	4	3	2	3	3	2	4
27.8238	27.865	27.8466	27.7979	27.8635	28.3352	27.3256	27.8454	27.8824	27.7409	27.3359	27.9331				By MS/MS	By MS/MS	By MS/MS	By MS/MS	By MS/MS	By MS/MS	By MS/MS	By MS/MS	By MS/MS	By MS/MS	By MS/MS	By MS/MS			11	11	11	72.6	72.6	72.6	28.742	0	101.11	3621700000	97	7	7	7	6	6	7	8	8	6	6
29.6225	29.6806	29.6345	29.5428	29.5804	29.8138	29.4372	29.6704	29.5786	29.5542	29.5941	29.6643				By MS/MS	By MS/MS	By MS/MS	By MS/MS	By MS/MS	By MS/MS	By MS/MS	By MS/MS	By MS/MS	By MS/MS	By MS/MS	By MS/MS			12	12	12	86.2	86.2	86.2	26.429	0	323.31	19051000000	299	12	12	12	11	11	11	10	11	10	10
26.891	27.0614	26.7357	26.5759	26.4759	26.9562	27.1571	27.1832	27.2173	27.4347	26.7514	27.1472				By MS/MS	By MS/MS	By MS/MS	By MS/MS	By MS/MS	By MS/MS	By MS/MS	By MS/MS	By MS/MS	By MS/MS	By MS/MS	By MS/MS			8	8	8	47.9	47.9	47.9	25.99	0	119.63	2367500000	83	7	4	6	6	6	7	8	7	5	5
25.83	24.7961	25.6174	25.9665	24.7474	25.073	24.8374	25.0156	24.8447	24.3178	25.2065	24.7538				By MS/MS	By MS/MS	By MS/MS	By MS/MS	By MS/MS	By MS/MS	By MS/MS	By MS/MS	By MS/MS	By MS/MS	By MS/MS	By MS/MS			5	5	5	24.4	24.4	24.4	33.81	0	34.194	518140000	37	3	4	5	3	5	4	4	5	5	4
30.4531	30.4369	30.0421	29.683	29.9521	30.4706	30.2443	30.4603	30.2886	31.0454	30.2899	30.2376				By MS/MS	By MS/MS	By MS/MS	By MS/MS	By MS/MS	By MS/MS	By MS/MS	By MS/MS	By MS/MS	By MS/MS	By MS/MS	By MS/MS			8	8	8	39.4	39.4	39.4	35.075	0	13.782	8502800000	42	4	3	5	5	5	4	5	4	4	4
27.6619	28.2411	27.6134	28.3412	28.0352	27.8227	26.0927	26.605	26.0402	25.8182	25.7983	26.8087				By MS/MS	By MS/MS	By MS/MS	By MS/MS	By MS/MS	By MS/MS	By MS/MS	By MS/MS	By MS/MS	By MS/MS	By MS/MS	By MS/MS	+	Gluc_SFuc	9	9	9	22	22	22	56.878	0	34.607	1808400000	31	7	9	6	6	6	8	6	7	5	4
27.5639	27.3192	27.9155	27.8294	28.0339	27.2839	26.979	27.0476	26.8276	27.462	27.1595	27.8737				By MS/MS	By MS/MS	By MS/MS	By MS/MS	By MS/MS	By MS/MS	By MS/MS	By MS/MS	By MS/MS	By MS/MS	By MS/MS	By MS/MS			8	8	8	21.2	21.2	21.2	55.267	0	12.558	1837300000	28	5	3	4	4	4	6	5	4	3	3
25.7834	26.0692	26.1126	26.1675	25.974	25.6492	25.6936	25.8758	25.48	25.5066	25.6461	25.4074				By MS/MS	By MS/MS	By MS/MS	By MS/MS	By MS/MS	By MS/MS	By MS/MS	By MS/MS	By MS/MS	By MS/MS	By MS/MS	By MS/MS			8	8	8	57.9	57.9	57.9	22.89	0	61.413	935320000	47	5	4	5	7	3	4	5	5	5	5
26.0371	26.1956	25.8063	26.0934	25.358	26.027	26.2199	25.9785	26.3449	26.257	26.1302	26.4546				By MS/MS	By MS/MS	By MS/MS	By MS/MS	By MS/MS	By MS/MS	By MS/MS	By MS/MS	By MS/MS	By MS/MS	By MS/MS	By MS/MS			5	5	5	11.3	11.3	11.3	55.186	0	14.059	679930000	30	3	3	2	4	1	3	3	4	3	4
29.9573	30.0217	29.6489	30.2112	30.3183	30.1285	30.1015	30.2632	30.3444	30.3631	30.3927	30.4734				By MS/MS	By MS/MS	By MS/MS	By MS/MS	By MS/MS	By MS/MS	By MS/MS	By MS/MS	By MS/MS	By MS/MS	By MS/MS	By MS/MS			11	11	11	57.1	57.1	57.1	33.19	0	323.31	20725000000	208	11	11	10	10	11	10	11	10	10	10
29.2105	29.5456	29.5522	29.0238	29.187	29.3736	29.951	30.0504	29.7395	30.0457	29.6804	29.7778				By MS/MS	By MS/MS	By MS/MS	By MS/MS	By MS/MS	By MS/MS	By MS/MS	By MS/MS	By MS/MS	By MS/MS	By MS/MS	By MS/MS			13	13	13	39.7	39.7	39.7	42.009	0	126.6	11798000000	140	11	12	11	10	10	9	11	11	12	12
29.3439	29.4058	29.4927	29.4196	29.4886	29.563	29.3842	29.4625	29.4311	29.4028	29.4108	29.4607				By MS/MS	By MS/MS	By MS/MS	By MS/MS	By MS/MS	By MS/MS	By MS/MS	By MS/MS	By MS/MS	By MS/MS	By MS/MS	By MS/MS			45	45	45	61.3	61.3	61.3	109.98	0	323.31	39824000000	597	38	36	37	36	37	39	39	38	36	34
27.038	27.316	27.2065	27.0511	26.8014	27.4472	27.1644	27.9211	27.1361	27.2638	26.8083	27.1616				By MS/MS	By MS/MS	By MS/MS	By MS/MS	By MS/MS	By MS/MS	By MS/MS	By MS/MS	By MS/MS	By MS/MS	By MS/MS	By MS/MS			10	10	10	41.5	41.5	41.5	33.057	0	84.976	2463500000	86	10	8	6	9	6	8	6	5	7	8
29.4193	29.3127	29.1499	29.1241	29.2015	29.3948	29.096	28.9916	29.0265	29.0015	28.9285	28.8641				By MS/MS	By MS/MS	By MS/MS	By MS/MS	By MS/MS	By MS/MS	By MS/MS	By MS/MS	By MS/MS	By MS/MS	By MS/MS	By MS/MS			13	13	13	55.9	55.9	55.9	33.212	0	221.8	10795000000	158	9	11	11	9	10	11	10	10	11	12
26.3546	26.9516	27.1643	26.3452	24.7016	27.0406	27.0432	27.2607	26.828	26.9387	26.7839	27.219				By MS/MS	By MS/MS	By MS/MS	By MS/MS	By MS/MS	By MS/MS	By MS/MS	By MS/MS	By MS/MS	By MS/MS	By MS/MS	By MS/MS			6	6	6	28.6	28.6	28.6	22.865	0	62.831	1484700000	38	5	5	4	5	2	5	4	6	4	6
24.7162	24.8839	24.8067	24.139	24.5427	25.1912	25.0594	25.2431	25.2719	25.2972	25.3197	25.5809				By MS/MS	By MS/MS	By MS/MS	By MS/MS	By MS/MS	By MS/MS	By MS/MS	By MS/MS	By MS/MS	By MS/MS	By MS/MS	By MS/MS			5	5	5	8.9	8.9	8.9	86.575	0	5.9596	331710000	16	4	2	2	1	4	2	2	3	4	2
27.3071	27.5293	27.1304	27.4535	27.2351	27.3536	27.8039	27.9957	27.664	27.9496	27.6077	27.5412				By MS/MS	By MS/MS	By MS/MS	By MS/MS	By MS/MS	By MS/MS	By MS/MS	By MS/MS	By MS/MS	By MS/MS	By MS/MS	By MS/MS			8	8	8	57.7	57.7	57.7	25.894	0	91.83	4167700000	86	7	5	7	8	6	7	6	6	8	5
26.7876	27.0241	26.9647	27.0722	27.1084	27.3331	27.4488	27.7337	27.5117	27.6497	27.732	27.5628				By MS/MS	By MS/MS	By MS/MS	By MS/MS	By MS/MS	By MS/MS	By MS/MS	By MS/MS	By MS/MS	By MS/MS	By MS/MS	By MS/MS	+	Gluc_SFuc	15	15	15	51	51	51	60.139	0	131.85	2147000000	111	7	8	8	7	6	7	12	12	12	11
27.9041	27.897	28.1111	27.9823	27.8148	28.1795	28.5185	28.8286	28.7712	28.5007	28.3368	28.5245				By MS/MS	By MS/MS	By MS/MS	By MS/MS	By MS/MS	By MS/MS	By MS/MS	By MS/MS	By MS/MS	By MS/MS	By MS/MS	By MS/MS	+	Gluc_SFuc	7	7	6	69.5	69.5	56.5	14.37	0	143.74	6822200000	99	7	6	7	7	7	6	7	7	7	6
25.3925	25.8572	25.4845	25.0892	25.4814	24.5899	26.352	26.8589	26.5761	27.0171	26.2822	26.5415				By MS/MS	By MS/MS	By MS/MS	By MS/MS	By MS/MS	By MS/MS	By MS/MS	By MS/MS	By MS/MS	By MS/MS	By MS/MS	By MS/MS	+	Gluc_SFuc	4	4	4	14.7	14.7	14.7	31.209	0	4.6466	525010000	20	2	3	3	1	3	2	4	4	4	3
24.8291	24.5285	24.8912	24.608	24.6363	24.6783	25.3918	24.9345	24.8881	25.6145	25.4294	24.71				By MS/MS	By MS/MS	By MS/MS	By MS/MS	By MS/MS	By MS/MS	By MS/MS	By MS/MS	By MS/MS	By MS/MS	By MS/MS	By MS/MS			4	4	4	54.7	54.7	54.7	10.752	0	31.381	415550000	24	4	4	4	4	2	4	4	2	4	3
24.7376	24.7492	24.1779	24.7192	23.733	24.9885	25.0372	24.7913	24.8971	25.1831	25.1608	25.7427				By MS/MS	By matching	By matching	By matching	By matching	By MS/MS	By MS/MS	By MS/MS	By MS/MS	By MS/MS	By matching	By MS/MS			5	5	5	15.4	15.4	15.4	39.758	0	3.1744	252860000	9	3	2	1	2	1	2	3	3	4	3
26.6617	26.5582	26.1833	26.6078	26.6106	26.6189	27.1038	26.875	26.9874	26.9438	27.1667	27.1578				By MS/MS	By MS/MS	By MS/MS	By MS/MS	By MS/MS	By MS/MS	By MS/MS	By MS/MS	By MS/MS	By MS/MS	By MS/MS	By MS/MS			9	9	9	21.1	21.1	21.1	73.706	0	60.279	1747100000	68	7	7	5	4	4	8	7	6	8	6
30.1386	30.0256	30.0338	29.8843	29.7812	30.005	32.9853	32.6836	32.8817	32.5732	33.0365	32.7387				By MS/MS	By MS/MS	By MS/MS	By MS/MS	By MS/MS	By MS/MS	By MS/MS	By MS/MS	By MS/MS	By MS/MS	By MS/MS	By MS/MS	+	Gluc_SFuc	30	30	30	81.9	81.9	81.9	58.296	0	323.31	50729000000	395	14	20	18	14	16	22	30	29	29	25
28.011	27.8788	27.8863	28.017	28.1215	28.0796	28.3336	28.5529	28.5526	28.4475	28.4793	28.4226				By MS/MS	By MS/MS	By MS/MS	By MS/MS	By MS/MS	By MS/MS	By MS/MS	By MS/MS	By MS/MS	By MS/MS	By MS/MS	By MS/MS			17	17	17	64.7	64.7	64.7	36.279	0	245.07	8207200000	178	14	13	13	15	13	15	14	14	13	14
29.0916	28.7796	28.6615	29.0988	28.852	29.1625	28.1229	28.2026	28.6364	28.7376	28.5814	28.6267				By MS/MS	By MS/MS	By MS/MS	By MS/MS	By MS/MS	By MS/MS	By MS/MS	By MS/MS	By MS/MS	By MS/MS	By MS/MS	By MS/MS			4	4	4	51.4	51.4	51.4	14.458	0	102.18	4148200000	40	4	4	4	4	3	4	3	3	4	3
26.7987	27.052	26.9074	27.2279	27.7742	27.3823	27.486	27.364	27.6367	27.6027	27.5595	27.8406				By MS/MS	By MS/MS	By MS/MS	By MS/MS	By MS/MS	By MS/MS	By MS/MS	By MS/MS	By MS/MS	By MS/MS	By MS/MS	By MS/MS			3	3	3	26.1	26.1	26.1	9.5849	0	5.5834	1329000000	32	2	3	2	2	3	3	3	3	3	2
27.3283	27.5128	27.5462	27.5746	27.3903	27.553	27.863	27.9703	27.7856	27.6942	28.2615	27.7249				By MS/MS	By MS/MS	By MS/MS	By MS/MS	By MS/MS	By MS/MS	By MS/MS	By MS/MS	By MS/MS	By MS/MS	By MS/MS	By MS/MS			7	7	7	52	52	52	22.529	0	22.607	2429800000	39	5	5	6	4	4	7	5	5	5	4
29.928	29.897	29.8026	29.7621	29.7584	29.6492	30.4194	30.4566	30.3021	30.5102	30.3948	30.4318				By MS/MS	By MS/MS	By MS/MS	By MS/MS	By MS/MS	By MS/MS	By MS/MS	By MS/MS	By MS/MS	By MS/MS	By MS/MS	By MS/MS	+	Gluc_SFuc	11	11	11	68.9	68.9	68.9	21.728	0	279.41	29664000000	315	9	11	10	9	10	9	11	11	11	10
27.6012	27.0555	27.118	27.4427	26.8781	27.2295	27.5701	27.6897	27.5757	27.7746	27.7781	27.9214				By MS/MS	By MS/MS	By MS/MS	By MS/MS	By MS/MS	By MS/MS	By MS/MS	By MS/MS	By MS/MS	By MS/MS	By MS/MS	By MS/MS			10	10	10	45.4	45.4	45.4	37.19	0	56.568	2246400000	64	6	5	5	6	2	5	10	9	5	7
26.7049	26.4904	26.4312	26.3119	26.4971	26.3869	26.862	26.5972	26.7269	27.2613	26.766	27.1505				By MS/MS	By MS/MS	By MS/MS	By MS/MS	By MS/MS	By MS/MS	By MS/MS	By MS/MS	By MS/MS	By MS/MS	By MS/MS	By MS/MS			5	5	5	10.5	10.5	10.5	72.666	0	51.807	1302200000	39	3	4	3	3	4	5	4	5	3	3
34.6595	34.4679	34.6036	34.6365	34.5373	34.4379	34.7411	34.7048	34.6079	34.7457	34.9863	34.6537				By MS/MS	By MS/MS	By MS/MS	By MS/MS	By MS/MS	By MS/MS	By MS/MS	By MS/MS	By MS/MS	By MS/MS	By MS/MS	By MS/MS			10	10	10	48.7	48.7	48.7	34.618	0	323.31	318360000000	733	10	10	10	9	8	10	10	10	10	10
27.9728	27.9167	27.5438	27.8302	27.2944	27.5998	28.3044	28.1799	27.8293	27.747	28.2176	28.0344				By MS/MS	By MS/MS	By MS/MS	By MS/MS	By MS/MS	By MS/MS	By MS/MS	By MS/MS	By MS/MS	By MS/MS	By MS/MS	By MS/MS			5	5	5	9.5	9.5	9.5	62.052	0	132.18	2730200000	106	3	3	4	3	3	5	5	5	5	4
28.0174	27.6944	27.4371	27.3739	27.3758	28.3503	27.0707	27.8582	26.8987	27.0746	24.7609	25.374				By MS/MS	By MS/MS	By MS/MS	By MS/MS	By MS/MS	By MS/MS	By MS/MS	By MS/MS	By MS/MS	By MS/MS	By MS/MS	By MS/MS	+	Gluc_SFuc	5	5	5	21.5	21.5	21.5	35.35	0	30.402	1487800000	20	2	3	3	5	4	5	2	2	3	4
28.5891	28.5321	28.5082	28.7395	28.4424	28.771	28.4814	28.5554	28.4223	28.8144	28.5278	28.4797				By MS/MS	By MS/MS	By MS/MS	By MS/MS	By MS/MS	By MS/MS	By MS/MS	By MS/MS	By MS/MS	By MS/MS	By MS/MS	By MS/MS			13	13	13	62.1	62.1	62.1	38.221	0	323.31	10170000000	148	13	10	11	12	11	10	10	10	10	9
31.3805	31.5409	31.464	31.4398	31.4746	31.7819	31.2658	31.4545	31.4723	31.6724	31.4103	31.5007				By MS/MS	By MS/MS	By MS/MS	By MS/MS	By MS/MS	By MS/MS	By MS/MS	By MS/MS	By MS/MS	By MS/MS	By MS/MS	By MS/MS			24	24	24	71.9	71.9	71.9	51.428	0	323.31	56127000000	470	23	23	23	22	21	23	23	22	24	20
27.4505	27.2493	26.9453	26.8969	27.3286	27.5265	26.8827	27.7473	27.3803	27.9549	27.2819	27.6003				By MS/MS	By MS/MS	By MS/MS	By MS/MS	By MS/MS	By MS/MS	By MS/MS	By MS/MS	By MS/MS	By MS/MS	By MS/MS	By MS/MS			10	10	10	36.3	36.3	36.3	26.647	0	16.012	2127400000	59	5	6	6	8	5	7	6	8	7	8
25.8723	25.84	25.7351	25.5478	25.9697	26.6262	25.7635	26.5028	26.1911	26.2993	26.2457	26.5406				By MS/MS	By MS/MS	By MS/MS	By MS/MS	By MS/MS	By MS/MS	By MS/MS	By MS/MS	By MS/MS	By MS/MS	By MS/MS	By MS/MS			7	7	7	18.7	18.7	18.7	58.468	0	17.321	1017400000	45	5	6	5	5	5	5	6	4	5	6
25.777	25.871	25.675	25.4854	25.8671	26.0765	25.3037	26.0243	26.1463	26.1269	26.024	26.1208				By MS/MS	By MS/MS	By MS/MS	By MS/MS	By MS/MS	By MS/MS	By MS/MS	By MS/MS	By MS/MS	By MS/MS	By MS/MS	By MS/MS			7	7	7	31	31	31	35.74	0	12.751	636560000	29	3	2	3	4	3	3	4	4	3	4
27.8962	27.6218	27.8731	28.278	28.0286	28.0225	27.5659	27.6384	27.3674	27.4267	27.6901	27.6469				By MS/MS	By MS/MS	By MS/MS	By MS/MS	By MS/MS	By MS/MS	By MS/MS	By MS/MS	By MS/MS	By MS/MS	By MS/MS	By MS/MS			8	8	8	26.3	26.3	26.3	58.446	0	86.926	2628200000	73	5	7	8	6	5	5	6	6	6	6
29.7887	29.9404	29.9221	29.7142	29.6515	29.7482	28.4177	28.9508	29.1	29.1389	28.6446	29.4624				By MS/MS	By MS/MS	By MS/MS	By MS/MS	By MS/MS	By MS/MS	By MS/MS	By MS/MS	By MS/MS	By MS/MS	By MS/MS	By MS/MS	+	Gluc_SFuc	20	20	20	52	52	52	57.621	0	323.31	13175000000	204	18	16	16	18	18	17	13	13	16	16
24.4986	24.073	24.6709	24.6538	25.1567	24.6951	24.9892	23.9291	25.1523	25.1548	24.7942	24.4658				By MS/MS	By matching	By MS/MS	By MS/MS	By matching	By MS/MS						By matching			2	2	2	7.9	7.9	7.9	29.301	0	6.8234	104650000	5	2	1	2	2	1	1	0	0	0	0
28.8849	28.4731	28.9059	28.8569	28.1325	27.9905	28.8032	28.3393	27.9581	28.4297	28.5171	28.5732				By MS/MS	By MS/MS	By MS/MS	By MS/MS	By MS/MS	By MS/MS	By MS/MS	By MS/MS	By MS/MS	By MS/MS	By MS/MS	By MS/MS			5	5	5	12.7	12.7	12.7	51.652	0	85.717	3225000000	63	3	3	3	3	3	3	5	4	3	4
25.7725	25.4629	25.4507	25.7869	25.7918	25.748	25.3847	25.3821	25.3218	25.3932	26.0645	25.1999				By MS/MS	By MS/MS	By MS/MS	By MS/MS	By MS/MS	By MS/MS	By MS/MS	By MS/MS	By MS/MS	By MS/MS	By MS/MS	By MS/MS			6	6	6	26.7	26.7	26.7	35.456	0	46.074	696290000	31	5	4	2	5	4	5	5	5	2	3
28.7873	28.7137	28.8862	28.6877	28.9126	28.4347	28.6696	28.9496	28.9942	28.996	28.8464	28.8212				By MS/MS	By MS/MS	By MS/MS	By MS/MS	By MS/MS	By MS/MS	By MS/MS	By MS/MS	By MS/MS	By MS/MS	By MS/MS	By MS/MS			7	7	7	32.5	32.5	32.5	31.691	0	85.066	4355600000	68	5	5	5	6	4	7	6	6	6	5
27.536	27.0611	27.4818	26.7243	27.5248	27.4657	27.5402	27.431	27.6684	27.7707	27.3262	27.4305				By MS/MS	By MS/MS	By MS/MS	By MS/MS	By MS/MS	By MS/MS	By MS/MS	By MS/MS	By MS/MS	By MS/MS	By MS/MS	By MS/MS			5	5	5	24.4	24.4	24.4	30.666	0	52.749	1714600000	71	5	4	5	5	4	5	5	5	4	4
28.0616	27.5029	27.5754	27.819	27.9256	27.4782	27.5689	27.5867	27.3994	27.4868	27.4959	27.7491				By MS/MS	By MS/MS	By MS/MS	By MS/MS	By MS/MS	By MS/MS	By MS/MS	By MS/MS	By MS/MS	By MS/MS	By MS/MS	By MS/MS			2	2	2	8.5	8.5	8.5	32.996	0	11.611	1479500000	27	2	2	2	2	2	2	2	2	2	2
25.4333	23.5364	25.4068	23.4234	25.4842	25.3939	25.7022	25.4837	25.215	25.3104	25.4405	25.3874				By MS/MS	By MS/MS	By MS/MS	By MS/MS	By MS/MS	By MS/MS	By MS/MS	By MS/MS	By MS/MS	By MS/MS	By MS/MS	By MS/MS			2	2	2	6.6	6.6	6.6	36.84	0	4.7814	350690000	21	2	1	2	1	2	2	2	2	2	2
31.3738	31.3713	31.2998	31.3961	31.422	31.2448	31.4877	31.5625	31.6696	31.6711	31.5709	31.7293				By MS/MS	By MS/MS	By MS/MS	By MS/MS	By MS/MS	By MS/MS	By MS/MS	By MS/MS	By MS/MS	By MS/MS	By MS/MS	By MS/MS			29	29	29	68.3	68.3	68.3	58.874	0	323.31	84495000000	642	27	27	27	25	26	26	28	24	25	20
27.2645	27.323	27.6173	27.5816	27.4273	27.5873	27.6475	27.6678	27.5569	27.1457	27.3615	27.4507				By MS/MS	By MS/MS	By MS/MS	By MS/MS	By MS/MS	By MS/MS	By MS/MS	By MS/MS	By MS/MS	By MS/MS	By MS/MS	By MS/MS			6	6	6	31.1	31.1	31.1	23.31	0	29.889	1790300000	36	4	2	4	4	5	4	5	4	6	6
29.5201	29.3807	29.2262	29.2428	29.0157	29.3346	29.2298	29.5446	29.1383	29.6417	29.1086	29.2595				By MS/MS	By MS/MS	By MS/MS	By MS/MS	By MS/MS	By MS/MS	By MS/MS	By MS/MS	By MS/MS	By MS/MS	By MS/MS	By MS/MS			14	14	14	66.7	66.7	66.7	32.891	0	209.1	11820000000	180	10	11	11	12	12	11	12	11	14	9
25.3572	25.1264	24.9676	24.8372	24.6582	25.7583	23.7418	24.8993	24.8936	24.8754	24.0129	25.2171				By MS/MS	By MS/MS	By MS/MS	By MS/MS	By MS/MS	By MS/MS	By MS/MS	By MS/MS	By MS/MS	By MS/MS	By MS/MS	By MS/MS			2	2	2	16.3	16.3	16.3	27.872	0	18.538	289110000	13	2	2	1	2	1	2	1	2	2	1
25.4573	24.3948	23.3934	25.7474	24.92	25.6864	27.4445	27.4968	26.4555	27.308	26.6146	27.256				By MS/MS	By MS/MS	By MS/MS	By MS/MS	By matching	By MS/MS	By MS/MS	By MS/MS	By MS/MS	By MS/MS	By MS/MS	By MS/MS	+	Gluc_SFuc	4	4	4	15.7	15.7	15.7	34.755	0	16.546	786090000	23	2	2	1	3	2	3	4	4	4	2
24.2618	24.2626	24.3568	24.1226	24.6357	25.3513	23.9885	25.1393	25.1333	24.2856	25.5162	24.3283				By MS/MS	By matching	By MS/MS	By MS/MS		By MS/MS		By MS/MS	By matching						3	3	3	10.8	10.8	10.8	34.433	0.0096282	1.213	120820000	4	2	1	2	2	0	2	0	2	1	0
30.7137	31.4523	31.3203	31.279	30.4936	30.2752	28.5541	28.822	26.1593	29.6221	29.2057	28.8223				By MS/MS	By MS/MS	By MS/MS	By MS/MS	By MS/MS	By MS/MS	By MS/MS	By MS/MS	By matching	By MS/MS	By MS/MS	By matching	+	Gluc_SFuc	5	5	5	17.3	17.3	17.3	40.975	0	5.5181	8192900000	19	4	4	5	4	4	4	3	4	2	3
27.2422	27.5946	27.4427	27.3007	27.4244	27.5464	27.3544	27.0732	27.1971	27.2876	27.2672	27.2251				By MS/MS	By MS/MS	By MS/MS	By MS/MS	By MS/MS	By MS/MS	By MS/MS	By MS/MS	By MS/MS	By MS/MS	By MS/MS	By MS/MS			5	5	5	42.3	42.3	42.3	16.756	0	132.5	1920900000	48	5	5	5	4	5	4	3	4	3	3
24.3909	24.2328	24.3386	24.421	23.9636	24.4061	24.6246	25.1524	25.0073	24.9027	25.013	25.2003				By MS/MS	By MS/MS	By MS/MS	By MS/MS	By MS/MS	By MS/MS	By MS/MS	By MS/MS	By MS/MS	By MS/MS	By MS/MS	By MS/MS	+	Gluc_SFuc	3	3	3	48.6	48.6	48.6	7.6538	0.0050607	1.5908	229310000	14	3	2	2	2	1	2	2	2	2	2
24.9014	26.319	24.5789	25.3133	24.8003	25.1554	26.4847	27.2564	26.9529	26.8669	25.5469	24.2051					By MS/MS		By MS/MS	By MS/MS		By MS/MS	By MS/MS	By MS/MS	By MS/MS	By MS/MS	By MS/MS	+	Gluc_SFuc	2	2	2	33.3	33.3	33.3	10.006	0	12.689	284150000	15	0	2	0	1	1	0	2	2	2	2
28.4528	27.6384	28.1854	27.506	28.1089	27.8736	29.0409	29.1985	28.653	28.7561	28.702	28.9697				By MS/MS	By MS/MS	By MS/MS	By MS/MS	By MS/MS	By MS/MS	By MS/MS	By MS/MS	By MS/MS	By MS/MS	By MS/MS	By MS/MS	+	Gluc_SFuc	3	3	3	30.3	30.3	30.3	11.841	0	16.133	2092400000	38	1	1	2	2	2	3	3	2	3	2
25.7246	26.1984	25.8412	26.1105	25.8289	26.0531	27.9166	26.9465	27.4686	27.1116	27.1265	27.1323				By MS/MS	By MS/MS	By MS/MS	By MS/MS	By MS/MS	By MS/MS	By MS/MS	By MS/MS	By MS/MS	By MS/MS	By MS/MS	By MS/MS	+	Gluc_SFuc	3	3	3	15.3	15.3	15.3	26.03	0	25.327	785020000	17	3	2	2	3	3	2	3	2	3	3
24.8728	23.986	24.8222	23.8363	24.0274	24.2496	25.2806	25.3257	25.0619	25.1443	24.8447	25.3291				By matching	By MS/MS	By MS/MS	By MS/MS	By MS/MS	By MS/MS	By MS/MS	By MS/MS	By MS/MS	By MS/MS	By MS/MS	By MS/MS	+	Gluc_SFuc	3	3	3	11.8	11.8	11.8	46.364	0	26.275	218240000	15	1	2	2	2	2	2	3	3	2	2
26.714	27.3961	27.1857	26.3189	26.6094	26.9952	26.9617	27.0958	27.2573	27.4886	26.9905	26.8362				By MS/MS	By MS/MS	By MS/MS	By MS/MS	By MS/MS	By MS/MS	By MS/MS	By MS/MS	By MS/MS	By MS/MS	By MS/MS	By MS/MS			6	6	6	36.1	36.1	36.1	24.171	0	28.414	1484700000	43	5	3	3	4	5	5	5	5	4	3
24.427	24.4948	25.1586	25.0206	24.5282	24.832	24.2698	24.9207	24.101	24.5363	24.4434	24.4798				By MS/MS	By MS/MS	By MS/MS	By MS/MS	By MS/MS	By MS/MS	By matching	By MS/MS	By MS/MS	By MS/MS	By MS/MS	By MS/MS			9	3	3	38.7	11.3	11.3	36.389	0	9.6593	270640000	15	8	8	8	7	5	8	5	4	6	4
27.003	27.774	27.1503	26.4481	26.0731	26.6396	27.5324	28.0753	27.8757	28.2248	27.3094	27.9213				By MS/MS	By MS/MS	By MS/MS	By MS/MS	By MS/MS	By MS/MS	By MS/MS	By MS/MS	By MS/MS	By MS/MS	By MS/MS	By MS/MS	+	Gluc_SFuc	4	4	4	46	46	46	12.48	0	40.122	1577100000	34	4	2	3	2	3	3	3	2	2	2
26.4684	26.3529	26.4298	25.7007	26.2335	26.6006	26.4541	26.6942	26.6857	26.4155	26.3934	26.5968				By MS/MS	By MS/MS	By MS/MS	By MS/MS	By MS/MS	By MS/MS	By MS/MS	By MS/MS	By MS/MS	By MS/MS	By MS/MS	By MS/MS			3	3	3	30.3	30.3	30.3	17.96	0	10.536	1069100000	31	2	2	2	2	2	2	3	3	3	2
26.7479	26.9725	26.7096	26.687	26.4765	26.9437	26.4225	26.7847	26.4912	26.4992	26.526	26.8299				By MS/MS	By MS/MS	By MS/MS	By MS/MS	By MS/MS	By MS/MS	By MS/MS	By MS/MS	By MS/MS	By MS/MS	By MS/MS	By MS/MS			11	11	11	27.4	27.4	27.4	55.954	0	26.018	1736900000	69	10	8	8	9	8	8	7	8	8	10
26.1761	26.1846	26.5022	26.4558	26.7553	26.4452	25.2776	24.1688	24.6711	24.4267	23.5643	26.1457				By MS/MS	By MS/MS	By MS/MS	By MS/MS	By MS/MS	By MS/MS	By MS/MS	By MS/MS	By MS/MS	By MS/MS	By MS/MS	By MS/MS	+	Gluc_SFuc	4	4	1	43.2	43.2	16.9	13.591	0	44.996	585880000	21	3	2	4	3	3	2	1	1	1	1
28.2573	28.059	28.1367	28.244	28.312	28.1062	29.0871	28.9996	29.0292	29.1703	29.1614	29.2322				By MS/MS	By MS/MS	By MS/MS	By MS/MS	By MS/MS	By MS/MS	By MS/MS	By MS/MS	By MS/MS	By MS/MS	By MS/MS	By MS/MS	+	Gluc_SFuc	37	37	37	46.6	46.6	46.6	111.53	0	323.31	16495000000	425	25	27	26	27	28	30	32	35	32	35
26.4887	26.5022	26.205	26.3134	24.6212	24.3042	25.5624	25.6321	26.2525	26.1323	26.5958	24.8948				By MS/MS	By MS/MS	By MS/MS	By MS/MS	By MS/MS	By matching	By MS/MS	By MS/MS	By MS/MS	By MS/MS	By MS/MS	By MS/MS			3	3	3	10.4	10.4	10.4	31.524	0	5.7112	473020000	15	3	2	2	1	1	1	3	3	3	2
25.8302	25.9552	25.9657	25.4438	25.9908	25.37	26.1492	25.9534	25.6752	25.9368	25.538	25.7445				By MS/MS	By MS/MS	By MS/MS	By MS/MS	By MS/MS	By MS/MS	By MS/MS	By MS/MS	By MS/MS	By MS/MS	By MS/MS	By MS/MS			5	5	5	18	18	18	40.865	0	5.5118	494670000	21	3	3	4	3	4	5	4	5	3	2
27.2072	27.4279	27.2619	27.0436	26.7223	27.2771	27.4936	27.694	27.3917	27.6699	27.459	27.449				By MS/MS	By MS/MS	By MS/MS	By MS/MS	By MS/MS	By MS/MS	By MS/MS	By MS/MS	By MS/MS	By MS/MS	By MS/MS	By MS/MS			10	10	10	58.8	58.8	58.8	25.543	0	233.71	3563200000	91	7	9	5	9	7	9	7	8	7	7
26.3506	26.4654	26.7488	26.7792	26.1324	26.4881	24.8152	24.8979	25.3349	25.1352	25.2539	25.6431				By MS/MS	By MS/MS	By MS/MS	By MS/MS	By MS/MS	By MS/MS	By MS/MS	By MS/MS	By MS/MS	By MS/MS	By MS/MS	By MS/MS	+	Gluc_SFuc	5	5	5	22.1	22.1	22.1	34.75	0	34.408	1252800000	52	4	5	5	4	4	5	4	4	4	4
28.0489	28.0435	27.9036	27.741	27.7728	27.8417	26.8517	26.9854	26.8164	27.0611	26.9763	26.6756				By MS/MS	By MS/MS	By MS/MS	By MS/MS	By MS/MS	By MS/MS	By MS/MS	By MS/MS	By MS/MS	By MS/MS	By MS/MS	By MS/MS	+	Gluc_SFuc	11	11	11	29.8	29.8	29.8	58.558	0	106.6	2896300000	75	10	8	9	10	11	10	8	9	5	9
27.522	27.6482	27.4543	27.7244	27.7609	27.4979	26.0969	26.1718	26.315	26.3305	26.0994	26.2961				By MS/MS	By MS/MS	By MS/MS	By MS/MS	By MS/MS	By MS/MS	By MS/MS	By MS/MS	By MS/MS	By MS/MS	By MS/MS	By MS/MS	+	Gluc_SFuc	17	17	17	80.3	80.3	80.3	36.393	0	163.18	3958000000	120	12	14	12	14	15	15	9	9	9	5
26.917	26.8707	26.7945	27.6648	27.482	26.6266	23.4613	23.9364	23.9724	24.7271	24.0106	25.1037				By MS/MS	By MS/MS	By MS/MS	By MS/MS	By MS/MS	By MS/MS	By MS/MS	By MS/MS	By matching	By MS/MS	By matching	By MS/MS	+	Gluc_SFuc	11	11	11	43.8	43.8	43.8	35.554	0	177.28	2087900000	51	10	10	11	11	9	10	2	2	2	5
25.0203	24.9062	24.9936	25.2348	24.6671	24.9943	24.8354	24.8548	25.7688	25.0732	24.7149	24.6175				By MS/MS	By MS/MS	By MS/MS	By MS/MS	By MS/MS	By MS/MS	By MS/MS	By MS/MS	By MS/MS	By MS/MS	By MS/MS	By MS/MS			3	3	3	9.3	9.3	9.3	48.985	0	11.042	299060000	17	2	2	2	3	3	2	2	2	2	3
24.9818	24.8569	24.6055	25.354	24.5839	25.4706	24.5811	24.8364	24.3797	24.7593	24.3231	24.5608				By MS/MS	By MS/MS	By MS/MS	By MS/MS	By MS/MS	By MS/MS	By MS/MS	By MS/MS	By MS/MS	By MS/MS	By MS/MS	By MS/MS			6	6	6	21.5	21.5	21.5	43.74	0	16.114	457830000	22	5	4	2	4	4	6	4	5	3	5
29.2304	29.3563	29.3668	29.1518	29.3615	29.3002	29.7059	29.9434	29.764	29.9421	29.953	29.9074				By MS/MS	By MS/MS	By MS/MS	By MS/MS	By MS/MS	By MS/MS	By MS/MS	By MS/MS	By MS/MS	By MS/MS	By MS/MS	By MS/MS	+	Gluc_SFuc	16	16	16	76	76	76	32.885	0	317.88	15326000000	272	14	16	15	15	15	15	15	15	16	15
29.5507	29.5584	29.6262	29.4148	29.469	29.5332	29.8655	30.1951	29.9981	30.1809	29.7155	29.9639				By MS/MS	By MS/MS	By MS/MS	By MS/MS	By MS/MS	By MS/MS	By MS/MS	By MS/MS	By MS/MS	By MS/MS	By MS/MS	By MS/MS			6	6	6	36.7	36.7	36.7	22.206	0	174.64	9525700000	112	5	5	6	5	6	6	5	6	5	6
27.3948	27.5452	27.2182	26.7838	26.9484	27.4351	27.6274	27.9408	27.6229	27.6115	27.4881	27.8504				By MS/MS	By MS/MS	By MS/MS	By MS/MS	By MS/MS	By MS/MS	By MS/MS	By MS/MS	By MS/MS	By MS/MS	By MS/MS	By MS/MS			3	3	3	7.5	7.5	7.5	52.083	0	87.386	1298300000	32	2	2	2	2	2	2	2	2	2	2
24.2227	24.8984	25.0786	24.1287	25.4236	25.6939	26.6959	26.17	26.5922	26.5439	26.5498	26.1022				By matching	By matching	By matching	By MS/MS	By matching	By MS/MS	By MS/MS	By MS/MS	By MS/MS	By MS/MS	By MS/MS	By MS/MS	+	Gluc_SFuc	10	10	10	23.4	23.4	23.4	78.482	0	42.137	699530000	36	2	4	3	2	1	4	9	7	6	7
25.1834	25.6237	24.3782	24.7574	24.4788	24.6272	26.2381	25.8708	26.1914	26.0218	26.0221	25.716					By MS/MS	By matching			By MS/MS	By MS/MS	By MS/MS	By MS/MS	By MS/MS	By MS/MS	By MS/MS	+	Gluc_SFuc	3	3	3	16.3	16.3	16.3	36.152	0	11.741	217720000	15	0	1	1	0	0	1	2	2	3	3
26.0168	25.9262	26.2089	26.5334	26.2019	25.7872	26.3648	26.5942	26.3734	26.6447	26.6148	26.6092				By MS/MS	By MS/MS	By MS/MS	By MS/MS	By MS/MS	By MS/MS	By MS/MS	By MS/MS	By MS/MS	By MS/MS	By MS/MS	By MS/MS			6	6	6	47	47	47	22.035	0	57.18	1125300000	59	5	5	4	4	5	5	5	5	5	4
28.6326	28.6649	28.4239	28.3113	28.3092	28.749	27.8935	27.9297	27.9008	27.8935	27.7668	28.1093				By MS/MS	By MS/MS	By MS/MS	By MS/MS	By MS/MS	By MS/MS	By MS/MS	By MS/MS	By MS/MS	By MS/MS	By MS/MS	By MS/MS	+	Gluc_SFuc	19	19	19	44.3	44.3	44.3	57.508	0	229.53	9474400000	188	17	14	15	17	16	17	13	14	13	13
26.4076	26.1635	26.2473	26.1461	26.4148	26.2665	27.4589	27.3916	27.4269	27.3883	27.3084	27.3556				By MS/MS	By MS/MS	By MS/MS	By MS/MS	By MS/MS	By MS/MS	By MS/MS	By MS/MS	By MS/MS	By MS/MS	By MS/MS	By MS/MS	+	Gluc_SFuc	12	12	12	36.9	36.9	36.9	41.376	0	88.566	2128700000	84	5	8	6	8	7	8	11	11	10	11
26.489	25.882	25.6934	25.2508	25.5281	25.9099	30.4795	30.4694	30.4578	30.5754	30.307	30.361				By MS/MS	By MS/MS	By MS/MS	By MS/MS	By MS/MS	By MS/MS	By MS/MS	By MS/MS	By MS/MS	By MS/MS	By MS/MS	By MS/MS	+	Gluc_SFuc	11	11	11	57.5	57.5	57.5	25.601	0	177.83	13352000000	182	4	5	4	4	5	4	11	11	11	11
29.3499	29.6971	29.7338	29.4153	29.5829	29.5059	36.0282	36.1722	35.9488	36.2675	35.6299	36.1538				By MS/MS	By MS/MS	By MS/MS	By MS/MS	By MS/MS	By MS/MS	By MS/MS	By MS/MS	By MS/MS	By MS/MS	By MS/MS	By MS/MS	+	Gluc_SFuc	5	5	5	83.2	83.2	83.2	10.197	0	127.71	355670000000	502	4	4	3	4	4	4	5	5	5	4
29.6742	29.8251	29.7361	29.8394	29.7862	29.8009	36.0018	35.9896	36.0758	36.1428	35.9701	36.2242				By MS/MS	By MS/MS	By MS/MS	By MS/MS	By MS/MS	By MS/MS	By MS/MS	By MS/MS	By MS/MS	By MS/MS	By MS/MS	By MS/MS	+	Gluc_SFuc	23	23	23	67.2	67.2	67.2	42.441	0	323.31	523400000000	1799	15	16	15	16	15	15	22	23	23	22
27.8497	27.3608	27.3844	27.125	27.46	27.6228	32.677	32.9094	33.4775	32.7888	32.6063	32.7905				By MS/MS	By MS/MS	By MS/MS	By MS/MS	By MS/MS	By MS/MS	By MS/MS	By MS/MS	By MS/MS	By MS/MS	By MS/MS	By MS/MS	+	Gluc_SFuc	20	20	20	81	81	81	32.752	0	323.31	53314000000	347	7	9	9	8	7	10	19	19	20	19
24.7109	23.3359	24.088	24.8861	22.9712	22.6234	32.2559	32.2719	32.2057	32.2388	32.1221	32.2163				By MS/MS	By MS/MS	By MS/MS	By MS/MS	By MS/MS	By MS/MS	By MS/MS	By MS/MS	By MS/MS	By MS/MS	By MS/MS	By MS/MS	+	Gluc_SFuc	17	17	17	59.5	59.5	59.5	35.33	0	323.31	32270000000	287	5	5	6	5	4	5	17	16	17	15
25.5173	25.639	25.4934	24.526	26.0852	25.7273	26.3314	26.5687	26.5263	26.5017	26.2136	26.4207				By MS/MS	By MS/MS	By MS/MS	By matching	By MS/MS	By MS/MS	By MS/MS	By MS/MS	By MS/MS	By MS/MS	By MS/MS	By MS/MS	+	Gluc_SFuc	5	5	5	17.8	17.8	17.8	38.232	0	8.6492	619260000	19	2	4	3	1	3	4	4	5	5	5
28.6649	28.262	28.2839	28.9748	28.4003	28.485	32.5722	32.517	32.2673	32.4141	32.4912	32.1296				By MS/MS	By MS/MS	By MS/MS	By MS/MS	By MS/MS	By MS/MS	By MS/MS	By MS/MS	By MS/MS	By MS/MS	By MS/MS	By MS/MS	+	Gluc_SFuc	15	15	15	61.3	61.3	61.3	46.519	0	323.31	18784000000	177	6	5	5	4	5	6	14	13	15	12
23.9023	24.6143	24.4134	24.1194	24.797	25.1639	27.7936	28.0282	28.1127	28.058	27.9643	27.9096						By matching	By matching			By MS/MS	By MS/MS	By MS/MS	By MS/MS	By MS/MS	By MS/MS	+	Gluc_SFuc	6	6	6	33.5	33.5	33.5	25.287	0	76.217	899700000	44	0	0	1	1	0	0	6	6	6	6
24.198	24.257	25.1538	24.668	24.5944	24.4026	27.0954	26.0962	26.6134	26.3079	26.7604	25.7907										By MS/MS	By MS/MS	By MS/MS	By MS/MS	By MS/MS	By MS/MS	+	Gluc_SFuc	2	2	2	10.9	10.9	10.9	30.166	0	41.782	283110000	11	0	0	0	0	0	0	2	2	2	2
21.9999	22.1387	22.2703	22.3767	20.7707	23.2621	29.0871	29.5296	29.2532	29.2855	29.2213	29.3429				By MS/MS	By matching	By MS/MS	By MS/MS	By matching	By MS/MS	By MS/MS	By MS/MS	By MS/MS	By MS/MS	By MS/MS	By MS/MS	+	Gluc_SFuc	14	14	14	50.8	50.8	50.8	35.672	0	143.3	4281900000	102	3	2	3	4	2	4	13	13	12	13
26.2611	26.1675	26.1306	25.3953	26.2084	25.6961	29.985	29.752	29.7142	29.8668	29.7916	29.6851				By MS/MS	By MS/MS	By MS/MS	By MS/MS	By MS/MS	By MS/MS	By MS/MS	By MS/MS	By MS/MS	By MS/MS	By MS/MS	By MS/MS	+	Gluc_SFuc	9	9	9	32.8	32.8	32.8	39.231	0	156.47	5751100000	118	5	4	5	4	4	4	8	8	9	9
24.0801	25.7369	23.6916	23.9111	24.6858	26.9753	28.2537	28.3493	28.3811	29.1619	28.6934	28.2658				By matching	By matching	By matching	By matching	By matching	By matching	By MS/MS	By MS/MS	By MS/MS	By MS/MS	By MS/MS	By MS/MS	+	Gluc_SFuc	6	6	6	26.4	26.4	26.4	31.877	0	38.48	1308600000	41	1	1	1	1	1	2	5	5	5	4
26.0039	25.4272	25.8042	25.2395	24.9189	25.4481	30.1991	30.6162	30.1141	30.3734	30.0809	30.2801				By MS/MS	By MS/MS	By MS/MS	By MS/MS	By MS/MS	By MS/MS	By MS/MS	By MS/MS	By MS/MS	By MS/MS	By MS/MS	By MS/MS	+	Gluc_SFuc	16	16	16	64.1	64.1	64.1	38.06	0	323.31	14295000000	224	7	6	5	6	5	6	15	14	14	14
25.6642	24.6516	25.8824	23.9847	23.8241	25.2131	27.5177	27.0404	27.2153	27.2242	27.2435	27.1616				By MS/MS	By MS/MS	By matching	By MS/MS	By MS/MS	By MS/MS	By MS/MS	By MS/MS	By MS/MS	By MS/MS	By MS/MS	By MS/MS	+	Gluc_SFuc	12	12	12	49.2	49.2	49.2	40.364	0	139.99	1325200000	53	4	1	4	2	2	3	10	7	11	8
26.3351	26.5424	26.2914	26.3589	26.3861	26.822	30.107	30.3106	30.269	30.3416	29.9967	30.2663				By MS/MS	By MS/MS	By MS/MS	By MS/MS	By MS/MS	By MS/MS	By MS/MS	By MS/MS	By MS/MS	By MS/MS	By MS/MS	By MS/MS	+	Gluc_SFuc	15	15	15	79.5	79.5	79.5	25.625	0	323.31	12672000000	184	7	5	8	7	7	9	13	14	14	13
27.3307	27.6555	27.3301	27.6105	27.5674	27.539	34.0588	34.0259	34.0904	34.3967	34.1629	34.1578				By MS/MS	By MS/MS	By MS/MS	By MS/MS	By MS/MS	By MS/MS	By MS/MS	By MS/MS	By MS/MS	By MS/MS	By MS/MS	By MS/MS	+	Gluc_SFuc	15	15	15	46.8	46.8	46.8	45.742	0	323.31	112830000000	763	6	9	6	10	8	7	15	15	15	15
24.5696	23.8041	23.4805	24.8396	24.778	24.5306	27.8477	27.3222	26.5039	26.7967	26.9457	26.5724							By matching			By MS/MS	By MS/MS	By MS/MS	By MS/MS	By MS/MS	By MS/MS	+	Gluc_SFuc	4	4	4	17.7	17.7	17.7	32.813	0	8.5869	550500000	24	0	0	0	1	0	0	3	4	2	3
25.9228	24.5618	25.7907	23.5511	23.9935	24.3895	27.9992	27.7886	28.1674	27.7008	28.0936	27.8895										By MS/MS	By MS/MS	By MS/MS	By MS/MS	By MS/MS	By MS/MS	+	Gluc_SFuc	4	4	4	18.8	18.8	18.8	32.397	0	33.421	1115100000	28	0	0	0	0	0	0	3	4	4	4
24.9831	21.5631	23.1645	20.9764	22.091	23.9862	31.2653	31.4379	31.2734	30.6648	30.9431	31.2517				By MS/MS	By MS/MS	By MS/MS	By matching	By MS/MS	By MS/MS	By MS/MS	By MS/MS	By MS/MS	By MS/MS	By MS/MS	By MS/MS	+	Gluc_SFuc	11	11	11	62.2	62.2	62.2	28.089	0	323.31	16538000000	171	1	2	3	3	3	1	11	11	11	9
23.629	23.0315	24.1896	23.8283	22.9738	23.1887	31.9451	31.8288	32.1319	31.8758	31.865	31.849				By MS/MS	By MS/MS	By MS/MS	By MS/MS	By MS/MS	By MS/MS	By MS/MS	By MS/MS	By MS/MS	By MS/MS	By MS/MS	By MS/MS	+	Gluc_SFuc	20	20	20	61.6	61.6	61.6	40.256	0	305.31	25174000000	233	4	4	5	6	5	5	18	19	20	15
25.0505	25.0623	25.28	25.2383	24.7007	25.1226	31.7537	31.8328	31.7616	31.8768	31.7883	31.7174				By MS/MS	By MS/MS	By MS/MS	By MS/MS	By MS/MS	By MS/MS	By MS/MS	By MS/MS	By MS/MS	By MS/MS	By MS/MS	By MS/MS	+	Gluc_SFuc	18	18	18	61.1	61.1	61.1	42.949	0	323.31	42289000000	390	5	7	7	6	6	6	18	17	18	15
25.8726	25.9742	26.2961	26.018	26.1902	26.0576	33.2249	33.4912	33.4197	33.5379	33.224	33.4815				By MS/MS	By MS/MS	By MS/MS	By MS/MS	By MS/MS	By MS/MS	By MS/MS	By MS/MS	By MS/MS	By MS/MS	By MS/MS	By MS/MS	+	Gluc_SFuc	11	11	11	50.6	50.6	50.6	28.312	0	219.96	51275000000	213	5	3	7	4	4	5	10	10	11	9
23.2863	24.2544	24.2693	24.5218	25.1987	24.4806	29.6129	29.8121	29.7747	29.5087	29.6991	29.6397									By matching	By MS/MS	By MS/MS	By MS/MS	By MS/MS	By MS/MS	By MS/MS	+	Gluc_SFuc	13	13	13	54.6	54.6	54.6	33.857	0	159.53	4510800000	88	0	0	0	0	0	1	12	11	13	12
24.5923	25.2068	25.6193	23.9032	24.0625	25.5441	25.3141	25.3109	24.9549	25.4069	25.4435	25.4577				By MS/MS	By MS/MS	By MS/MS	By MS/MS	By matching	By MS/MS	By MS/MS	By MS/MS	By MS/MS	By MS/MS	By MS/MS	By MS/MS			3	3	3	12	12	12	34.209	0	24.025	357650000	14	2	2	3	1	1	3	2	3	3	1
28.0453	27.0083	27.0227	27.1394	27.5513	27.2636	26.2008	26.5347	27.02	26.1543	25.9706	26.0523				By MS/MS	By MS/MS	By MS/MS	By MS/MS	By MS/MS	By MS/MS	By MS/MS	By MS/MS	By MS/MS	By MS/MS	By MS/MS	By MS/MS	+	Gluc_SFuc	6	6	6	21.4	21.4	21.4	36.151	0	33.212	1497500000	24	6	4	4	4	4	5	3	2	3	4
26.6438	26.2025	27.0543	26.296	26.0805	26.2015	23.1518	26.5712	25.8026	25.873	25.1113	25.8692				By MS/MS	By MS/MS	By MS/MS	By MS/MS	By MS/MS	By MS/MS	By MS/MS	By MS/MS	By MS/MS	By MS/MS	By MS/MS	By MS/MS	+	Gluc_SFuc	3	3	3	12	12	12	33.214	0	9.5949	521860000	26	2	2	2	2	3	3	1	3	2	3
25.5964	25.7515	25.4996	25.8833	25.2021	25.4324	24.4366	24.5496	24.2161	24.2257	24.413	23.8646				By MS/MS	By MS/MS	By MS/MS	By MS/MS	By MS/MS	By MS/MS	By MS/MS	By MS/MS	By matching	By matching	By matching	By matching	+	Gluc_SFuc	5	5	5	33.2	33.2	33.2	27.284	0	47.257	378650000	15	3	3	4	3	2	3	1	2	1	1
26.7376	26.6362	26.7902	26.514	26.6626	26.9674	26.5389	26.8689	26.5461	26.6204	26.5161	26.5492				By MS/MS	By MS/MS	By MS/MS	By MS/MS	By MS/MS	By MS/MS	By MS/MS	By MS/MS	By MS/MS	By MS/MS	By MS/MS	By MS/MS			8	8	8	51.9	51.9	51.9	28.308	0	118.81	1843500000	80	6	6	6	5	6	7	6	4	6	7
26.4215	26.729	26.7341	26.0472	25.7435	27.0061	26.4377	26.3438	26.1438	26.1474	25.9541	26.1862				By MS/MS	By MS/MS	By MS/MS	By MS/MS	By MS/MS	By MS/MS	By MS/MS	By MS/MS	By MS/MS	By MS/MS	By MS/MS	By MS/MS			8	8	8	38.9	38.9	38.9	33.365	0	79.538	1709800000	57	6	6	6	6	6	8	5	6	5	6
28.2554	28.5692	28.303	28.2064	28.2046	28.414	28.2081	28.3257	28.2614	28.2214	28.1339	28.3125				By MS/MS	By MS/MS	By MS/MS	By MS/MS	By MS/MS	By MS/MS	By MS/MS	By MS/MS	By MS/MS	By MS/MS	By MS/MS	By MS/MS			12	12	12	65	65	65	35.371	0	185.28	6220900000	101	8	9	9	10	10	9	11	8	9	9
26.5533	27.0618	26.7637	26.3411	26.5025	26.8306	26.7562	27.3555	26.6691	27.045	26.83	27.1207				By MS/MS	By MS/MS	By MS/MS	By MS/MS	By MS/MS	By MS/MS	By MS/MS	By MS/MS	By MS/MS	By MS/MS	By MS/MS	By MS/MS			12	12	12	37.6	37.6	37.6	52.328	0	79.26	2365800000	73	7	9	6	7	9	11	8	8	8	7
28.1155	28.1721	28.2544	28.3311	28.1497	27.9367	28.6258	28.668	28.8187	28.7307	28.8098	29.018				By MS/MS	By MS/MS	By MS/MS	By MS/MS	By MS/MS	By MS/MS	By MS/MS	By MS/MS	By MS/MS	By MS/MS	By MS/MS	By MS/MS	+	Gluc_SFuc	12	12	12	53.4	53.4	53.4	30.739	0	150.63	6792100000	114	9	7	7	8	8	8	11	9	10	9
27.6921	27.5969	27.4538	27.8388	27.8347	27.8056	28.2831	28.3758	28.2311	28.5144	28.5027	28.7559				By MS/MS	By MS/MS	By MS/MS	By MS/MS	By MS/MS	By MS/MS	By MS/MS	By MS/MS	By MS/MS	By MS/MS	By MS/MS	By MS/MS	+	Gluc_SFuc	6	6	6	62.8	62.8	62.8	14.009	0	46.619	3493000000	71	6	5	6	5	5	5	6	4	5	5
26.831	27.2297	27.4207	26.3787	27.7427	26.5173	26.3376	26.044	26.691	25.8507	26.9318	26.5456				By MS/MS	By MS/MS	By MS/MS	By MS/MS	By MS/MS	By MS/MS	By MS/MS	By MS/MS	By MS/MS	By matching	By MS/MS	By MS/MS			3	3	3	21.8	21.8	21.8	16.423	0	9.7289	919520000	19	3	3	3	3	3	3	3	3	2	2
29.4218	29.9421	29.5551	29.4884	29.7838	29.9883	30.8289	30.5743	30.43	30.7016	30.6914	30.3237				By MS/MS	By MS/MS	By MS/MS	By MS/MS	By MS/MS	By MS/MS	By MS/MS	By MS/MS	By MS/MS	By MS/MS	By MS/MS	By MS/MS	+	Gluc_SFuc	5	5	4	60.6	60.6	47	7.8605	0	76.751	10292000000	129	4	3	4	4	4	5	4	5	5	5
25.2301	24.9426	25.0128	25.1591	25.0661	24.9231	26.2546	26.2972	25.9675	25.9366	26.607	26.3388				By MS/MS	By MS/MS	By MS/MS	By MS/MS	By MS/MS	By MS/MS	By MS/MS	By MS/MS	By MS/MS	By MS/MS	By MS/MS	By MS/MS	+	Gluc_SFuc	8	8	8	30.9	30.9	30.9	33.722	0	13.789	712910000	36	4	3	3	5	4	6	6	7	7	6
24.6087	24.4305	28.6073	28.737	27.3834	24.4887	24.5936	24.9323	23.4591	27.0848	26.6366	27.3764				By MS/MS	By MS/MS	By MS/MS	By MS/MS	By MS/MS	By MS/MS		By MS/MS	By MS/MS	By MS/MS	By MS/MS	By MS/MS			2	2	2	13.2	13.2	13.2	22.271	0	7.3985	1080900000	15	1	1	2	2	2	1	0	1	2	2
26.0965	25.4937	24.7976	25.9335	25.6264	26.2262	24.9767	25.5808	25.6001	25.5705	25.1895	25.1301				By MS/MS	By MS/MS	By MS/MS	By MS/MS	By MS/MS	By MS/MS	By MS/MS	By MS/MS	By MS/MS	By MS/MS	By matching	By MS/MS			4	4	4	17.8	17.8	17.8	30.362	0	7.245	486150000	13	3	3	1	2	3	3	3	2	2	2
26.6854	24.7449	24.6578	24.122	25.821	24.9579	25.053	24.9161	25.2318	24.8504	24.1673	24.7229				By MS/MS	By matching	By matching	By MS/MS	By matching	By MS/MS	By matching	By matching	By matching	By matching	By matching	By matching			4	4	4	19.2	19.2	19.2	42.54	0.00069906	2.7007	293770000	5	3	2	1	2	3	4	2	1	1	1
24.9459	25.79	25.2129	24.7239	24.9367	24.6701	24.0023	25.3591	25.0148	25.0291	24.4833	25.1919				By MS/MS	By MS/MS	By MS/MS	By MS/MS	By MS/MS	By MS/MS	By MS/MS	By MS/MS	By MS/MS	By MS/MS	By MS/MS	By MS/MS			3	3	3	16.8	16.8	16.8	32.176	0	6.8686	257200000	15	2	2	3	2	2	2	1	2	2	2
28.3344	28.6717	29.3212	28.1809	28.6294	28.9415	28.8317	29.3702	29.1477	29.235	29.2406	29.3416				By MS/MS	By MS/MS	By MS/MS	By MS/MS	By MS/MS	By MS/MS	By MS/MS	By MS/MS	By MS/MS	By MS/MS	By MS/MS	By MS/MS			4	4	4	32.9	32.9	32.9	16.318	0	117.5	4338400000	52	4	3	3	4	3	3	2	2	2	3
28.4142	29.077	29.0217	28.7502	29.0343	28.9715	29.1676	29.3087	29.3065	29.5665	29.4773	29.0779				By MS/MS	By MS/MS	By MS/MS	By MS/MS	By MS/MS	By MS/MS	By MS/MS	By MS/MS	By MS/MS	By MS/MS	By MS/MS	By MS/MS			28	28	28	40.9	40.9	40.9	87.677	0	323.31	13260000000	310	20	24	21	23	22	23	25	24	25	25
28.5202	28.0813	28.027	28.42	28.7697	28.5163	22.5401	22.699	21.5626	21.8254	23.474	23.7256				By MS/MS	By MS/MS	By MS/MS	By MS/MS	By MS/MS	By MS/MS	By MS/MS	By MS/MS	By matching	By matching	By matching	By MS/MS	+	Gluc_SFuc	15	15	15	48.6	48.6	48.6	39.299	0	175.93	7673600000	113	15	13	13	14	13	13	5	5	3	2
32.2962	31.1049	31.6281	32.5594	32.4848	30.962	26.697	26.7771	26.6589	26.7846	27.3342	27.0231				By MS/MS	By MS/MS	By MS/MS	By MS/MS	By MS/MS	By MS/MS	By MS/MS	By MS/MS	By MS/MS	By MS/MS	By MS/MS	By MS/MS	+	Gluc_SFuc	4	4	4	24.8	24.8	24.8	27.467	0	242.33	48551000000	116	4	4	4	4	4	4	3	4	3	3
27.0415	26.9764	27.2366	27.349	26.8244	26.9058	27.7021	27.5164	27.6285	27.6435	27.6383	27.5527				By MS/MS	By MS/MS	By MS/MS	By MS/MS	By MS/MS	By MS/MS	By MS/MS	By MS/MS	By MS/MS	By MS/MS	By MS/MS	By MS/MS	+	Gluc_SFuc	6	6	6	58.3	58.3	58.3	13.857	0	108.12	2765000000	94	6	6	5	6	6	6	6	6	6	6
26.2917	26.552	26.3201	26.7964	26.574	26.9935	27.4706	27.5981	27.6911	27.5971	27.6148	27.5874				By MS/MS	By MS/MS	By MS/MS	By MS/MS	By MS/MS	By MS/MS	By MS/MS	By MS/MS	By MS/MS	By MS/MS	By MS/MS	By MS/MS	+	Gluc_SFuc	5	5	5	59.1	59.1	59.1	14.054	0	125.72	1631200000	51	5	5	5	5	5	5	5	5	5	4
24.9252	25.4371	25.1157	25.7633	25.6509	25.4605	26.0472	25.9552	24.8651	23.7936	24.1793	26.6816				By matching	By MS/MS	By MS/MS	By MS/MS		By MS/MS	By matching	By MS/MS	By matching			By MS/MS			4	4	4	25.7	25.7	25.7	23.174	0	10.335	294780000	12	1	3	2	3	0	2	1	4	2	0
27.7133	27.6128	27.7622	28.7978	27.9651	27.0366	24.0762	27.575	27.3494	28.0026	27.457	29.3309				By MS/MS	By MS/MS	By MS/MS	By MS/MS	By MS/MS	By MS/MS	By MS/MS	By MS/MS	By MS/MS	By MS/MS	By MS/MS	By MS/MS			4	4	4	57	57	57	9.0721	0	44.011	2398200000	51	3	3	4	4	4	4	1	3	3	4
24.1782	24.5442	25.2847	26.7984	23.1768	23.9588	24.1861	24.3813	24.3914	24.5167	24.3861	26.7363				By MS/MS	By MS/MS	By MS/MS	By MS/MS	By matching	By matching		By matching	By matching	By matching	By matching	By MS/MS			8	8	8	17.7	17.7	17.7	59.603	0	45.921	613160000	18	4	5	6	8	1	1	0	2	3	2
25.1073	25.5057	24.2925	25.4576	24.8567	25.5541	24.2803	25.8949	25.1161	24.8696	25.5333	26.5932					By matching	By matching	By MS/MS	By MS/MS	By MS/MS		By MS/MS	By matching		By MS/MS	By MS/MS			2	2	2	3.1	3.1	3.1	94.658	0	8.5795	261920000	6	0	1	1	1	1	2	0	2	1	0
25.034	24.1741	24.0943	24.8177	23.9637	24.9009	24.3713	25.4532	23.7243	24.3566	24.3691	24.2975				By MS/MS	By MS/MS		By MS/MS	By MS/MS	By MS/MS	By MS/MS	By matching	By matching	By matching	By MS/MS	By MS/MS			4	4	4	11.3	11.3	11.3	66.682	0	6.6019	235910000	7	2	3	0	3	2	3	3	1	1	1
28.7342	28.4757	28.7389	28.4244	28.4828	28.4344	29.035	29.8169	29.2962	29.459	29.0344	29.3073				By MS/MS	By MS/MS	By MS/MS	By MS/MS	By MS/MS	By MS/MS	By MS/MS	By MS/MS	By MS/MS	By MS/MS	By MS/MS	By MS/MS	+	Gluc_SFuc	13	13	13	38.4	38.4	38.4	55.569	0	265.31	10403000000	124	9	9	8	11	9	8	9	8	10	11
27.5412	28.2259	27.7953	27.7761	27.7997	28.1165	27.3732	27.9135	27.5409	28.2238	27.9115	27.8087				By MS/MS	By MS/MS	By MS/MS	By MS/MS	By MS/MS	By MS/MS	By MS/MS	By MS/MS	By MS/MS	By MS/MS	By MS/MS	By MS/MS			8	8	8	35.4	35.4	35.4	38.616	0	187.92	5234400000	90	8	6	7	8	6	5	7	6	6	3
25.7889	26.0274	25.9569	25.8988	25.9662	26.2208	26.3752	26.9131	26.1843	25.9597	25.8431	26.2618				By MS/MS	By MS/MS	By MS/MS	By MS/MS	By MS/MS	By MS/MS	By MS/MS	By MS/MS	By MS/MS	By MS/MS	By MS/MS	By MS/MS			3	3	3	17.1	17.1	17.1	31.665	0	9.4007	971600000	25	3	2	3	3	2	2	2	2	2	2
24.2419	26.7442	27.0124	27.5222	27.3624	27.6335	27.682	27.4462	27.4428	27.541	27.4721	27.5166				By MS/MS	By MS/MS	By MS/MS	By MS/MS	By MS/MS	By MS/MS	By MS/MS	By MS/MS	By MS/MS	By MS/MS	By MS/MS	By MS/MS			5	5	5	55.5	55.5	55.5	13.996	0	23.04	1929000000	35	2	3	3	4	2	4	5	3	5	4
29.8281	29.6228	29.6417	29.9538	29.6883	29.8843	29.2076	29.587	29.6882	29.4908	29.2145	29.4634				By MS/MS	By MS/MS	By MS/MS	By MS/MS	By MS/MS	By MS/MS	By MS/MS	By MS/MS	By MS/MS	By MS/MS	By MS/MS	By MS/MS			6	6	6	59.9	59.9	59.9	15.562	0	198.43	10477000000	95	4	5	5	6	5	6	3	6	5	4
24.3896	24.7984	24.309	24.3992	22.9104	24.9235	24.6117	24.495	24.9603	24.6605	24.698	24.7953				By matching	By matching	By matching	By MS/MS	By MS/MS	By MS/MS	By MS/MS	By MS/MS	By MS/MS	By MS/MS	By MS/MS	By MS/MS			2	2	2	5.6	5.6	5.6	45.005	0	12.414	195980000	11	2	1	2	2	1	2	2	2	2	2
30.8139	31.3331	30.9915	31.3367	31.2625	31.5646	31.9878	32.2337	31.9659	32.0049	32.0161	31.9882				By MS/MS	By MS/MS	By MS/MS	By MS/MS	By MS/MS	By MS/MS	By MS/MS	By MS/MS	By MS/MS	By MS/MS	By MS/MS	By MS/MS	+	Gluc_SFuc	16	16	16	38.5	38.5	38.5	71.834	0	323.31	54996000000	367	13	15	14	14	15	15	16	15	15	15
26.2786	26.0415	26.1187	25.9252	25.7027	25.3372	26.0339	25.878	25.6042	26.0374	25.294	25.6054				By MS/MS	By MS/MS	By MS/MS	By MS/MS	By MS/MS	By MS/MS	By MS/MS	By MS/MS	By MS/MS	By MS/MS	By MS/MS	By MS/MS			8	8	8	24.1	24.1	24.1	40.428	0	11.958	721900000	40	6	6	7	6	5	5	5	6	3	4
28.0295	27.965	27.99	28.0075	27.7533	28.0475	27.7139	27.7552	27.7045	28.2121	27.5924	27.8833				By MS/MS	By MS/MS	By MS/MS	By MS/MS	By MS/MS	By MS/MS	By MS/MS	By MS/MS	By MS/MS	By MS/MS	By MS/MS	By MS/MS			17	17	17	25.4	25.4	25.4	94.069	0	67.494	2919200000	78	12	9	10	11	11	13	11	11	13	11
29.1158	29.1242	29.0425	29.3745	29.2491	29.2831	29.5973	29.4606	29.5256	29.4484	29.4347	29.5522				By MS/MS	By MS/MS	By MS/MS	By MS/MS	By MS/MS	By MS/MS	By MS/MS	By MS/MS	By MS/MS	By MS/MS	By MS/MS	By MS/MS			9	9	9	31.8	31.8	31.8	46.192	0	305.75	7953700000	109	8	7	6	9	8	8	8	8	9	9
26.396	26.6278	26.4075	26.5137	26.4507	26.3779	26.6516	26.5114	26.5975	26.679	26.7554	26.917				By MS/MS	By MS/MS	By MS/MS	By MS/MS	By MS/MS	By MS/MS	By MS/MS	By MS/MS	By MS/MS	By MS/MS	By MS/MS	By MS/MS			7	7	7	28.1	28.1	28.1	37.611	0	37.95	1394300000	70	6	5	7	6	6	7	6	6	6	5
27.1068	26.4713	26.8969	26.8664	26.3141	27.0137	25.6998	25.8911	26.2449	25.8266	23.8328	23.6321				By MS/MS	By MS/MS	By MS/MS	By MS/MS	By MS/MS	By MS/MS	By MS/MS	By MS/MS	By MS/MS	By MS/MS	By MS/MS	By MS/MS	+	Gluc_SFuc	5	5	5	19.6	19.6	19.6	29.582	0	28.617	715730000	21	3	3	3	5	4	2	4	3	3	3
25.8722	25.6519	26.0095	26.1645	25.772	26.3404	25.0523	23.551	24.0626	25.0566	24.7309	24.8622				By MS/MS	By MS/MS	By MS/MS	By MS/MS	By MS/MS	By MS/MS	By MS/MS	By MS/MS	By MS/MS	By MS/MS	By MS/MS	By MS/MS	+	Gluc_SFuc	7	7	7	27.9	27.9	27.9	33.741	0	12.691	564270000	20	5	2	4	4	4	6	3	3	2	3
25.3277	25.1296	25.4066	26.3157	25.171	25.8734	25.2782	25.2772	24.9427	25.6845	24.7317	25.6436				By MS/MS	By MS/MS	By MS/MS	By MS/MS	By MS/MS	By MS/MS	By MS/MS	By MS/MS	By MS/MS	By matching	By MS/MS	By matching			5	5	5	24.1	24.1	24.1	33.802	0	21.101	458190000	18	2	3	3	4	2	4	3	4	4	2
25.7041	24.6921	25.495	26.0563	25.3124	24.2661	24.5511	25.2189	25.2262	25.2643	24.4886	25.0581				By MS/MS	By MS/MS	By MS/MS	By MS/MS	By MS/MS	By MS/MS	By MS/MS	By MS/MS	By MS/MS	By MS/MS	By MS/MS	By MS/MS			4	4	4	21.8	21.8	21.8	27.153	0	76.324	327970000	19	2	3	2	3	3	3	1	2	2	2
27.2523	27.4498	27.297	27.1333	27.0724	27.4312	27.6214	27.5052	27.5216	27.6258	27.5404	27.7368				By MS/MS	By MS/MS	By MS/MS	By MS/MS	By MS/MS	By MS/MS	By MS/MS	By MS/MS	By MS/MS	By MS/MS	By MS/MS	By MS/MS			13	13	13	42	42	42	52.458	0	124.97	3233600000	104	10	8	9	10	10	9	10	9	8	8
23.9903	23.3881	24.1341	24.363	24.2347	24.636	26.7348	26.5039	26.8403	26.9683	26.4549	26.4131				By matching		By matching		By matching	By MS/MS	By MS/MS	By MS/MS	By MS/MS	By MS/MS	By MS/MS	By MS/MS	+	Gluc_SFuc	6	6	6	10.7	10.7	10.7	80.461	0	14.968	434150000	28	2	0	3	0	1	4	5	6	5	5
27.6704	27.7341	27.7421	28.0061	28.2505	27.8121	27.6021	27.7198	28.0075	28.2144	28.1612	28.1094				By MS/MS	By MS/MS	By MS/MS	By MS/MS	By MS/MS	By MS/MS	By MS/MS	By MS/MS	By MS/MS	By MS/MS	By MS/MS	By MS/MS			10	10	10	47.6	47.6	47.6	25.576	0	47.411	2616500000	77	9	8	8	5	9	7	9	9	8	10
24.7032	24.3969	25.0328	24.8311	24.4278	24.718	24.683	25.2667	24.8245	24.9181	24.8482	24.8936				By MS/MS	By matching		By MS/MS	By matching	By MS/MS	By MS/MS	By MS/MS	By MS/MS	By MS/MS	By MS/MS	By MS/MS			3	3	3	19.5	19.5	19.5	28.185	0	3.8836	167810000	12	2	1	0	2	1	2	2	2	3	3
25.5422	25.4453	25.7459	25.6168	24.841	25.8785	25.7828	25.7762	25.7715	26.0378	25.828	25.804				By MS/MS	By MS/MS	By MS/MS	By MS/MS	By MS/MS	By MS/MS	By MS/MS	By MS/MS	By MS/MS	By MS/MS	By MS/MS	By MS/MS			4	4	4	20.4	20.4	20.4	28.32	0	19.917	589000000	17	3	3	2	3	1	4	3	3	3	2
31.2532	30.837	30.8369	31.1972	30.8217	30.804	31.3741	30.9482	31.3619	31.3996	31.6023	31.0728				By MS/MS	By MS/MS	By MS/MS	By MS/MS	By MS/MS	By MS/MS	By MS/MS	By MS/MS	By MS/MS	By MS/MS	By MS/MS	By MS/MS			16	16	16	58.2	58.2	58.2	45.74	0	323.31	38163000000	288	12	13	12	11	12	13	16	15	14	13
29.0936	29.2914	29.0031	28.898	28.908	29.3658	30.2764	30.3125	30.1359	30.1476	30.0689	30.2177				By MS/MS	By MS/MS	By MS/MS	By MS/MS	By MS/MS	By MS/MS	By MS/MS	By MS/MS	By MS/MS	By MS/MS	By MS/MS	By MS/MS	+	Gluc_SFuc	11	11	11	43.8	43.8	43.8	37.122	0	153.14	7654800000	115	8	8	8	8	8	7	10	8	8	8
29.1058	29.0843	29.3166	29.0004	29.0366	28.9124	29.8774	29.8118	29.6273	29.733	29.7691	29.5877				By MS/MS	By MS/MS	By MS/MS	By MS/MS	By MS/MS	By MS/MS	By MS/MS	By MS/MS	By MS/MS	By MS/MS	By MS/MS	By MS/MS	+	Gluc_SFuc	10	10	10	45.3	45.3	45.3	37.178	0	83.058	5853500000	104	7	6	6	6	6	6	9	7	9	7
26.6869	26.4416	26.7497	26.4703	26.3866	26.6694	25.8672	26.0595	26.0095	25.8946	26.2246	25.985				By MS/MS	By MS/MS	By MS/MS	By MS/MS	By MS/MS	By MS/MS	By MS/MS	By MS/MS	By MS/MS	By MS/MS	By MS/MS	By MS/MS	+	Gluc_SFuc	7	7	7	35.1	35.1	35.1	30.525	0	91.038	1292300000	39	4	4	5	5	4	5	5	3	7	5
32.4589	32.5567	32.5318	32.5816	32.8749	32.7795	31.8571	31.5941	31.7887	31.8828	31.6794	31.6591				By MS/MS	By MS/MS	By MS/MS	By MS/MS	By MS/MS	By MS/MS	By MS/MS	By MS/MS	By MS/MS	By MS/MS	By MS/MS	By MS/MS	+	Gluc_SFuc	22	22	22	55.5	55.5	55.5	64.111	0	323.31	129910000000	630	22	22	21	21	22	22	22	22	22	20
26.1046	25.5487	25.7387	25.6534	25.222	25.5568	25.7679	25.3729	22.7276	24.8882	24.9998	24.9756				By MS/MS	By MS/MS	By MS/MS	By MS/MS	By MS/MS	By MS/MS	By MS/MS	By MS/MS	By MS/MS	By MS/MS	By MS/MS	By MS/MS	+	Gluc_SFuc	4	4	4	12.6	12.6	12.6	42.853	0	22.308	511790000	27	3	4	3	3	3	4	3	3	2	2
26.1716	23.5711	25.0265	25.9027	25.7966	24.5017	25.4013	24.8451	25.5091	25.958	25.8796	25.4844				By MS/MS	By matching	By matching	By MS/MS	By matching	By MS/MS	By MS/MS	By MS/MS	By MS/MS	By MS/MS	By MS/MS	By MS/MS			7	7	7	21.8	21.8	21.8	42.808	0	15.171	388130000	9	4	1	1	4	4	2	4	4	3	3
27.5962	27.1379	27.5839	27.5682	27.2404	27.4482	27.2398	27.1552	27.3548	27.3082	27.2411	27.5637				By MS/MS	By MS/MS	By MS/MS	By MS/MS	By MS/MS	By MS/MS	By MS/MS	By MS/MS	By MS/MS	By MS/MS	By MS/MS	By MS/MS			8	8	8	31.2	31.2	31.2	36.413	0	51.539	3110900000	74	6	7	5	7	7	8	7	8	8	7
24.0674	24.4407	24.271	24.8661	23.9345	24.9073	26.8694	24.2706	26.8817	26.7303	24.3057	25.126					By MS/MS		By MS/MS		By MS/MS	By MS/MS	By MS/MS	By matching	By MS/MS	By MS/MS	By MS/MS	+	Gluc_SFuc	2	2	2	8.6	8.6	8.6	23.485	0	4.2277	303130000	12	0	1	0	2	0	2	2	2	2	2
30.6296	30.1272	30.3608	30.9299	30.449	30.3798	30.1383	29.7735	30.1138	29.9174	30.3128	29.8261				By MS/MS	By MS/MS	By MS/MS	By MS/MS	By MS/MS	By MS/MS	By MS/MS	By MS/MS	By MS/MS	By MS/MS	By MS/MS	By MS/MS			10	10	10	50	50	50	35.223	0	323.31	20260000000	144	9	7	9	9	8	8	6	6	7	7
28.849	28.048	28.2781	28.2642	28.3801	28.4834	28.2769	28.2354	28.0709	27.4015	27.8838	27.9149				By MS/MS	By MS/MS	By MS/MS	By MS/MS	By MS/MS	By MS/MS	By MS/MS	By MS/MS	By MS/MS	By MS/MS	By MS/MS	By MS/MS			11	11	11	55.2	55.2	55.2	28.869	0	51.359	3224800000	70	8	5	5	6	7	8	8	7	6	6
26.8912	27.2468	27.2372	26.879	27.307	27.5195	27.8295	28.1899	28.0539	28.0152	27.5693	27.8603				By MS/MS	By MS/MS	By MS/MS	By MS/MS	By MS/MS	By MS/MS	By MS/MS	By MS/MS	By MS/MS	By MS/MS	By MS/MS	By MS/MS	+	Gluc_SFuc	8	8	8	55.6	55.6	55.6	23.144	0	57.533	2828700000	80	5	6	7	7	5	7	7	6	6	7
24.9334	24.2472	23.3547	24.2636	24.6112	24.4447	24.7904	25.4375	25.8802	25.8869	25.6382	25.5413				By MS/MS	By matching	By MS/MS	By matching		By MS/MS	By MS/MS	By MS/MS	By MS/MS	By MS/MS	By MS/MS	By MS/MS	+	Gluc_SFuc	3	3	3	14	14	14	26.198	0	3.3275	214720000	13	1	1	1	1	0	1	2	1	2	1
28.5366	29.1054	29.0278	28.613	28.6584	29.2806	29.3195	29.7098	29.452	29.6582	29.4873	29.4116				By MS/MS	By MS/MS	By MS/MS	By MS/MS	By MS/MS	By MS/MS	By MS/MS	By MS/MS	By MS/MS	By MS/MS	By MS/MS	By MS/MS	+	Gluc_SFuc	6	6	6	64.9	64.9	64.9	16.654	0	67.727	7089200000	104	5	5	4	6	6	4	5	5	5	4
27.7488	27.899	27.4857	27.8316	27.4687	27.7615	27.8703	28.5655	27.6775	28.018	27.3561	28.5876				By MS/MS	By MS/MS	By MS/MS	By MS/MS	By MS/MS	By MS/MS	By MS/MS	By MS/MS	By MS/MS	By MS/MS	By MS/MS	By MS/MS			4	4	4	19.8	19.8	19.8	18.205	0	89.382	2667400000	47	4	4	4	4	4	4	3	3	3	3
29.0649	29.7395	29.6313	30.1135	30.5159	29.8679	29.494	30.0913	29.6517	29.9362	29.6071	30.4312				By MS/MS	By MS/MS	By MS/MS	By MS/MS	By MS/MS	By MS/MS	By MS/MS	By MS/MS	By MS/MS	By MS/MS	By MS/MS	By MS/MS			5	5	5	12	12	12	44.533	0	93.874	6504900000	48	4	3	4	4	4	4	4	5	3	5
29.5216	28.6353	28.8488	28.7624	28.6281	28.6538	28.7877	28.5237	29.0511	28.4691	28.925	28.5594				By MS/MS	By MS/MS	By MS/MS	By MS/MS	By MS/MS	By MS/MS	By MS/MS	By MS/MS	By MS/MS	By MS/MS	By MS/MS	By MS/MS			5	5	5	41.8	41.8	41.8	16.218	0	21.316	4608500000	38	3	4	4	4	4	4	3	3	3	4
26.0041	26.3774	26.4346	25.7137	25.5109	26.0858	26.4515	26.5949	26.2347	26.3976	26.006	26.3109				By MS/MS	By MS/MS	By MS/MS	By MS/MS	By MS/MS	By MS/MS	By MS/MS	By MS/MS	By MS/MS	By MS/MS	By MS/MS	By MS/MS			5	5	5	18.8	18.8	18.8	37.544	0	29.604	1175900000	32	5	5	4	4	5	4	5	5	5	5
25.3616	24.3194	24.5672	24.2897	24.7359	25.612	24.7831	24.9949	25.1709	25.5605	25.2834	24.6876				By matching	By matching	By MS/MS	By MS/MS		By MS/MS	By MS/MS	By MS/MS	By MS/MS	By MS/MS	By MS/MS	By MS/MS			5	5	5	28.6	28.6	28.6	31.933	0	8.7659	471250000	15	2	1	3	2	0	3	2	3	2	3
26.3931	26.1179	25.9997	25.8115	26.0541	25.3352	26.2422	26.122	26.2044	26.8243	26.385	26.2797				By MS/MS	By MS/MS	By MS/MS	By MS/MS	By MS/MS	By MS/MS	By MS/MS	By MS/MS	By MS/MS	By MS/MS	By MS/MS	By MS/MS			10	10	10	37.6	37.6	37.6	41.29	0	36.476	1168700000	56	5	5	7	4	6	6	7	8	6	7
28.0827	28.5557	28.3946	28.6996	28.588	28.6191	28.1199	27.9431	28.1582	28.3651	28.1984	28.0714				By MS/MS	By MS/MS	By MS/MS	By MS/MS	By MS/MS	By MS/MS	By MS/MS	By MS/MS	By MS/MS	By MS/MS	By MS/MS	By MS/MS			7	7	7	57.9	57.9	57.9	16.564	0	323.31	6169800000	106	6	7	7	6	6	6	5	6	6	6
29.941	30.1075	30.1432	29.8003	29.9303	30.1245	30.1815	30.0885	29.9047	30.0779	29.9359	29.9719				By MS/MS	By MS/MS	By MS/MS	By MS/MS	By MS/MS	By MS/MS	By MS/MS	By MS/MS	By MS/MS	By MS/MS	By MS/MS	By MS/MS			16	16	16	62	62	62	31.928	0	171.48	14025000000	180	14	14	14	14	13	15	14	15	14	14
31.0548	31.7536	31.1836	31.0111	31.1441	31.6005	31.7763	32.3213	32.0259	32.3785	31.7942	31.9505				By MS/MS	By MS/MS	By MS/MS	By MS/MS	By MS/MS	By MS/MS	By MS/MS	By MS/MS	By MS/MS	By MS/MS	By MS/MS	By MS/MS	+	Gluc_SFuc	8	8	8	32.1	32.1	32.1	31.594	0	232.13	44546000000	194	8	7	7	8	7	7	6	7	7	7
27.6384	28.2257	27.959	27.9931	28.2226	28.3557	28.1837	28.2803	28.1159	28.2468	28.1947	28.2409				By MS/MS	By MS/MS	By MS/MS	By MS/MS	By MS/MS	By MS/MS	By MS/MS	By MS/MS	By MS/MS	By MS/MS	By MS/MS	By MS/MS			22	22	22	28.3	28.3	28.3	104.24	0	250.01	8380000000	215	19	16	18	20	19	20	19	20	16	18
25.7377	25.8053	25.8401	25.6287	25.9522	25.8632	26.4943	26.4588	26.4003	26.9087	26.3522	26.7935				By MS/MS	By MS/MS	By MS/MS	By MS/MS	By MS/MS	By MS/MS	By MS/MS	By MS/MS	By MS/MS	By MS/MS	By MS/MS	By MS/MS	+	Gluc_SFuc	8	8	8	17.2	17.2	17.2	65.029	0	26.616	1082000000	42	3	5	5	6	6	5	7	5	6	7
29.3876	29.4177	29.1372	29.6139	30.0217	29.696	29.3582	29.3127	29.4444	29.5553	29.6631	29.6698				By MS/MS	By MS/MS	By MS/MS	By MS/MS	By MS/MS	By MS/MS	By MS/MS	By MS/MS	By MS/MS	By MS/MS	By MS/MS	By MS/MS			9	9	9	54.2	54.2	54.2	21.775	0	232.11	17497000000	168	9	8	8	9	8	9	7	9	9	9
28.1842	28.2391	28.4605	28.3429	27.7646	28.644	27.904	28.043	27.9949	28.1501	27.9569	28.461				By MS/MS	By MS/MS	By MS/MS	By MS/MS	By MS/MS	By MS/MS	By MS/MS	By MS/MS	By MS/MS	By MS/MS	By MS/MS	By MS/MS			4	4	4	58.9	58.9	58.9	11.969	0	116.17	2757400000	77	4	3	3	3	3	2	3	3	4	3
30.358	31.0032	30.6453	30.7222	31.0369	30.9588	32.2884	32.5141	32.209	32.1493	32.3195	32.0357				By MS/MS	By MS/MS	By MS/MS	By MS/MS	By MS/MS	By MS/MS	By MS/MS	By MS/MS	By MS/MS	By MS/MS	By MS/MS	By MS/MS	+	Gluc_SFuc	13	13	13	32.9	32.9	32.9	53.535	0	323.31	79487000000	378	12	13	12	11	11	13	12	13	12	13
29.8518	29.8948	29.7325	29.9035	30.0958	29.811	29.4614	29.4789	29.5652	29.5576	29.5922	29.5616				By MS/MS	By MS/MS	By MS/MS	By MS/MS	By MS/MS	By MS/MS	By MS/MS	By MS/MS	By MS/MS	By MS/MS	By MS/MS	By MS/MS			19	19	19	53.1	53.1	53.1	45.629	0	323.31	23454000000	282	15	17	16	17	15	18	17	18	17	18
29.6086	29.7854	29.6032	29.8253	30.0343	30.01	29.2367	29.3257	29.422	29.621	29.5925	29.6848				By MS/MS	By MS/MS	By MS/MS	By MS/MS	By MS/MS	By MS/MS	By MS/MS	By MS/MS	By MS/MS	By MS/MS	By MS/MS	By MS/MS			18	18	18	52.7	52.7	52.7	43.819	0	284.45	25861000000	261	17	17	15	16	15	17	16	16	17	17
29.0098	29.1626	29.2101	29.0132	28.8869	29.1737	29.2982	29.5373	29.3489	29.4561	29.5166	29.3871				By MS/MS	By MS/MS	By MS/MS	By MS/MS	By MS/MS	By MS/MS	By MS/MS	By MS/MS	By MS/MS	By MS/MS	By MS/MS	By MS/MS			25	25	25	55.8	55.8	55.8	49.151	0	286.3	24166000000	337	22	20	21	24	22	23	23	22	22	24
29.0925	29.4001	29.2537	29.3329	29.5761	29.5244	29.6349	29.6245	29.7715	29.9527	29.7322	29.6331				By MS/MS	By MS/MS	By MS/MS	By MS/MS	By MS/MS	By MS/MS	By MS/MS	By MS/MS	By MS/MS	By MS/MS	By MS/MS	By MS/MS			11	11	11	66.7	66.7	66.7	24.762	0	94.827	9233000000	103	9	8	7	11	9	8	8	7	8	6
26.6162	26.8792	26.6091	26.5067	26.6462	26.8681	27.023	27.191	26.9707	26.9218	26.957	27.0482				By MS/MS	By MS/MS	By MS/MS	By MS/MS	By MS/MS	By MS/MS	By MS/MS	By MS/MS	By MS/MS	By MS/MS	By MS/MS	By MS/MS			10	10	10	35.8	35.8	35.8	40.534	0	179.46	2883400000	107	8	9	8	10	9	8	8	8	8	8
28.1148	28.1416	28.3094	28.2373	28.207	28.2712	28.1468	28.1638	28.3497	28.3418	28.472	28.4685				By MS/MS	By MS/MS	By MS/MS	By MS/MS	By MS/MS	By MS/MS	By MS/MS	By MS/MS	By MS/MS	By MS/MS	By MS/MS	By MS/MS			6	6	6	51.4	51.4	51.4	18.172	0	95.19	5510300000	99	6	6	5	6	6	6	6	6	5	6
27.2554	27.2517	27.6311	27.1689	27.0334	27.088	27.304	27.5181	27.4503	27.2807	27.393	27.2538				By MS/MS	By MS/MS	By MS/MS	By MS/MS	By MS/MS	By MS/MS	By MS/MS	By MS/MS	By MS/MS	By MS/MS	By MS/MS	By MS/MS			9	9	9	69.5	69.5	69.5	23.659	0	85.934	2488500000	74	7	7	8	8	7	6	7	7	7	4
26.7949	26.3846	26.7132	27.2378	27.1699	27.2343	26.6622	26.1116	26.6326	24.2856	26.4779	25.9343				By MS/MS	By MS/MS	By MS/MS	By MS/MS	By MS/MS	By MS/MS	By MS/MS	By MS/MS	By MS/MS	By MS/MS	By MS/MS	By MS/MS	+	Gluc_SFuc	5	5	5	24.2	24.2	24.2	38.2	0	49.823	1253100000	29	4	3	4	5	3	5	5	3	5	1
29.2385	29.3831	29.4285	29.3526	29.5599	29.5672	28.8938	28.9951	28.9619	28.8374	28.9564	28.9921				By MS/MS	By MS/MS	By MS/MS	By MS/MS	By MS/MS	By MS/MS	By MS/MS	By MS/MS	By MS/MS	By MS/MS	By MS/MS	By MS/MS			13	13	13	36.4	36.4	36.4	43.714	0	157.14	7212000000	139	9	9	9	11	10	9	10	11	10	12
29.8196	29.851	29.8491	29.9316	30.0515	29.8731	28.177	28.4062	28.4244	28.3779	28.2782	28.2855				By MS/MS	By MS/MS	By MS/MS	By MS/MS	By MS/MS	By MS/MS	By MS/MS	By MS/MS	By MS/MS	By MS/MS	By MS/MS	By MS/MS	+	Gluc_SFuc	23	23	23	78.9	78.9	78.9	31.052	0	236.56	19526000000	222	19	19	20	19	19	22	13	13	14	12
30.7438	30.7731	30.2609	30.5692	30.8185	30.4942	28.8319	28.5006	29.1498	29.1559	28.8743	28.9845				By MS/MS	By MS/MS	By MS/MS	By MS/MS	By MS/MS	By MS/MS	By MS/MS	By MS/MS	By MS/MS	By MS/MS	By MS/MS	By MS/MS	+	Gluc_SFuc	6	6	6	65	65	65	14.116	0	90.98	10479000000	50	5	6	6	5	4	5	3	2	4	4
26.3139	26.706	26.6857	26.1508	26.1466	26.5986	24.076	23.2348	24.1253	24.669	23.8422	24.5734				By MS/MS	By MS/MS	By MS/MS	By MS/MS	By MS/MS	By MS/MS		By matching	By MS/MS	By matching	By MS/MS	By MS/MS	+	Gluc_SFuc	7	7	7	38.7	38.7	38.7	27.169	0	47.547	980410000	31	6	6	6	5	4	5	0	2	2	1
30.0808	30.4227	30.3378	29.7818	30.1426	30.3303	28.1738	28.2087	28.1384	28.2025	27.8014	28.197				By MS/MS	By MS/MS	By MS/MS	By MS/MS	By MS/MS	By MS/MS	By MS/MS	By MS/MS	By MS/MS	By MS/MS	By MS/MS	By MS/MS	+	Gluc_SFuc	23	23	23	55.3	55.3	55.3	61.627	0	274.36	20950000000	234	20	20	21	19	20	20	11	9	11	14
28.5317	28.9297	28.823	28.467	28.428	28.9046	26.4069	27.0935	26.9328	26.7977	25.9491	27.2058				By MS/MS	By MS/MS	By MS/MS	By MS/MS	By MS/MS	By MS/MS	By MS/MS	By MS/MS	By MS/MS	By MS/MS	By MS/MS	By MS/MS	+	Gluc_SFuc	6	6	6	84.5	84.5	84.5	12.103	0	167.09	5026200000	61	5	5	6	5	6	5	3	2	2	2
28.1811	27.9412	27.3395	27.6063	27.5699	28.1338	28.2731	28.5838	28.22	28.195	28.117	28.3577				By MS/MS	By MS/MS	By MS/MS	By MS/MS	By MS/MS	By MS/MS	By MS/MS	By MS/MS	By MS/MS	By MS/MS	By MS/MS	By MS/MS			8	8	8	56	56	56	18.937	0	86.69	3467200000	57	6	6	7	6	5	5	6	7	6	6
25.186	24.8585	24.7857	24.471	23.9677	25.2926	25.0588	25.3727	24.9059	25.0446	24.9365	24.9121				By MS/MS	By matching	By MS/MS	By matching	By matching	By MS/MS	By matching	By MS/MS	By MS/MS	By matching	By MS/MS	By MS/MS			5	5	5	19.8	19.8	19.8	40.608	0	8.1377	305890000	9	2	2	4	3	2	4	2	4	2	3
27.1125	27.097	27.1666	27.2747	27.3699	27.1823	27.0106	27.4026	27.3449	27.2951	27.2717	27.4943				By MS/MS	By MS/MS	By MS/MS	By MS/MS	By MS/MS	By MS/MS	By MS/MS	By MS/MS	By MS/MS	By MS/MS	By MS/MS	By MS/MS			8	8	8	46.6	46.6	46.6	25.883	0	67.857	3134300000	104	7	7	7	7	7	7	6	6	7	7
25.426	25.0823	25.3962	25.4009	25.008	26.0215	26.2078	26.3283	25.5624	26.3492	25.8366	23.6281				By MS/MS	By MS/MS	By MS/MS	By MS/MS	By MS/MS	By MS/MS	By MS/MS	By MS/MS	By MS/MS	By MS/MS	By MS/MS	By MS/MS			5	5	5	22.5	22.5	22.5	31.502	0	23.784	497530000	24	3	2	2	3	2	4	3	3	2	2
31.6959	31.8724	31.7142	31.7992	32.0279	31.9516	32.3848	32.4829	32.5659	32.5522	32.5139	32.5455				By MS/MS	By MS/MS	By MS/MS	By MS/MS	By MS/MS	By MS/MS	By MS/MS	By MS/MS	By MS/MS	By MS/MS	By MS/MS	By MS/MS	+	Gluc_SFuc	13	13	13	46.2	46.2	46.2	38.075	0	323.31	86061000000	387	12	11	12	13	12	13	13	13	13	13
27.5727	27.8154	27.6581	27.6693	27.928	27.8792	27.4569	27.5602	27.4327	27.9189	27.4375	27.7922				By MS/MS	By MS/MS	By MS/MS	By MS/MS	By MS/MS	By MS/MS	By MS/MS	By MS/MS	By MS/MS	By MS/MS	By MS/MS	By MS/MS			10	10	10	53.4	53.4	53.4	25.983	0	68.946	3435400000	116	8	9	9	8	10	9	9	9	10	8
27.721	27.5455	27.6345	27.7855	27.7541	27.5983	27.7734	27.821	27.5707	27.8604	27.6496	28.0984				By MS/MS	By MS/MS	By MS/MS	By MS/MS	By MS/MS	By MS/MS	By MS/MS	By MS/MS	By MS/MS	By MS/MS	By MS/MS	By MS/MS			16	16	16	61.8	61.8	61.8	33.414	0	166.61	5644400000	148	11	11	12	12	13	13	13	12	15	11
28.672	28.3513	28.5348	29.5927	29.9376	28.3295	28.2736	27.9992	28.1936	27.8367	28.3445	28.1411				By MS/MS	By MS/MS	By MS/MS	By MS/MS	By MS/MS	By MS/MS	By MS/MS	By MS/MS	By MS/MS	By MS/MS	By MS/MS	By MS/MS	+	Gluc_SFuc	10	10	10	39.6	39.6	39.6	35.576	0	75.813	5176900000	74	9	5	7	7	6	8	9	9	7	7
26.6703	26.6942	26.8173	26.7131	26.8998	26.7305	26.5806	26.6433	26.5124	26.4109	26.8096	26.7977				By MS/MS	By MS/MS	By MS/MS	By MS/MS	By MS/MS	By MS/MS	By MS/MS	By MS/MS	By MS/MS	By MS/MS	By MS/MS	By MS/MS			9	9	9	36.7	36.7	36.7	32.483	0	44.596	2078400000	86	8	7	8	5	7	9	7	6	6	6
29.81	30.1621	29.9255	29.9168	30.1868	30.1322	30.4992	30.6271	30.5873	30.7987	30.5752	30.6362				By MS/MS	By MS/MS	By MS/MS	By MS/MS	By MS/MS	By MS/MS	By MS/MS	By MS/MS	By MS/MS	By MS/MS	By MS/MS	By MS/MS	+	Gluc_SFuc	27	27	27	65.6	65.6	65.6	51.044	0	323.31	47171000000	466	25	24	25	26	26	27	26	27	27	27
27.2674	26.8356	26.7752	26.9032	26.9727	26.7882	27.9953	27.8713	27.8533	27.9734	27.8788	28.0287				By MS/MS	By MS/MS	By MS/MS	By MS/MS	By MS/MS	By MS/MS	By MS/MS	By MS/MS	By MS/MS	By MS/MS	By MS/MS	By MS/MS	+	Gluc_SFuc	13	13	13	38.7	38.7	38.7	40.077	0	156.21	5123600000	125	12	12	11	10	9	10	10	10	12	11
29.8348	30.1655	30.1625	29.8113	29.9971	30.0877	30.898	30.9668	30.8197	30.8854	30.8728	30.5419				By MS/MS	By MS/MS	By MS/MS	By MS/MS	By MS/MS	By MS/MS	By MS/MS	By MS/MS	By MS/MS	By MS/MS	By MS/MS	By MS/MS	+	Gluc_SFuc	20	20	20	45.9	45.9	45.9	54.898	0	217.84	21442000000	307	18	19	17	16	13	16	17	16	19	17
29.4898	29.9407	29.6095	29.6428	30.0913	29.7785	29.4217	29.53	29.5657	29.5741	29.5269	29.6908				By MS/MS	By MS/MS	By MS/MS	By MS/MS	By MS/MS	By MS/MS	By MS/MS	By MS/MS	By MS/MS	By MS/MS	By MS/MS	By MS/MS			14	14	14	52.2	52.2	52.2	37.032	0	269.09	18583000000	239	13	11	12	13	10	13	12	10	11	11
31.2433	31.1621	30.9805	31.3295	31.1036	31.2297	31.2417	31.0641	31.4801	30.9301	31.0328	31.3947				By MS/MS	By MS/MS	By MS/MS	By MS/MS	By MS/MS	By MS/MS	By MS/MS	By MS/MS	By MS/MS	By MS/MS	By MS/MS	By MS/MS			7	7	7	47.2	47.2	47.2	22.232	0	242.46	48318000000	158	6	7	7	7	7	6	6	6	7	6
26.6725	26.7351	26.8011	26.2388	26.5772	26.9807	27.1578	27.2778	27.2402	27.0568	27.0142	27.4417				By MS/MS	By MS/MS	By MS/MS	By MS/MS	By MS/MS	By MS/MS	By MS/MS	By MS/MS	By MS/MS	By MS/MS	By MS/MS	By MS/MS			8	8	8	45.2	45.2	45.2	27.868	0	35.582	1841800000	53	5	4	4	5	5	6	5	4	5	6
26.2295	26.5699	26.5248	26.4954	26.7137	26.5727	27.6518	27.2636	27.2308	27.1894	27.171	27.4665				By MS/MS	By MS/MS	By MS/MS	By MS/MS	By MS/MS	By MS/MS	By MS/MS	By MS/MS	By MS/MS	By MS/MS	By MS/MS	By MS/MS	+	Gluc_SFuc	5	5	5	33.8	33.8	33.8	22.122	0	22.429	1487400000	56	5	3	3	5	4	4	5	5	5	5
26.4707	26.2668	25.9256	26.3035	26.3927	26.0531	25.6656	26.2738	26.1363	25.8423	25.9087	26.2366				By MS/MS	By MS/MS	By MS/MS	By MS/MS	By MS/MS	By MS/MS	By MS/MS	By MS/MS	By MS/MS	By MS/MS	By MS/MS	By MS/MS			7	7	7	38.9	38.9	38.9	26.356	0	15.91	756480000	26	5	3	3	3	3	3	7	2	4	4
26.7456	26.4875	26.5009	26.2756	26.2438	26.6417	26.5956	26.8121	26.6065	26.0744	26.4669	25.9468				By MS/MS	By MS/MS	By MS/MS	By MS/MS	By MS/MS	By MS/MS	By MS/MS	By MS/MS	By MS/MS	By MS/MS	By MS/MS	By MS/MS			10	10	10	22.2	22.2	22.2	67.313	0	56.567	1870600000	73	8	8	9	7	8	7	6	7	7	8
27.4463	27.5089	27.4088	27.5296	27.149	27.3649	27.594	28.0404	27.6398	27.6684	27.4781	27.4811				By MS/MS	By MS/MS	By MS/MS	By MS/MS	By MS/MS	By MS/MS	By MS/MS	By MS/MS	By MS/MS	By MS/MS	By MS/MS	By MS/MS			11	11	11	34.1	34.1	34.1	38.13	0	107.49	3144800000	101	10	7	6	7	7	8	8	8	9	9
31.9758	31.9962	31.9946	32.0621	32.0968	31.8968	31.3386	31.393	31.425	31.4665	31.4702	31.399				By MS/MS	By MS/MS	By MS/MS	By MS/MS	By MS/MS	By MS/MS	By MS/MS	By MS/MS	By MS/MS	By MS/MS	By MS/MS	By MS/MS	+	Gluc_SFuc	29	29	29	84	84	84	52.296	0	323.31	135420000000	675	27	23	26	28	26	26	26	23	22	21
31.599	31.3094	31.3685	31.2258	31.4168	31.5133	30.9254	30.8294	30.7484	30.6432	30.4845	30.7556				By MS/MS	By MS/MS	By MS/MS	By MS/MS	By MS/MS	By MS/MS	By MS/MS	By MS/MS	By MS/MS	By MS/MS	By MS/MS	By MS/MS	+	Gluc_SFuc	7	7	7	69.6	69.6	69.6	12.241	0	142.32	28666000000	146	7	7	7	7	7	6	6	6	7	7
26.7685	26.8357	26.3907	27.2308	26.7615	27.046	27.0214	27.1241	27.1685	26.9459	27.2994	27.2618				By MS/MS	By MS/MS	By MS/MS	By MS/MS	By MS/MS	By MS/MS	By MS/MS	By MS/MS	By MS/MS	By MS/MS	By MS/MS	By MS/MS			9	9	9	24	24	24	56.594	0	67.34	1777400000	53	5	4	5	5	5	8	7	7	8	7
32.7569	33.184	32.8456	33.1108	33.4575	33.3749	33.2255	33.3851	33.3806	33.637	33.4462	33.2651				By MS/MS	By MS/MS	By MS/MS	By MS/MS	By MS/MS	By MS/MS	By MS/MS	By MS/MS	By MS/MS	By MS/MS	By MS/MS	By MS/MS			7	7	7	22.4	22.4	22.4	34.308	0	251.71	121860000000	272	6	6	6	6	6	7	6	6	6	6
28.4394	28.6133	28.3336	28.7679	29.0076	28.4476	28.9253	28.8658	29.2047	29.4078	29.3074	28.9992				By MS/MS	By MS/MS	By MS/MS	By MS/MS	By MS/MS	By MS/MS	By MS/MS	By MS/MS	By MS/MS	By MS/MS	By MS/MS	By MS/MS			10	10	10	38.9	38.9	38.9	45.504	0	61.322	3939400000	41	8	4	6	6	7	4	5	5	4	2
27.9874	28.0972	27.6313	28.019	27.9085	28.1243	28.1554	28.0069	28.2208	28.3407	28.0898	28.1699				By MS/MS	By MS/MS	By MS/MS	By MS/MS	By MS/MS	By MS/MS	By MS/MS	By MS/MS	By MS/MS	By MS/MS	By MS/MS	By MS/MS			13	13	13	51.4	51.4	51.4	37.683	0	111.34	5368000000	105	12	10	11	12	9	10	10	12	9	8
31.6621	31.4321	31.732	31.6671	31.4622	31.4509	30.4733	30.5136	30.442	30.5551	30.4389	30.8661				By MS/MS	By MS/MS	By MS/MS	By MS/MS	By MS/MS	By MS/MS	By MS/MS	By MS/MS	By MS/MS	By MS/MS	By MS/MS	By MS/MS	+	Gluc_SFuc	19	19	19	44	44	44	59.699	0	252.61	25655000000	169	18	16	15	17	16	18	9	10	9	13
26.5128	26.6737	26.6995	25.8519	26.8757	27.3376	26.1206	26.1385	26.5918	26.831	26.5625	23.7312				By MS/MS	By MS/MS	By MS/MS	By MS/MS	By MS/MS	By MS/MS	By MS/MS	By MS/MS	By MS/MS	By MS/MS	By MS/MS	By matching			4	4	4	23.1	23.1	23.1	20.269	0	12.537	953460000	25	2	3	4	2	3	4	3	2	3	2
26.7012	27.2895	26.6514	26.7778	26.8318	27.2921	27.922	27.8212	27.9742	28.0221	27.8748	27.7566				By MS/MS	By MS/MS	By MS/MS	By MS/MS	By MS/MS	By MS/MS	By MS/MS	By MS/MS	By MS/MS	By MS/MS	By MS/MS	By MS/MS	+	Gluc_SFuc	8	8	8	30.9	30.9	30.9	21.195	0	22.53	2134600000	65	7	5	7	6	6	7	6	6	6	7
34.3209	34.5912	34.2728	34.0666	33.9124	34.3079	34.5293	35.0574	34.5992	34.519	33.9342	34.4579				By MS/MS	By MS/MS	By MS/MS	By MS/MS	By MS/MS	By MS/MS	By MS/MS	By MS/MS	By MS/MS	By MS/MS	By MS/MS	By MS/MS			2	2	2	16.9	16.9	16.9	8.2972	0	57.778	249420000000	181	2	2	2	2	2	2	2	2	2	2
30.158	30.4569	29.897	30.4396	30.5225	30.4171	29.902	29.8312	29.9282	30.2148	30.3741	30.3876				By MS/MS	By MS/MS	By MS/MS	By MS/MS	By MS/MS	By MS/MS	By MS/MS	By MS/MS	By MS/MS	By MS/MS	By MS/MS	By MS/MS			11	11	11	71.4	71.4	71.4	24.884	0	297.9	17926000000	124	9	10	9	11	11	10	10	9	9	9
29.6417	29.7294	29.4277	30.0104	29.8161	29.802	29.5982	29.6037	29.6362	29.8035	29.6798	29.6643				By MS/MS	By MS/MS	By MS/MS	By MS/MS	By MS/MS	By MS/MS	By MS/MS	By MS/MS	By MS/MS	By MS/MS	By MS/MS	By MS/MS			11	11	11	64	64	64	32.153	0	320.84	12433000000	135	10	9	8	10	10	9	8	9	9	8
32.3047	32.605	32.5244	32.4014	32.6225	32.6071	32.1904	32.2704	32.403	32.3676	32.1094	32.2848				By MS/MS	By MS/MS	By MS/MS	By MS/MS	By MS/MS	By MS/MS	By MS/MS	By MS/MS	By MS/MS	By MS/MS	By MS/MS	By MS/MS			4	4	4	46.4	46.4	46.4	15.213	0	142.85	67727000000	164	4	4	4	4	4	4	4	4	3	4
30.604	30.7751	30.5215	30.3211	30.1797	30.5607	31.3481	31.3625	31.2568	31.1062	31.1973	31.1555				By MS/MS	By MS/MS	By MS/MS	By MS/MS	By MS/MS	By MS/MS	By MS/MS	By MS/MS	By MS/MS	By MS/MS	By MS/MS	By MS/MS	+	Gluc_SFuc	13	13	12	57.5	57.5	55.8	42.93	0	323.31	28573000000	236	12	10	10	11	9	11	12	10	10	10
31.0138	31.2579	30.9811	31.2328	31.1806	31.4281	32.1871	32.7273	32.6956	32.8064	32.4466	32.7083				By MS/MS	By MS/MS	By MS/MS	By MS/MS	By MS/MS	By MS/MS	By MS/MS	By MS/MS	By MS/MS	By MS/MS	By MS/MS	By MS/MS	+	Gluc_SFuc	8	8	8	52.1	52.1	52.1	27.869	0	142.81	57397000000	284	8	7	7	7	6	7	7	7	7	7
29.8956	29.6233	29.5908	29.9086	30.2466	29.6411	29.5265	29.479	29.7051	29.848	30.0486	29.8823				By MS/MS	By MS/MS	By MS/MS	By MS/MS	By MS/MS	By MS/MS	By MS/MS	By MS/MS	By MS/MS	By MS/MS	By MS/MS	By MS/MS			14	14	14	56.2	56.2	56.2	39.432	0	323.31	19282000000	210	13	14	14	13	13	13	13	10	11	12
31.74	31.5326	31.3927	31.5067	31.4457	31.1779	31.812	31.7264	31.7258	32.0831	31.8665	31.9233				By MS/MS	By MS/MS	By MS/MS	By MS/MS	By MS/MS	By MS/MS	By MS/MS	By MS/MS	By MS/MS	By MS/MS	By MS/MS	By MS/MS			4	4	4	49	49	49	11.273	0	134.19	40966000000	115	4	4	4	4	4	4	4	4	4	4
27.8374	27.8248	27.7997	27.2142	27.3452	27.7618	28.3158	28.4735	28.3791	28.429	28.1217	28.3007				By MS/MS	By MS/MS	By MS/MS	By MS/MS	By MS/MS	By MS/MS	By MS/MS	By MS/MS	By MS/MS	By MS/MS	By MS/MS	By MS/MS	+	Gluc_SFuc	8	8	8	43.2	43.2	43.2	21.337	0	45.011	4061800000	99	6	6	6	6	4	7	7	7	6	6
28.9409	28.7391	29.0611	28.7829	28.7026	28.8606	29.081	29.1934	29.0029	28.8688	28.726	29.0102				By MS/MS	By MS/MS	By MS/MS	By MS/MS	By MS/MS	By MS/MS	By MS/MS	By MS/MS	By MS/MS	By MS/MS	By MS/MS	By MS/MS			12	12	12	48.7	48.7	48.7	39.025	0	163.25	8595000000	135	11	9	11	11	10	8	11	10	9	8
30.6237	30.8803	30.9185	30.7045	30.8058	30.7125	30.6231	30.7521	30.9188	30.6625	30.7205	30.7321				By MS/MS	By MS/MS	By MS/MS	By MS/MS	By MS/MS	By MS/MS	By MS/MS	By MS/MS	By MS/MS	By MS/MS	By MS/MS	By MS/MS			28	28	27	54.8	54.8	53.2	74.636	0	323.31	36693000000	389	24	22	21	27	23	24	21	22	23	24
26.7618	27.1242	27.0252	26.5287	27.0119	27.1871	26.6337	26.3837	26.2407	26.6019	26.5796	26.516				By MS/MS	By MS/MS	By MS/MS	By MS/MS	By MS/MS	By MS/MS	By MS/MS	By MS/MS	By MS/MS	By MS/MS	By MS/MS	By MS/MS			7	7	7	17.2	17.2	17.2	57.572	0	26.389	1610700000	53	5	5	5	5	6	6	4	4	5	5
26.0738	26.4338	26.3145	25.9666	26.1307	26.5016	26.9411	27.212	27.1022	27.2968	26.6926	27.1255				By MS/MS	By MS/MS	By MS/MS	By MS/MS	By MS/MS	By MS/MS	By MS/MS	By MS/MS	By MS/MS	By MS/MS	By MS/MS	By MS/MS	+	Gluc_SFuc	5	5	5	18	18	18	36.654	0	78.288	1311900000	53	3	3	2	3	4	4	3	4	3	3
26.8089	26.92	26.7652	26.9306	26.4159	26.9365	27.142	27.5615	27.4338	27.4221	27.4845	27.4717				By MS/MS	By MS/MS	By MS/MS	By MS/MS	By MS/MS	By MS/MS	By MS/MS	By MS/MS	By MS/MS	By MS/MS	By MS/MS	By MS/MS	+	Gluc_SFuc	17	17	17	24.6	24.6	24.6	93.115	0	43.703	2139700000	85	8	8	9	7	5	7	14	11	12	13
28.5448	28.8154	28.6392	28.8187	28.9915	28.8764	29.1911	29.1259	29.1722	29.378	29.3679	29.2773				By MS/MS	By MS/MS	By MS/MS	By MS/MS	By MS/MS	By MS/MS	By MS/MS	By MS/MS	By MS/MS	By MS/MS	By MS/MS	By MS/MS			13	13	13	56.2	56.2	56.2	32.315	0	278.03	10161000000	157	12	13	12	11	10	13	13	13	13	13
29.0003	29.4404	29.0861	29.1031	29.037	29.3096	29.4849	29.4694	29.4371	29.7133	29.7795	29.7061				By MS/MS	By MS/MS	By MS/MS	By MS/MS	By MS/MS	By MS/MS	By MS/MS	By MS/MS	By MS/MS	By MS/MS	By MS/MS	By MS/MS			7	7	7	34.8	34.8	34.8	32.284	0	144.86	12032000000	176	6	6	7	6	6	6	5	6	6	6
29.1808	29.7212	29.5581	29.1327	29.1614	29.7602	29.6312	29.8261	29.5642	29.6485	29.4713	29.685				By MS/MS	By MS/MS	By MS/MS	By MS/MS	By MS/MS	By MS/MS	By MS/MS	By MS/MS	By MS/MS	By MS/MS	By MS/MS	By MS/MS			15	15	15	59.1	59.1	59.1	37.062	0	191.09	21892000000	309	13	12	14	13	13	14	13	13	13	14
27.6104	27.6555	27.6225	27.901	28.1168	27.8011	27.3322	27.5305	27.2466	27.1615	27.2778	27.5108				By MS/MS	By MS/MS	By MS/MS	By MS/MS	By MS/MS	By MS/MS	By MS/MS	By MS/MS	By MS/MS	By MS/MS	By MS/MS	By MS/MS			9	9	9	48.5	48.5	48.5	21.952	0	137.87	3933600000	112	9	8	8	8	7	9	8	8	9	9
29.8336	30.1791	29.9908	23.167	30.0275	30.3203	30.5698	30.5779	30.6923	30.4801	30.6659	30.7183				By MS/MS	By MS/MS	By MS/MS	By MS/MS	By MS/MS	By MS/MS	By MS/MS	By MS/MS	By MS/MS	By MS/MS	By MS/MS	By MS/MS	+	Gluc_SFuc	3	3	3	21.6	21.6	21.6	12.53	0	10.03	7081700000	32	2	2	2	2	2	2	3	3	3	2
30.1311	30.2199	30.4184	30.6342	29.7625	29.8398	30.4229	30.2604	30.3912	29.7921	30.1352	29.9445				By MS/MS	By MS/MS	By MS/MS	By MS/MS	By MS/MS	By MS/MS	By MS/MS	By MS/MS	By MS/MS	By MS/MS	By MS/MS	By MS/MS			3	3	3	62.9	62.9	62.9	10.406	0	193.14	14098000000	130	3	3	3	3	3	3	3	3	3	3
30.0045	30.2192	30.0686	30.0882	30.1745	30.2273	29.9617	30.0865	29.9915	30.0578	29.9588	30.0753				By MS/MS	By MS/MS	By MS/MS	By MS/MS	By MS/MS	By MS/MS	By MS/MS	By MS/MS	By MS/MS	By MS/MS	By MS/MS	By MS/MS			47	47	47	61	61	61	95.98	0	323.31	80568000000	828	43	42	43	46	43	46	44	45	45	42
30.6139	30.7082	30.7093	30.5057	30.5916	30.8683	30.5822	30.7735	30.6077	30.5783	30.4619	30.5649				By MS/MS	By MS/MS	By MS/MS	By MS/MS	By MS/MS	By MS/MS	By MS/MS	By MS/MS	By MS/MS	By MS/MS	By MS/MS	By MS/MS			16	16	16	52.5	52.5	52.5	37.981	0	323.31	34310000000	307	14	13	14	14	15	16	14	14	13	14
27.7521	27.8047	27.9805	28.0163	27.783	27.9036	27.8458	27.8631	27.7188	27.7286	27.9383	27.8134				By MS/MS	By MS/MS	By MS/MS	By MS/MS	By MS/MS	By MS/MS	By MS/MS	By MS/MS	By MS/MS	By MS/MS	By MS/MS	By MS/MS			9	9	9	57.4	57.4	57.4	22.388	0	249.33	4499500000	110	8	8	8	8	8	8	8	9	8	7
25.8964	26.2864	26.119	26.1501	26.1549	26.1291	26.7078	26.7829	26.667	26.8731	26.6857	26.658				By MS/MS	By MS/MS	By MS/MS	By MS/MS	By MS/MS	By MS/MS	By MS/MS	By MS/MS	By MS/MS	By MS/MS	By MS/MS	By MS/MS	+	Gluc_SFuc	9	9	9	30.8	30.8	30.8	41.621	0	47.065	1832000000	83	8	7	6	8	8	6	8	8	9	8
26.645	26.5054	26.767	27.147	27.1574	26.5421	26.7196	26.7336	26.6252	25.427	26.9922	25.9325				By MS/MS	By MS/MS	By MS/MS	By MS/MS	By MS/MS	By MS/MS	By MS/MS	By MS/MS	By MS/MS	By MS/MS	By MS/MS	By MS/MS			11	11	11	22.3	22.3	22.3	77.052	0	67.527	1874500000	58	7	5	7	6	6	10	8	9	8	6
27.6715	27.5618	27.7309	27.8017	27.7273	27.5112	27.658	27.5116	27.7591	27.6974	27.747	27.822				By MS/MS	By MS/MS	By MS/MS	By MS/MS	By MS/MS	By MS/MS	By MS/MS	By MS/MS	By MS/MS	By MS/MS	By MS/MS	By MS/MS			28	28	28	47.7	47.7	47.7	79.165	0	252.25	7818100000	219	19	17	18	19	14	18	21	21	21	21
27.0374	27.1651	26.8859	26.5982	27.3014	25.6172	26.3542	26.1981	26.8982	26.7021	27.1494	26.5565				By MS/MS	By MS/MS	By MS/MS	By MS/MS	By MS/MS	By MS/MS	By MS/MS	By MS/MS	By MS/MS	By MS/MS	By MS/MS	By MS/MS			5	5	5	27.5	27.5	27.5	26.723	0	27.936	1059100000	32	4	2	5	3	3	3	4	4	5	2
26.9804	26.9069	26.9324	26.4112	26.8488	27.1628	26.5152	26.4954	26.425	26.7279	26.5838	26.0027				By MS/MS	By MS/MS	By MS/MS	By MS/MS	By MS/MS	By MS/MS	By MS/MS	By MS/MS	By MS/MS	By MS/MS	By MS/MS	By MS/MS			8	8	8	28.2	28.2	28.2	42.489	0	83.632	2208100000	56	6	7	6	7	7	7	7	4	4	6
28.5449	29.1427	29.0615	28.8155	28.6791	29.291	29.0373	29.6473	29.195	29.6119	28.6504	29.241				By MS/MS	By MS/MS	By MS/MS	By MS/MS	By MS/MS	By MS/MS	By MS/MS	By MS/MS	By MS/MS	By MS/MS	By MS/MS	By MS/MS			6	6	6	55.1	55.1	55.1	15.019	0	90.829	6267100000	71	4	5	3	3	5	5	4	4	4	3
26.8765	26.3902	26.3692	26.8277	26.9753	27.3654	26.9606	26.8022	27.114	27.2597	27.0848	26.9539				By MS/MS	By MS/MS	By MS/MS	By MS/MS	By MS/MS	By MS/MS	By MS/MS	By MS/MS	By MS/MS	By MS/MS	By MS/MS	By MS/MS			5	5	5	39.6	39.6	39.6	17.693	0	80.282	2172500000	61	5	5	5	5	4	5	5	5	5	5
25.8024	25.5115	24.861	26.0512	23.431	25.0038	24.2021	25.2284	24.4209	23.7636	23.9162	24.7507				By MS/MS	By MS/MS	By MS/MS	By MS/MS	By MS/MS	By MS/MS	By MS/MS	By MS/MS	By MS/MS	By MS/MS	By MS/MS	By MS/MS	+	Gluc_SFuc	3	3	3	10.3	10.3	10.3	42.805	0	9.0208	340810000	18	3	3	3	3	1	3	3	3	2	2
26.8955	27.0105	26.5948	26.7603	26.6082	26.562	26.6241	26.8321	26.5172	26.5865	26.4191	26.4689				By MS/MS	By MS/MS	By MS/MS	By MS/MS	By MS/MS	By MS/MS	By MS/MS	By MS/MS	By MS/MS	By MS/MS	By MS/MS	By MS/MS			9	9	9	27.8	27.8	27.8	51.889	0	45.178	1218800000	50	6	5	7	4	8	6	4	7	6	6
24.1987	24.4535	24.2857	24.2298	24.6168	24.0845	24.235	24.5296	24.1845	24.241	24.2629	24.5393				By MS/MS	By MS/MS	By MS/MS	By MS/MS	By matching	By MS/MS	By MS/MS	By MS/MS	By MS/MS	By MS/MS	By MS/MS	By MS/MS			2	2	2	9.8	9.8	9.8	22.89	0	6.814	165300000	17	2	2	2	2	2	2	2	2	2	2
29.516	27.7439	28.8648	28.0357	28.7594	25.303	29.5249	27.5701	26.6979	24.4442	26.8722	26.4634				By MS/MS	By MS/MS	By MS/MS	By MS/MS	By MS/MS	By MS/MS	By MS/MS	By MS/MS	By MS/MS	By MS/MS	By MS/MS	By MS/MS	+	Gluc_SFuc	3	3	3	41.7	41.7	41.7	10.446	0	38.232	2274600000	27	2	2	3	2	2	1	3	2	2	1
25.7588	26.2059	26.4281	26.3169	26.6137	26.6071	25.8203	26.233	26.1074	25.7553	26.3191	26.1499				By MS/MS	By MS/MS	By MS/MS	By MS/MS	By MS/MS	By MS/MS	By MS/MS	By MS/MS	By MS/MS	By MS/MS	By MS/MS	By MS/MS			5	5	5	36.9	36.9	36.9	15.238	0	69.307	851010000	27	2	4	4	3	2	3	5	3	3	3
27.0898	27.0085	26.898	26.855	26.8406	27.0741	27.6675	27.8557	27.7167	28.0023	27.4765	27.792				By MS/MS	By MS/MS	By MS/MS	By MS/MS	By MS/MS	By MS/MS	By MS/MS	By MS/MS	By MS/MS	By MS/MS	By MS/MS	By MS/MS	+	Gluc_SFuc	8	8	8	43.7	43.7	43.7	25.117	0	37.679	3003700000	77	6	5	7	8	7	7	7	7	8	8
26.2531	26.0142	26.1018	25.6322	25.5118	26.011	26.0019	26.165	26.3019	25.7796	26.2025	25.7742				By MS/MS	By MS/MS	By MS/MS	By MS/MS	By MS/MS	By MS/MS	By MS/MS	By MS/MS	By MS/MS	By MS/MS	By MS/MS	By MS/MS			5	5	5	19.1	19.1	19.1	39.374	0	33.954	976690000	29	3	4	3	3	3	5	5	5	3	5
27.7089	27.5903	27.3825	27.6263	27.7018	27.5966	27.4789	27.7283	27.5767	27.7407	27.7364	27.8494				By MS/MS	By MS/MS	By MS/MS	By MS/MS	By MS/MS	By MS/MS	By MS/MS	By MS/MS	By MS/MS	By MS/MS	By MS/MS	By MS/MS			20	20	20	35.8	35.8	35.8	74.16	0	171.5	6502600000	202	16	19	16	16	17	17	16	18	17	16
26.8563	26.5444	26.8442	26.7776	26.9725	26.8497	27.063	27.4377	26.9833	27.0291	26.9822	27.3106				By MS/MS	By MS/MS	By MS/MS	By MS/MS	By MS/MS	By MS/MS	By MS/MS	By MS/MS	By MS/MS	By MS/MS	By MS/MS	By MS/MS			12	12	12	44.4	44.4	44.4	41.543	0	64.443	1822100000	73	9	8	8	8	5	9	8	8	11	10
26.3181	26.8377	26.6241	26.5047	26.6595	26.7768	26.6529	26.9724	26.9479	27.2811	27.231	27.4079				By MS/MS	By MS/MS	By MS/MS	By MS/MS	By MS/MS	By MS/MS	By MS/MS	By MS/MS	By MS/MS	By MS/MS	By MS/MS	By MS/MS			10	10	10	48.9	48.9	48.9	29.541	0	174.29	2456400000	96	8	10	7	8	8	9	8	8	8	9
25.1885	25.4053	25.2893	24.0126	25.5183	24.7699	25.2811	24.9834	25.112	25.4831	26.3242	24.7293				By MS/MS	By MS/MS	By MS/MS	By MS/MS	By MS/MS	By matching	By matching	By MS/MS	By matching	By matching	By MS/MS	By MS/MS			3	3	3	9.8	9.8	9.8	34.152	0.00069276	2.4078	321590000	7	2	2	2	1	2	2	2	3	2	2
27.9213	27.5913	27.8477	27.823	27.8585	27.5825	27.9823	27.9893	28.2492	28.2579	28.2427	28.3482				By MS/MS	By MS/MS	By MS/MS	By MS/MS	By MS/MS	By MS/MS	By MS/MS	By MS/MS	By MS/MS	By MS/MS	By MS/MS	By MS/MS			11	11	11	43	43	43	40.583	0	163.56	4192700000	113	9	8	4	9	7	10	9	10	10	9
27.4758	27.5704	27.8934	27.3982	27.0364	27.3472	27.2858	27.0782	26.7982	27.1332	26.6471	27.2503				By MS/MS	By MS/MS	By MS/MS	By MS/MS	By MS/MS	By MS/MS	By MS/MS	By MS/MS	By MS/MS	By MS/MS	By MS/MS	By MS/MS			17	17	17	48.7	48.7	48.7	52.753	0	102.54	4259800000	124	9	9	11	12	10	13	11	11	11	10
30.0965	30.0447	29.5717	29.7912	30.018	29.8731	29.752	29.7666	29.6919	29.9386	29.7565	29.9337				By MS/MS	By MS/MS	By MS/MS	By MS/MS	By MS/MS	By MS/MS	By MS/MS	By MS/MS	By MS/MS	By MS/MS	By MS/MS	By MS/MS			15	15	15	67.6	67.6	67.6	36.028	0	323.31	22136000000	199	14	11	13	14	11	11	10	12	12	10
26.4354	27.2001	26.6103	24.187	25.3168	23.8853	26.1956	26.8769	26.3614	26.6869	26.2671	26.8586				By MS/MS	By MS/MS	By MS/MS	By MS/MS	By MS/MS	By MS/MS	By MS/MS	By MS/MS	By MS/MS	By MS/MS	By MS/MS	By MS/MS	+	Gluc_SFuc	2	2	2	22.6	22.6	22.6	10.376	0	9.5866	803230000	15	2	2	2	1	1	2	2	2	2	2
26.7928	26.6443	26.9062	26.3204	26.6344	26.9573	24.4506	26.8148	26.6846	26.7023	26.4501	26.4688				By MS/MS	By MS/MS	By MS/MS	By MS/MS	By MS/MS	By MS/MS	By MS/MS	By MS/MS	By MS/MS	By MS/MS	By MS/MS	By MS/MS			8	8	8	33.6	33.6	33.6	30.646	0	23.142	1348600000	40	7	5	6	6	6	7	5	4	4	4
27.5792	27.9383	28.1831	27.5925	28.2524	27.936	27.8581	27.847	27.4917	28.0058	27.03	28.098				By MS/MS	By MS/MS	By MS/MS	By MS/MS	By MS/MS	By MS/MS	By MS/MS	By MS/MS	By MS/MS	By MS/MS	By MS/MS	By MS/MS			7	7	7	42.7	42.7	42.7	25.481	0	37.181	2993800000	56	6	5	6	5	5	6	7	6	5	5
27.5128	27.6355	27.4901	27.1367	27.7003	27.4289	27.5125	27.7114	27.6881	27.9391	27.1968	27.6376				By MS/MS	By MS/MS	By MS/MS	By MS/MS	By MS/MS	By MS/MS	By MS/MS	By MS/MS	By MS/MS	By MS/MS	By MS/MS	By MS/MS			10	10	10	29.6	29.6	29.6	52.393	0	101.14	2714600000	94	5	8	6	8	5	6	7	6	7	5
25.4576	26.1227	25.7286	26.0629	26.0473	26.1471	26.4258	26.2047	26.7197	26.7366	26.3893	26.9968				By matching	By MS/MS	By MS/MS	By MS/MS	By MS/MS	By MS/MS	By MS/MS	By MS/MS	By MS/MS	By MS/MS	By MS/MS	By MS/MS	+	Gluc_SFuc	3	3	3	12.5	12.5	12.5	30.881	0	5.205	506510000	26	1	3	2	2	3	3	3	3	3	3
30.4131	30.9079	30.5502	30.5147	30.5217	30.8256	30.6193	30.8277	29.9747	30.4619	30.0789	30.4956				By MS/MS	By MS/MS	By MS/MS	By MS/MS	By MS/MS	By MS/MS	By MS/MS	By MS/MS	By MS/MS	By MS/MS	By MS/MS	By MS/MS			8	8	8	35.6	35.6	35.6	27.01	0	259.04	16559000000	126	7	7	8	6	7	8	7	8	7	7
26.603	26.8476	26.758	27.0228	27.3169	26.9001	27.1264	27.1411	26.9498	27.3354	27.0305	26.9901				By MS/MS	By MS/MS	By MS/MS	By MS/MS	By MS/MS	By MS/MS	By MS/MS	By MS/MS	By MS/MS	By MS/MS	By MS/MS	By MS/MS			7	7	7	15	15	15	63.349	0	99.443	2101300000	68	6	6	6	6	6	7	6	4	7	5
27.1091	27.101	27.4734	27.1635	26.6115	27.2949	26.8642	26.7477	24.3613	26.6227	23.3563	25.7988				By MS/MS	By MS/MS	By MS/MS	By MS/MS	By MS/MS	By MS/MS	By MS/MS	By MS/MS	By MS/MS	By MS/MS	By MS/MS	By MS/MS	+	Gluc_SFuc	6	6	6	40.4	40.4	40.4	28.411	0	30.075	1159600000	35	4	5	4	4	4	5	4	4	4	4
29.9157	30.1338	30.089	29.7448	29.8229	30.3166	30.1046	30.0698	30.1198	30.1795	29.9556	30.0064				By MS/MS	By MS/MS	By MS/MS	By MS/MS	By MS/MS	By MS/MS	By MS/MS	By MS/MS	By MS/MS	By MS/MS	By MS/MS	By MS/MS			19	19	19	45.8	45.8	45.8	55.315	0	221.17	29334000000	277	15	15	14	17	13	17	14	14	15	14
30.4265	30.8877	30.557	30.1797	30.6838	30.8431	30.7482	30.6652	30.5171	30.6106	30.436	30.5714				By MS/MS	By MS/MS	By MS/MS	By MS/MS	By MS/MS	By MS/MS	By MS/MS	By MS/MS	By MS/MS	By MS/MS	By MS/MS	By MS/MS			9	9	9	83	83	83	15.199	0	102.94	10070000000	143	7	9	9	7	6	7	6	7	5	7
28.2261	28.3567	28.3855	28.2615	28.2848	28.4756	28.6087	28.6813	28.6455	28.7917	28.6519	28.8031				By MS/MS	By MS/MS	By MS/MS	By MS/MS	By MS/MS	By MS/MS	By MS/MS	By MS/MS	By MS/MS	By MS/MS	By MS/MS	By MS/MS			26	26	26	58.7	58.7	58.7	62.748	0	299.85	9219100000	245	20	18	18	20	21	24	23	20	21	23
28.4925	28.8239	28.4341	28.9579	28.6474	28.5935	28.8183	28.8516	28.8372	28.7201	28.7468	28.7508				By MS/MS	By MS/MS	By MS/MS	By MS/MS	By MS/MS	By MS/MS	By MS/MS	By MS/MS	By MS/MS	By MS/MS	By MS/MS	By MS/MS			12	12	12	60.1	60.1	60.1	23.577	0	45.216	7178200000	90	10	7	10	9	8	10	9	9	10	9
32.6803	32.9064	32.8222	32.7188	32.7659	32.7296	32.2693	32.2576	32.3474	32.3842	32.156	32.3995				By MS/MS	By MS/MS	By MS/MS	By MS/MS	By MS/MS	By MS/MS	By MS/MS	By MS/MS	By MS/MS	By MS/MS	By MS/MS	By MS/MS			24	24	24	55.6	55.6	55.6	48.378	0	323.31	136150000000	516	23	23	22	23	23	23	22	20	21	19
30.1117	30.0324	30.0785	30.0636	30.1562	30.294	30.0945	29.9661	30.0373	30.0639	29.9633	29.8709				By MS/MS	By MS/MS	By MS/MS	By MS/MS	By MS/MS	By MS/MS	By MS/MS	By MS/MS	By MS/MS	By MS/MS	By MS/MS	By MS/MS			26	26	26	69.5	69.5	69.5	51.537	0	323.31	30678000000	363	24	25	25	23	23	24	23	24	23	23
30.991	31.2764	31.0599	31.2271	31.1468	31.2656	30.9875	30.8759	30.9485	30.9788	30.9772	31.0853				By MS/MS	By MS/MS	By MS/MS	By MS/MS	By MS/MS	By MS/MS	By MS/MS	By MS/MS	By MS/MS	By MS/MS	By MS/MS	By MS/MS			20	20	20	68.5	68.5	68.5	49.828	0	323.31	44139000000	359	19	18	19	17	17	18	18	18	18	18
28.9822	29.1687	29.0945	29.0669	29.1011	29.359	28.8686	29.0252	28.8104	29.032	28.8105	28.9745				By MS/MS	By MS/MS	By MS/MS	By MS/MS	By MS/MS	By MS/MS	By MS/MS	By MS/MS	By MS/MS	By MS/MS	By MS/MS	By MS/MS			27	27	27	36.2	36.2	36.2	97.212	0	323.31	25861000000	417	24	23	22	24	25	25	24	24	24	24
28.3075	28.3376	28.3241	28.3522	28.1239	28.2147	28.3989	28.3086	28.1816	28.5416	28.0405	28.4958				By MS/MS	By MS/MS	By MS/MS	By MS/MS	By MS/MS	By MS/MS	By MS/MS	By MS/MS	By MS/MS	By MS/MS	By MS/MS	By MS/MS			11	11	11	49.9	49.9	49.9	36.153	0	196.68	6663000000	127	9	11	10	11	11	11	9	8	10	7
32.0391	32.1413	32.0226	32.0164	32.2614	32.1617	31.3478	31.3578	31.3183	31.5356	31.3561	31.4312				By MS/MS	By MS/MS	By MS/MS	By MS/MS	By MS/MS	By MS/MS	By MS/MS	By MS/MS	By MS/MS	By MS/MS	By MS/MS	By MS/MS	+	Gluc_SFuc	27	27	27	64.8	64.8	64.8	61.575	0	323.31	114660000000	514	24	21	23	20	21	23	20	19	16	16
26.6843	27.3993	27.2349	27.0061	26.8188	26.4961	26.5785	25.2534	26.5159	25.6	25.6519	26.7808				By MS/MS	By MS/MS	By MS/MS	By MS/MS	By MS/MS	By MS/MS	By MS/MS	By MS/MS	By MS/MS	By MS/MS	By MS/MS	By MS/MS	+	Gluc_SFuc	4	4	4	14.4	14.4	14.4	32.215	0	6.9373	854570000	17	3	3	2	2	3	2	4	2	4	2
27.1009	27.0411	27.5234	27.1225	26.7742	27.4021	27.5077	27.5103	27.2866	27.2493	27.7358	27.4386				By MS/MS	By MS/MS	By MS/MS	By MS/MS	By MS/MS	By MS/MS	By MS/MS	By MS/MS	By MS/MS	By MS/MS	By MS/MS	By MS/MS			11	11	11	25.9	25.9	25.9	61.765	0	53.349	2091400000	65	7	6	8	6	8	6	6	7	6	6
26.7384	26.3942	26.5786	26.1569	26.1996	26.4185	26.4015	26.3557	26.5521	26.2434	26.7566	26.5468				By MS/MS	By MS/MS	By MS/MS	By MS/MS	By MS/MS	By MS/MS	By MS/MS	By MS/MS	By MS/MS	By MS/MS	By MS/MS	By MS/MS			10	10	10	14.6	14.6	14.6	87.161	0	29.151	1449200000	59	8	7	7	9	8	8	8	9	7	9
27.5509	27.7079	27.5697	27.0734	27.3508	27.8498	27.9183	28.2005	27.9251	27.9315	27.7444	28.0048				By MS/MS	By MS/MS	By MS/MS	By MS/MS	By MS/MS	By MS/MS	By MS/MS	By MS/MS	By MS/MS	By MS/MS	By MS/MS	By MS/MS			15	15	15	40.1	40.1	40.1	50.716	0	122.24	4800500000	156	12	13	10	14	13	12	13	13	14	13
25.9574	26.1165	25.8103	26.4059	26.4831	26.5745	27.0652	26.6553	26.9631	26.6845	26.75	27.0301				By MS/MS	By MS/MS	By MS/MS	By MS/MS	By MS/MS	By MS/MS	By MS/MS	By MS/MS	By MS/MS	By MS/MS	By MS/MS	By MS/MS	+	Gluc_SFuc	9	9	9	34.1	34.1	34.1	38.804	0	111.81	1591800000	46	5	5	4	7	4	7	8	5	7	6
27.7917	27.7662	27.811	27.8292	27.7323	27.6353	27.9218	27.9476	27.9946	27.704	28.1992	28.159				By MS/MS	By MS/MS	By MS/MS	By MS/MS	By MS/MS	By MS/MS	By MS/MS	By MS/MS	By MS/MS	By MS/MS	By MS/MS	By MS/MS			11	11	11	35.7	35.7	35.7	58.756	0	123.51	3211700000	87	9	7	9	8	8	9	10	9	8	8
29.2133	28.1939	25.2312	28.0536	28.626	28.4091	28.0735	28.5625	28.2852	27.8429	27.9278	28.1623				By MS/MS	By MS/MS	By MS/MS	By MS/MS	By MS/MS	By MS/MS	By MS/MS	By MS/MS	By MS/MS	By MS/MS	By MS/MS	By MS/MS			4	4	4	39.2	39.2	39.2	14.221	0	34.044	1578700000	31	2	2	2	2	2	2	3	3	2	3
28.7682	28.9082	28.5611	28.3251	28.2896	28.676	29.2959	29.1741	29.0417	29.2207	28.8907	29.1557				By MS/MS	By MS/MS	By MS/MS	By MS/MS	By MS/MS	By MS/MS	By MS/MS	By MS/MS	By MS/MS	By MS/MS	By MS/MS	By MS/MS			7	7	7	35	35	35	25.854	0	234.08	5384800000	82	4	7	6	5	4	6	7	6	5	7
28.7376	28.7784	28.6204	28.9863	28.9386	28.8631	29.8012	29.8123	29.881	29.9878	29.9334	29.9285				By MS/MS	By MS/MS	By MS/MS	By MS/MS	By MS/MS	By MS/MS	By MS/MS	By MS/MS	By MS/MS	By MS/MS	By MS/MS	By MS/MS	+	Gluc_SFuc	68	68	68	51.3	51.3	51.3	196.52	0	323.31	38119000000	784	51	54	48	55	57	54	61	64	63	62
30.4052	30.1887	29.9224	29.8471	29.8888	30.7659	29.6193	29.6032	29.6902	30.4001	30.5063	30.7758				By MS/MS	By MS/MS	By MS/MS	By MS/MS	By MS/MS	By MS/MS	By MS/MS	By MS/MS	By MS/MS	By MS/MS	By MS/MS	By MS/MS			6	6	6	17.9	17.9	17.9	52.017	0	29.327	6505200000	29	4	4	5	4	3	3	3	5	3	3
30.7593	30.8658	30.8199	30.6597	30.5391	30.8051	31.0089	30.9527	30.9779	30.9779	30.8418	30.9048				By MS/MS	By MS/MS	By MS/MS	By MS/MS	By MS/MS	By MS/MS	By MS/MS	By MS/MS	By MS/MS	By MS/MS	By MS/MS	By MS/MS			26	26	26	86.2	86.2	86.2	49.503	0	323.31	69634000000	671	24	23	24	23	23	22	24	23	21	19
25.7766	25.7224	24.4844	24.1006	24.1278	25.456	26.2118	26.2527	26.1825	23.9295	26.3885	24.8924				By MS/MS	By MS/MS	By MS/MS	By MS/MS	By matching	By MS/MS	By MS/MS	By MS/MS	By MS/MS	By MS/MS	By MS/MS	By MS/MS			3	3	3	24.7	24.7	24.7	18.709	0	5.0755	413740000	19	2	2	1	1	2	2	2	3	3	1
27.711	27.7853	27.6965	27.6615	27.986	27.8168	27.434	27.9052	27.5838	27.8579	27.5486	27.572				By MS/MS	By MS/MS	By MS/MS	By MS/MS	By MS/MS	By MS/MS	By MS/MS	By MS/MS	By MS/MS	By MS/MS	By MS/MS	By MS/MS			19	19	19	58	58	58	52.581	0	171.24	4715000000	134	13	15	14	14	16	13	13	13	14	12
28.6454	27.9937	28.5416	28.7963	28.8384	27.8	26.9182	26.9597	27.2105	27.1035	27.4635	27.5823				By MS/MS	By MS/MS	By MS/MS	By MS/MS	By MS/MS	By MS/MS	By MS/MS	By MS/MS	By MS/MS	By MS/MS	By MS/MS	By MS/MS	+	Gluc_SFuc	8	8	8	69.4	69.4	69.4	11.378	0	44.463	3801900000	54	7	5	6	6	5	7	5	4	4	5
32.6995	32.8575	32.7146	32.5854	32.206	33.1783	32.3532	32.577	32.2818	32.2439	31.7244	32.2008				By MS/MS	By MS/MS	By MS/MS	By MS/MS	By MS/MS	By MS/MS	By MS/MS	By MS/MS	By MS/MS	By MS/MS	By MS/MS	By MS/MS			3	3	3	24	24	24	14.305	0	81.473	62292000000	90	3	3	3	3	3	3	3	3	3	3
28.0575	27.8809	27.6394	27.6169	28.001	27.6251	27.6343	27.5747	27.8938	28.0724	27.8869	27.3212				By MS/MS	By MS/MS	By MS/MS	By MS/MS	By MS/MS	By MS/MS	By MS/MS	By MS/MS	By MS/MS	By MS/MS	By MS/MS	By MS/MS			5	5	5	41.5	41.5	41.5	17.465	0	77.638	2178000000	63	3	5	4	5	4	5	4	4	4	4
26.3127	26.2047	26.127	25.963	26.0471	24.3018	25.5718	26.7599	23.981	25.9628	26.0393	25.9838				By MS/MS	By MS/MS	By MS/MS	By MS/MS	By MS/MS	By MS/MS	By MS/MS	By MS/MS	By MS/MS	By MS/MS	By MS/MS	By MS/MS			3	3	3	15.9	15.9	15.9	31.831	0	65.672	565190000	18	2	2	3	3	2	1	2	2	1	2
31.1631	31.2654	31.0628	31.2315	31.2096	30.8498	29.8593	29.5236	29.8999	29.6893	29.8652	29.8166				By MS/MS	By MS/MS	By MS/MS	By MS/MS	By MS/MS	By MS/MS	By MS/MS	By MS/MS	By MS/MS	By MS/MS	By MS/MS	By MS/MS	+	Gluc_SFuc	7	7	7	51.2	51.2	51.2	14.284	0	154.75	28011000000	161	7	7	7	7	7	7	7	7	7	7
32.6916	32.8721	32.723	32.3293	32.5504	32.994	32.0592	32.2589	32.0947	32.0021	32.1014	32.2051				By MS/MS	By MS/MS	By MS/MS	By MS/MS	By MS/MS	By MS/MS	By MS/MS	By MS/MS	By MS/MS	By MS/MS	By MS/MS	By MS/MS	+	Gluc_SFuc	5	5	5	79.5	79.5	79.5	8.1411	0	186.25	73857000000	313	4	5	5	5	5	5	5	5	5	5
27.9292	28.034	27.92	27.8037	27.6151	27.8706	26.7601	27.2961	26.9324	26.9259	26.4993	26.7535				By MS/MS	By MS/MS	By MS/MS	By MS/MS	By MS/MS	By MS/MS	By MS/MS	By MS/MS	By MS/MS	By MS/MS	By MS/MS	By MS/MS	+	Gluc_SFuc	13	13	13	48.7	48.7	48.7	40.382	0	169.99	4474700000	111	12	10	11	10	11	12	9	8	8	6
29.2311	27.275	29.2583	29.1141	28.7603	28.1134	23.4073	24.6025	25.0118	25.6891	25.0107	23.7483				By MS/MS	By MS/MS	By MS/MS	By MS/MS	By MS/MS	By MS/MS	By matching	By matching	By MS/MS	By MS/MS	By MS/MS	By MS/MS	+	Gluc_SFuc	18	18	18	48.6	48.6	48.6	58.98	0	190.24	5302000000	64	13	14	17	15	14	15	4	3	3	2
29.3667	29.3401	29.3023	28.7855	28.8414	29.2839	27.7868	28.1247	28.0556	28.2208	27.6762	28.5022				By MS/MS	By MS/MS	By MS/MS	By MS/MS	By MS/MS	By MS/MS	By MS/MS	By MS/MS	By MS/MS	By MS/MS	By MS/MS	By MS/MS	+	Gluc_SFuc	6	6	6	19.6	19.6	19.6	41.247	0	55.747	4101000000	46	3	5	4	4	6	6	2	2	3	3
30.3836	30.1084	30.2969	30.494	30.7168	30.4457	28.7409	28.3999	28.5614	28.6599	28.786	28.7662				By MS/MS	By MS/MS	By MS/MS	By MS/MS	By MS/MS	By MS/MS	By MS/MS	By MS/MS	By MS/MS	By MS/MS	By MS/MS	By MS/MS	+	Gluc_SFuc	11	11	11	39.5	39.5	39.5	48.723	0	323.31	16953000000	121	10	10	10	10	9	10	7	7	8	9
27.0217	26.5525	26.5531	26.6625	26.6498	26.8717	27.5197	27.6887	27.2051	27.4886	27.4748	27.4771				By MS/MS	By MS/MS	By MS/MS	By MS/MS	By MS/MS	By MS/MS	By MS/MS	By MS/MS	By MS/MS	By MS/MS	By MS/MS	By MS/MS	+	Gluc_SFuc	12	12	12	52.8	52.8	52.8	38.25	0	125.26	2502200000	94	8	7	7	8	8	9	12	10	11	9
28.7357	28.3857	28.2789	28.8784	28.3656	28.4827	29.2784	29.4798	29.2724	29.1544	29.1351	29.0175				By MS/MS	By MS/MS	By MS/MS	By MS/MS	By MS/MS	By MS/MS	By MS/MS	By MS/MS	By MS/MS	By MS/MS	By MS/MS	By MS/MS	+	Gluc_SFuc	11	11	11	59	59	59	31.38	0	213.5	8014400000	140	10	9	6	8	8	9	10	10	10	9
28.9335	29.3142	29.2463	29.1366	29.154	29.417	30.0878	30.6635	30.3112	30.3976	30.1389	30.3654				By MS/MS	By MS/MS	By MS/MS	By MS/MS	By MS/MS	By MS/MS	By MS/MS	By MS/MS	By MS/MS	By MS/MS	By MS/MS	By MS/MS	+	Gluc_SFuc	11	11	11	55	55	55	28.326	0	323.31	21073000000	204	10	9	9	10	9	10	11	9	9	10
27.3094	27.0328	26.7561	26.9079	26.9225	27.0638	27.668	27.595	27.7081	27.6437	27.77	27.333				By MS/MS	By MS/MS	By MS/MS	By MS/MS	By MS/MS	By MS/MS	By MS/MS	By MS/MS	By MS/MS	By MS/MS	By MS/MS	By MS/MS	+	Gluc_SFuc	7	7	7	85.6	85.6	85.6	11.682	0	62.875	2377100000	85	5	6	4	5	5	7	5	7	7	6
28.2953	27.8522	28.0587	27.7792	27.9001	28.2429	29.0466	29.1931	28.8071	28.9111	28.6409	28.6428				By MS/MS	By MS/MS	By MS/MS	By MS/MS	By MS/MS	By MS/MS	By MS/MS	By MS/MS	By MS/MS	By MS/MS	By MS/MS	By MS/MS	+	Gluc_SFuc	15	15	15	50.5	50.5	50.5	42.209	0	181.12	8378100000	145	11	12	11	11	13	14	12	15	14	15
27.3722	27.3682	27.4854	27.2654	27.3524	27.556	28.4146	28.704	28.5472	28.8164	28.5932	28.609				By MS/MS	By MS/MS	By MS/MS	By MS/MS	By MS/MS	By MS/MS	By MS/MS	By MS/MS	By MS/MS	By MS/MS	By MS/MS	By MS/MS	+	Gluc_SFuc	8	8	8	37.2	37.2	37.2	27.917	0	116.35	4964800000	135	7	7	7	6	5	6	7	8	8	8
30.4738	30.7966	30.7118	30.7841	30.7978	30.9206	30.8555	30.7642	30.8697	30.865	30.8275	30.9695				By MS/MS	By MS/MS	By MS/MS	By MS/MS	By MS/MS	By MS/MS	By MS/MS	By MS/MS	By MS/MS	By MS/MS	By MS/MS	By MS/MS			22	22	22	50.2	50.2	50.2	62.393	0	323.31	31362000000	276	15	19	18	16	18	19	18	19	19	19
30.1338	30.661	30.2239	30.7059	30.8585	30.7731	30.5632	30.692	30.6885	30.6996	30.8173	30.5611				By MS/MS	By MS/MS	By MS/MS	By MS/MS	By MS/MS	By MS/MS	By MS/MS	By MS/MS	By MS/MS	By MS/MS	By MS/MS	By MS/MS			18	18	18	49	49	49	53.724	0	323.31	17796000000	221	16	17	18	18	17	17	16	17	17	17
24.7715	24.2638	23.5621	24.5201	24.2291	25.209	24.734	25.2674	24.9944	25.0284	24.8712	25.1479				By MS/MS	By MS/MS	By MS/MS	By MS/MS	By MS/MS	By MS/MS	By MS/MS	By MS/MS	By MS/MS	By MS/MS	By MS/MS	By MS/MS			4	4	4	20.8	20.8	20.8	22.292	0	6.0592	336430000	26	3	3	3	3	3	4	3	4	4	3
24.1542	25.8343	26.1755	24.1221	24.6157	24.0445	26.2489	26.5269	26.4233	26.2242	25.9392	26.3604				By MS/MS	By MS/MS	By MS/MS	By MS/MS	By matching	By MS/MS	By MS/MS	By MS/MS	By MS/MS	By MS/MS	By MS/MS	By MS/MS	+	Gluc_SFuc	6	6	6	24.5	24.5	24.5	36.673	0	12.502	472700000	24	1	4	3	3	2	2	5	4	4	4
24.7452	25.4973	25.7829	25.5014	24.1233	25.072	26.0154	25.9633	25.5215	26.1882	25.3959	25.5888				By MS/MS	By MS/MS	By MS/MS	By matching		By MS/MS	By MS/MS	By MS/MS	By MS/MS	By MS/MS	By MS/MS	By MS/MS	+	Gluc_SFuc	4	4	4	15	15	15	31.59	0	11.244	390780000	14	1	3	2	2	0	1	3	4	4	3
30.8271	30.4807	31.2641	30.9171	30.6395	30.4656	30.2334	29.8216	30.1734	29.6729	30.54	30.2113				By MS/MS	By MS/MS	By MS/MS	By MS/MS	By MS/MS	By MS/MS	By MS/MS	By MS/MS	By MS/MS	By MS/MS	By MS/MS	By MS/MS	+	Gluc_SFuc	5	5	5	90	90	90	9.8031	0	230.94	15763000000	89	5	4	4	5	4	5	5	5	5	5
29.6412	29.9791	29.5389	29.8746	29.8259	29.995	29.6217	30.0672	29.9222	29.8437	29.7694	30.1782				By MS/MS	By MS/MS	By MS/MS	By MS/MS	By MS/MS	By MS/MS	By MS/MS	By MS/MS	By MS/MS	By MS/MS	By MS/MS	By MS/MS			8	8	8	62	62	62	15.464	0	277.9	11473000000	138	8	7	7	8	8	8	8	8	8	8
29.5048	29.6762	30.1188	29.8699	29.602	29.727	30.2559	29.7495	29.7068	29.6455	29.8718	29.188				By MS/MS	By MS/MS	By MS/MS	By MS/MS	By MS/MS	By MS/MS	By MS/MS	By MS/MS	By MS/MS	By MS/MS	By MS/MS	By MS/MS			4	4	4	74.1	74.1	74.1	9.2661	0	205.4	12359000000	137	4	4	4	4	4	4	4	4	4	4
26.0556	26.4523	26.0918	25.8253	25.9943	26.8583	27.4367	27.2585	27.178	27.1743	26.5884	27.2319				By MS/MS	By MS/MS	By MS/MS	By MS/MS	By MS/MS	By MS/MS	By MS/MS	By MS/MS	By MS/MS	By MS/MS	By MS/MS	By MS/MS	+	Gluc_SFuc	7	7	7	27.4	27.4	27.4	42.252	0	25.098	915880000	33	3	5	3	3	4	3	7	6	5	6
27.0648	26.2848	26.8369	26.693	26.0852	25.9763	27.1892	26.0954	26.6913	26.512	26.8965	26.1014				By MS/MS	By MS/MS	By MS/MS	By MS/MS	By MS/MS	By MS/MS	By MS/MS	By MS/MS	By MS/MS	By MS/MS	By MS/MS	By MS/MS			5	5	5	25.5	25.5	25.5	34.382	0	43.819	1326700000	36	5	4	4	4	4	5	5	5	4	3
26.3421	26.363	25.8043	26.2412	26.5337	26.3986	26.6483	26.758	26.5153	26.4938	26.8121	26.8028				By MS/MS	By MS/MS	By MS/MS	By MS/MS	By MS/MS	By MS/MS	By MS/MS	By MS/MS	By MS/MS	By MS/MS	By MS/MS	By MS/MS			8	8	8	38.7	38.7	38.7	35.653	0	109.15	1396500000	40	3	6	5	6	3	5	7	5	5	6
25.7935	26.5836	26.4258	24.7947	26.0474	26.2875	26.6476	26.9612	24.5134	26.5228	26.7773	26.9952				By MS/MS	By MS/MS	By MS/MS	By MS/MS	By MS/MS	By MS/MS	By MS/MS	By MS/MS	By MS/MS	By MS/MS	By MS/MS	By MS/MS			4	4	4	20.1	20.1	20.1	28.616	0	22.009	675100000	24	3	3	3	3	2	4	3	4	4	2
27.6505	27.9008	27.9679	27.9888	27.8645	28.1466	28.6733	28.7557	28.8354	28.8199	28.8095	28.9196				By MS/MS	By MS/MS	By MS/MS	By MS/MS	By MS/MS	By MS/MS	By MS/MS	By MS/MS	By MS/MS	By MS/MS	By MS/MS	By MS/MS	+	Gluc_SFuc	8	8	8	85.4	85.4	85.4	16.559	0	70.116	5981300000	95	6	7	6	8	7	6	6	7	7	6
30.7698	31.0545	30.7599	30.3958	30.7609	30.891	30.8309	30.8326	30.9195	31.0403	30.9154	30.7828				By MS/MS	By MS/MS	By MS/MS	By MS/MS	By MS/MS	By MS/MS	By MS/MS	By MS/MS	By MS/MS	By MS/MS	By MS/MS	By MS/MS			11	11	11	67.7	67.7	67.7	19.814	0	199.73	30871000000	241	9	10	9	10	11	11	11	11	11	11
24.9996	24.7132	24.4098	24.6924	24.5666	24.7952	23.6718	24.4338	24.5292	23.4544	24.6795	24.3578				By MS/MS	By MS/MS	By MS/MS	By MS/MS	By MS/MS	By MS/MS	By MS/MS	By MS/MS	By MS/MS	By MS/MS	By MS/MS	By MS/MS			2	2	2	21.3	21.3	21.3	20.464	0	26.365	177140000	27	2	2	2	1	1	1	2	2	2	2
30.6277	30.7149	30.4893	30.9531	31.0478	30.4271	31.2093	31.1081	31.361	31.5321	31.3036	31.3419				By MS/MS	By MS/MS	By MS/MS	By MS/MS	By MS/MS	By MS/MS	By MS/MS	By MS/MS	By MS/MS	By MS/MS	By MS/MS	By MS/MS	+	Gluc_SFuc	15	15	15	84.1	84.1	84.1	34.541	0	323.31	49031000000	379	14	14	13	14	11	14	13	11	12	10
28.6536	28.9702	28.8076	28.5775	28.6267	28.7905	29.6129	29.793	29.6742	29.9794	29.8617	29.7104				By MS/MS	By MS/MS	By MS/MS	By MS/MS	By MS/MS	By MS/MS	By MS/MS	By MS/MS	By MS/MS	By MS/MS	By MS/MS	By MS/MS	+	Gluc_SFuc	18	18	18	34.8	34.8	34.8	60.141	0	113.14	9282100000	153	15	15	14	11	15	14	17	16	15	17
28.2572	28.6263	28.4132	29.1644	29.2325	30.4825	28.913	28.8337	29.4571	29.4602	29.243	29.17				By MS/MS	By MS/MS	By matching	By MS/MS	By MS/MS	By MS/MS	By MS/MS	By MS/MS	By MS/MS	By MS/MS	By MS/MS	By MS/MS			5	5	5	14.6	14.6	14.6	33.966	0	13.209	4260200000	27	3	4	4	3	4	4	4	4	5	5
29.2273	29.0379	28.7686	29.0614	29.1311	29.3312	29.4981	29.7653	29.6978	29.7634	29.7209	29.9894				By MS/MS	By MS/MS	By MS/MS	By MS/MS	By MS/MS	By MS/MS	By MS/MS	By MS/MS	By MS/MS	By MS/MS	By MS/MS	By MS/MS	+	Gluc_SFuc	5	5	5	19.4	19.4	19.4	28.146	0	21.054	5758700000	67	4	4	4	4	3	3	5	5	5	5
26.2172	25.9488	26.169	26.5256	26.146	26.3226	26.0229	26.6854	26.3262	26.4695	26.3621	26.1925				By MS/MS	By MS/MS	By MS/MS	By MS/MS	By MS/MS	By MS/MS	By MS/MS	By MS/MS	By MS/MS	By MS/MS	By MS/MS	By MS/MS			11	11	11	38.6	38.6	38.6	38.13	0	24.57	1060600000	47	8	7	6	5	7	7	8	7	7	8
31.7544	31.5673	31.525	31.6304	31.9693	31.7645	30.5241	30.6586	30.7645	30.7803	30.3978	30.8224				By MS/MS	By MS/MS	By MS/MS	By MS/MS	By MS/MS	By MS/MS	By MS/MS	By MS/MS	By MS/MS	By MS/MS	By MS/MS	By MS/MS	+	Gluc_SFuc	12	12	12	61.6	61.6	61.6	20.712	0	186.48	29232000000	182	10	9	10	9	11	11	8	8	8	7
30.5911	30.8406	30.9246	30.5013	30.7241	30.73	32.5654	32.819	32.5047	32.7538	32.4998	32.4412				By MS/MS	By MS/MS	By MS/MS	By MS/MS	By MS/MS	By MS/MS	By MS/MS	By MS/MS	By MS/MS	By MS/MS	By MS/MS	By MS/MS	+	Gluc_SFuc	9	9	9	77.4	77.4	77.4	16.902	0	323.31	46253000000	320	8	7	6	7	8	7	8	8	9	8
31.0038	31.2078	31.0456	31.3857	32.0485	31.4488	30.0962	30.0632	30.2944	30.3223	30.5993	30.4318				By MS/MS	By MS/MS	By MS/MS	By MS/MS	By MS/MS	By MS/MS	By MS/MS	By MS/MS	By MS/MS	By MS/MS	By MS/MS	By MS/MS	+	Gluc_SFuc	5	5	5	45.5	45.5	45.5	10.852	0	70.252	25688000000	109	5	5	5	4	4	5	4	4	4	4
30.4343	30.1436	29.9246	29.8759	29.9295	30.1319	30.8931	31.006	30.5459	30.5591	30.5846	30.6265				By MS/MS	By MS/MS	By MS/MS	By MS/MS	By MS/MS	By MS/MS	By MS/MS	By MS/MS	By MS/MS	By MS/MS	By MS/MS	By MS/MS	+	Gluc_SFuc	9	9	9	68.6	68.6	68.6	25.402	0	131.57	21237000000	115	7	5	7	7	6	8	8	8	8	7
27.6931	27.4136	27.3664	28.1299	27.8074	27.6534	27.6399	27.6974	28.0275	27.7598	27.916	27.5003				By MS/MS	By MS/MS	By MS/MS	By MS/MS	By MS/MS	By MS/MS	By MS/MS	By MS/MS	By MS/MS	By MS/MS	By MS/MS	By MS/MS			13	13	13	50.5	50.5	50.5	35.148	0	64.748	4033900000	80	9	8	8	10	8	11	10	9	12	11
29.7591	29.7833	29.5544	29.7082	29.9194	29.9636	30.1728	30.1522	30.1486	30.0514	30.3621	30.304				By MS/MS	By MS/MS	By MS/MS	By MS/MS	By MS/MS	By MS/MS	By MS/MS	By MS/MS	By MS/MS	By MS/MS	By MS/MS	By MS/MS			8	8	8	70.9	70.9	70.9	18.099	0	81.607	8143900000	117	7	7	7	7	6	6	7	7	6	7
28.6334	28.8852	28.6375	28.5654	28.7822	28.9884	29.2976	29.3623	29.3536	29.3851	29.3981	29.3971				By MS/MS	By MS/MS	By MS/MS	By MS/MS	By MS/MS	By MS/MS	By MS/MS	By MS/MS	By MS/MS	By MS/MS	By MS/MS	By MS/MS	+	Gluc_SFuc	39	39	39	53.5	53.5	53.5	106.83	0	323.31	25381000000	499	31	30	31	33	28	29	33	34	34	34
27.2892	27.2433	27.2082	27.1964	26.6688	27.4264	27.7203	27.6516	27.5362	27.2675	27.3028	27.3141				By MS/MS	By MS/MS	By MS/MS	By MS/MS	By MS/MS	By MS/MS	By MS/MS	By MS/MS	By MS/MS	By MS/MS	By MS/MS	By MS/MS			5	5	5	67.8	67.8	67.8	13.864	0	156.6	2204300000	66	4	4	3	4	3	4	4	4	4	4
28.2112	28.4239	28.2336	28.079	28.3916	28.545	29.0896	29.1148	29.0274	29.0765	29.0232	29.0253				By MS/MS	By MS/MS	By MS/MS	By MS/MS	By MS/MS	By MS/MS	By MS/MS	By MS/MS	By MS/MS	By MS/MS	By MS/MS	By MS/MS	+	Gluc_SFuc	20	20	19	65.7	65.7	63.4	45.84	0	318.24	10188000000	224	16	15	17	16	14	18	18	18	15	17
26.1594	26.3317	26.1371	26.3511	26.4893	26.358	26.5467	26.4656	26.6583	26.5632	26.7264	26.6019				By MS/MS	By MS/MS	By MS/MS	By MS/MS	By MS/MS	By MS/MS	By MS/MS	By MS/MS	By MS/MS	By MS/MS	By MS/MS	By MS/MS			12	12	12	34.2	34.2	34.2	44.245	0	113.43	2262200000	92	9	9	8	10	8	10	8	9	10	9
26.9088	26.828	26.9725	27.2942	26.9958	26.8179	26.7096	26.7723	27.0124	27.1241	26.7662	26.892				By MS/MS	By MS/MS	By MS/MS	By MS/MS	By MS/MS	By MS/MS	By MS/MS	By MS/MS	By MS/MS	By MS/MS	By MS/MS	By MS/MS			10	10	10	76.8	76.8	76.8	16.907	0	38.8	2194900000	58	9	6	6	6	7	9	6	8	8	8
30.1049	30.3873	30.122	30.2734	30.016	30.5156	29.6634	29.8503	29.8954	30.274	29.6325	30.108				By MS/MS	By MS/MS	By MS/MS	By MS/MS	By MS/MS	By MS/MS	By MS/MS	By MS/MS	By MS/MS	By MS/MS	By MS/MS	By MS/MS			16	16	16	59.9	59.9	59.9	38.617	0	263.04	21980000000	172	14	10	13	14	13	15	15	14	12	14
26.7363	27.1352	26.8069	26.9488	27.0967	27.3758	27.0341	27.1523	27.3346	27.2332	27.3087	27.2821				By MS/MS	By MS/MS	By MS/MS	By MS/MS	By MS/MS	By MS/MS	By MS/MS	By MS/MS	By MS/MS	By MS/MS	By MS/MS	By MS/MS			16	16	16	18.9	18.9	18.9	109.02	0	148.12	3252500000	110	13	13	11	14	11	11	12	15	13	14
26.6874	27.0666	26.9044	27.0006	27.0932	27.1083	27.4353	27.1778	27.386	27.3683	27.3659	27.3694				By MS/MS	By MS/MS	By MS/MS	By MS/MS	By MS/MS	By MS/MS	By MS/MS	By MS/MS	By MS/MS	By MS/MS	By MS/MS	By MS/MS			8	8	8	26.2	26.2	26.2	40.407	0	72.576	2478000000	97	8	7	7	6	7	8	8	7	8	8
28.5827	28.8017	28.6971	28.7599	28.9631	28.7711	28.2518	28.1969	28.331	28.5329	28.5441	28.4017				By MS/MS	By MS/MS	By MS/MS	By MS/MS	By MS/MS	By MS/MS	By MS/MS	By MS/MS	By MS/MS	By MS/MS	By MS/MS	By MS/MS			13	13	13	59.4	59.4	59.4	28.145	0	127.77	6163700000	122	12	10	11	12	8	11	10	10	11	10
28.0126	28.5854	28.3582	28.3498	28.5508	28.597	29.0531	29.1429	29.0881	29.3162	29.0359	29.1458				By MS/MS	By MS/MS	By MS/MS	By MS/MS	By MS/MS	By MS/MS	By MS/MS	By MS/MS	By MS/MS	By MS/MS	By MS/MS	By MS/MS	+	Gluc_SFuc	5	5	5	54	54	54	16.62	0	105.58	3912400000	53	4	4	4	5	5	5	5	5	5	4
26.1227	26.0551	25.8917	26.206	25.7223	25.985	25.5819	25.658	25.9204	25.6186	25.6905	25.5058				By MS/MS	By MS/MS	By MS/MS	By MS/MS	By MS/MS	By MS/MS	By MS/MS	By MS/MS	By MS/MS	By MS/MS	By MS/MS	By MS/MS			4	4	4	15.6	15.6	15.6	39.139	0	35.385	860630000	32	4	4	3	3	2	4	3	4	3	3
26.6319	26.5288	26.4409	26.6994	26.2946	26.7384	26.9736	26.9109	26.6333	26.6227	26.7461	26.7015				By MS/MS	By MS/MS	By MS/MS	By MS/MS	By MS/MS	By MS/MS	By MS/MS	By MS/MS	By MS/MS	By MS/MS	By MS/MS	By MS/MS			5	5	5	39.6	39.6	39.6	21.217	0	40.442	1769500000	59	5	5	5	5	5	5	5	4	5	5
26.9393	27.224	27.0351	26.6905	26.8753	27.1815	27.0291	27.1741	27.1802	27.2873	27.1996	27.2075				By MS/MS	By MS/MS	By MS/MS	By MS/MS	By MS/MS	By MS/MS	By MS/MS	By MS/MS	By MS/MS	By MS/MS	By MS/MS	By MS/MS			16	16	16	40.5	40.5	40.5	53.895	0	170.01	3270900000	128	13	9	11	13	14	12	12	13	12	12
26.2425	26.3832	26.107	25.9057	26.2213	26.5839	26.1721	26.5863	26.1668	26.621	26.4982	26.3666				By MS/MS	By MS/MS	By MS/MS	By MS/MS	By MS/MS	By MS/MS	By MS/MS	By MS/MS	By MS/MS	By MS/MS	By MS/MS	By MS/MS			6	6	6	14.9	14.9	14.9	48.023	0	15.132	949380000	35	5	4	4	6	5	3	4	5	5	4
29.5695	29.2579	29.112	29.7173	29.7351	29.4886	29.6585	29.9306	29.9527	30.2956	29.972	30.2679				By MS/MS	By MS/MS	By MS/MS	By MS/MS	By MS/MS	By MS/MS	By MS/MS	By MS/MS	By MS/MS	By MS/MS	By MS/MS	By MS/MS			10	10	10	41	41	41	35.409	0	216.36	8843400000	157	9	10	10	9	10	10	10	8	10	8
26.3722	26.3206	26.804	26.6075	26.1275	26.8032	26.5447	26.4192	26.5417	26.2589	26.0293	26.6105				By MS/MS	By MS/MS	By MS/MS	By MS/MS	By MS/MS	By MS/MS	By MS/MS	By MS/MS	By MS/MS	By MS/MS	By MS/MS	By MS/MS			4	4	4	20.8	20.8	20.8	24.03	0	12.416	746250000	19	4	4	4	2	3	3	3	3	3	2
26.5859	26.4201	26.5597	26.7722	27.0776	27.0019	26.7326	26.681	26.7556	26.6134	26.8643	26.6919				By MS/MS	By MS/MS	By MS/MS	By MS/MS	By MS/MS	By MS/MS	By MS/MS	By MS/MS	By MS/MS	By MS/MS	By MS/MS	By MS/MS			6	6	6	62.2	62.2	62.2	15.174	0	123.31	1545200000	56	5	5	2	4	5	5	4	5	4	5
32.3387	33.2685	33.5042	32.7548	32.379	32.8599	33.2865	33.368	33.4833	33.7539	32.9312	33.3642				By MS/MS	By MS/MS	By MS/MS	By MS/MS	By MS/MS	By MS/MS	By MS/MS	By MS/MS	By MS/MS	By MS/MS	By MS/MS	By MS/MS			7	7	7	14.9	14.9	14.9	62.593	0	96.915	96185000000	220	7	7	6	5	5	7	7	5	7	6
27.1095	27.2315	27.3834	27.1372	27.2979	27.5961	26.8806	27.1433	26.8937	27.1293	27.2149	26.84				By MS/MS	By MS/MS	By MS/MS	By MS/MS	By MS/MS	By MS/MS	By MS/MS	By MS/MS	By MS/MS	By MS/MS	By MS/MS	By MS/MS			4	4	4	31.2	31.2	31.2	20.272	0	87.128	2752800000	57	3	4	4	4	4	4	4	4	4	4
28.3953	28.7616	28.5917	28.2782	28.4691	28.7795	28.3099	28.4618	28.3385	28.5468	28.3372	28.3239				By MS/MS	By MS/MS	By MS/MS	By MS/MS	By MS/MS	By MS/MS	By MS/MS	By MS/MS	By MS/MS	By MS/MS	By MS/MS	By MS/MS			13	13	13	34.6	34.6	34.6	41.486	0	123.88	9297500000	145	10	8	10	11	10	10	9	9	9	10
27.24	27.413	27.3734	27.5497	27.0034	27.4317	27.4289	27.6512	27.7224	27.5602	27.5931	27.7298				By MS/MS	By MS/MS	By MS/MS	By MS/MS	By MS/MS	By MS/MS	By MS/MS	By MS/MS	By MS/MS	By MS/MS	By MS/MS	By MS/MS			24	24	24	38.3	38.3	38.3	101.85	0	203.62	4432800000	171	15	13	14	16	15	16	18	17	18	16
29.7711	29.8171	29.8846	29.8036	29.7969	29.9156	29.502	29.7651	29.7075	29.6585	29.461	29.715				By MS/MS	By MS/MS	By MS/MS	By MS/MS	By MS/MS	By MS/MS	By MS/MS	By MS/MS	By MS/MS	By MS/MS	By MS/MS	By MS/MS			22	22	22	51.4	51.4	51.4	63.85	0	323.31	27759000000	312	19	20	21	20	20	19	20	19	20	19
29.5797	29.6746	29.5397	29.1594	29.511	29.9598	29.1131	29.5053	29.2545	29.3044	29.013	29.3779				By MS/MS	By MS/MS	By MS/MS	By MS/MS	By MS/MS	By MS/MS	By MS/MS	By MS/MS	By MS/MS	By MS/MS	By MS/MS	By MS/MS			12	12	12	80.6	80.6	80.6	20.066	0	323.31	19974000000	201	11	11	11	11	11	11	10	10	9	9
29.8165	30.4054	29.9245	29.6181	30.2144	29.013	29.768	29.6258	29.2627	28.3639	28.7007	29.2374				By MS/MS	By MS/MS	By MS/MS	By MS/MS	By MS/MS	By MS/MS	By MS/MS	By MS/MS	By MS/MS	By MS/MS	By MS/MS	By MS/MS	+	Gluc_SFuc	4	4	4	20.3	20.3	20.3	27.135	0	71.465	8924900000	75	3	3	3	4	3	2	3	3	2	3
24.472	24.7026	27.1832	25.9935	26.0197	24.6592	25.7071	25.4685	25.6174	24.7254	26.2032	26.5197				By MS/MS	By MS/MS	By MS/MS	By MS/MS	By MS/MS	By MS/MS	By MS/MS	By MS/MS	By MS/MS	By matching	By MS/MS	By MS/MS			3	3	3	46.9	46.9	46.9	9.3113	0	34.631	463850000	22	2	1	1	2	3	2	2	2	2	1
29.133	23.9957	24.156	23.3334	28.683	27.8915	24.0631	30.0567	23.5493	23.2053	24.8	27.6822				By MS/MS	By MS/MS	By MS/MS	By MS/MS	By MS/MS	By MS/MS	By MS/MS	By MS/MS	By MS/MS	By MS/MS	By MS/MS	By MS/MS			4	4	4	32.6	32.6	32.6	20.402	0	20.534	1853200000	20	2	1	3	3	3	3	2	4	3	1
29.6244	29.6728	29.9883	29.2693	29.4821	29.4272	30.1383	30.0548	29.5609	29.6258	29.5204	29.5006				By MS/MS	By MS/MS	By MS/MS	By MS/MS	By MS/MS	By MS/MS	By MS/MS	By MS/MS	By MS/MS	By MS/MS	By MS/MS	By MS/MS			6	6	6	71.6	71.6	71.6	14.467	0	118.23	10505000000	136	6	6	6	6	6	6	6	6	6	6
29.1999	29.4927	29.4846	29.2663	29.3572	29.4379	29.0163	29.0987	29.0905	29.0743	29.064	29.1072				By MS/MS	By MS/MS	By MS/MS	By MS/MS	By MS/MS	By MS/MS	By MS/MS	By MS/MS	By MS/MS	By MS/MS	By MS/MS	By MS/MS			33	33	33	66.5	66.5	66.5	66.418	0	323.31	39531000000	579	30	31	29	30	29	29	31	31	30	28
30.6255	30.55	30.3544	30.2071	30.2799	30.1712	30.9636	30.7742	30.5848	30.6028	30.5095	30.3466				By MS/MS	By MS/MS	By MS/MS	By MS/MS	By MS/MS	By MS/MS	By MS/MS	By MS/MS	By MS/MS	By MS/MS	By MS/MS	By MS/MS			10	10	10	55.2	55.2	55.2	29.072	0	285.59	29901000000	221	9	10	9	9	10	10	10	10	9	10
28.9645	28.7376	29.007	28.9331	29.3028	28.8538	29.1785	29.0907	29.5279	29.3506	29.4777	29.509				By MS/MS	By MS/MS	By MS/MS	By MS/MS	By MS/MS	By MS/MS	By MS/MS	By MS/MS	By MS/MS	By MS/MS	By MS/MS	By MS/MS			12	12	12	44.2	44.2	44.2	48.315	0	278.59	9631100000	154	12	10	11	11	10	11	12	12	10	10
26.6711	26.1804	26.6432	25.3031	27.0406	25.2245	26.3914	26.4551	25.9319	26.6672	26.42	26.2114				By MS/MS	By MS/MS	By MS/MS	By MS/MS	By MS/MS	By MS/MS	By MS/MS	By MS/MS	By MS/MS	By MS/MS	By MS/MS	By MS/MS			7	7	7	36.5	36.5	36.5	28.866	0	9.8401	929400000	29	5	4	3	4	2	3	6	6	6	5
25.4424	25.444	26.0342	25.2874	25.0738	25.8783	25.7308	26.071	25.6202	25.6821	26.0075	25.7789				By MS/MS	By MS/MS	By MS/MS	By MS/MS	By MS/MS	By MS/MS	By MS/MS	By MS/MS	By MS/MS	By MS/MS	By MS/MS	By MS/MS			6	6	6	26	26	26	40.948	0	9.1654	750850000	24	5	4	5	6	3	5	4	5	5	3
28.5557	28.7071	28.3181	28.5879	28.9359	28.7043	28.5297	28.5529	28.8163	28.4417	28.7803	28.6121				By MS/MS	By MS/MS	By MS/MS	By MS/MS	By MS/MS	By MS/MS	By MS/MS	By MS/MS	By MS/MS	By MS/MS	By MS/MS	By MS/MS			21	21	21	75.6	75.6	75.6	41.998	0	183.01	11486000000	231	15	18	17	19	18	16	14	16	18	16
28.0666	27.6333	27.4633	27.9749	27.7525	27.3707	27.1031	27.2585	27.518	27.3143	27.4599	27.5563				By MS/MS	By MS/MS	By MS/MS	By MS/MS	By MS/MS	By MS/MS	By MS/MS	By MS/MS	By MS/MS	By MS/MS	By MS/MS	By MS/MS			7	7	7	69.2	69.2	69.2	13.584	0	110.45	3789800000	89	7	6	6	5	7	7	7	7	7	6
28.1657	28.6026	28.1719	27.9485	27.8115	28.7131	29.1772	29.6434	29.2641	29.5205	28.7049	29.4156				By MS/MS	By MS/MS	By MS/MS	By MS/MS	By MS/MS	By MS/MS	By MS/MS	By MS/MS	By MS/MS	By MS/MS	By MS/MS	By MS/MS	+	Gluc_SFuc	7	7	7	42.7	42.7	42.7	27.644	0	137.97	7573600000	103	6	4	7	6	7	6	6	5	5	5
32.1361	32.3486	32.4893	32.4242	32.0806	32.4708	33.1664	33.4561	33.2063	33.6033	33.0493	33.5859				By MS/MS	By MS/MS	By MS/MS	By MS/MS	By MS/MS	By MS/MS	By MS/MS	By MS/MS	By MS/MS	By MS/MS	By MS/MS	By MS/MS	+	Gluc_SFuc	8	8	8	53	53	53	24.44	0	315.03	53182000000	159	7	7	7	7	7	7	7	7	8	6
24.7328	24.2008	25.43	23.9566	24.4917	25.5128	24.8621	24.6075	24.6944	25.3479	24.4616	24.2708				By MS/MS	By MS/MS	By MS/MS	By MS/MS	By MS/MS	By MS/MS	By matching	By MS/MS	By MS/MS	By MS/MS	By MS/MS	By MS/MS			2	2	2	9.9	9.9	9.9	24.981	0.008994	1.2567	240650000	10	1	1	2	1	1	2	1	2	2	1
29.7111	29.883	29.7973	29.7191	29.999	30.0338	29.2208	29.3777	29.3361	29.3689	29.2828	29.4477				By MS/MS	By MS/MS	By MS/MS	By MS/MS	By MS/MS	By MS/MS	By MS/MS	By MS/MS	By MS/MS	By MS/MS	By MS/MS	By MS/MS			15	15	15	61	61	61	37.554	0	308.97	17377000000	166	11	11	12	13	12	11	11	11	11	9
26.8815	26.1954	25.937	25.5909	26.6573	26.4557	28.2768	28.5588	28.717	28.8909	28.6786	28.7832				By MS/MS	By MS/MS	By MS/MS	By MS/MS	By MS/MS	By MS/MS	By MS/MS	By MS/MS	By MS/MS	By MS/MS	By MS/MS	By MS/MS	+	Gluc_SFuc	7	5	5	55.3	45.1	45.1	25.267	0	87.55	2089900000	65	3	4	3	5	5	5	7	6	5	6
27.3167	26.7672	27.5661	26.5629	26.6472	26.9826	26.5256	26.5146	26.5581	27.0484	27.2809	26.3861				By MS/MS	By MS/MS	By MS/MS	By MS/MS	By MS/MS	By MS/MS	By MS/MS	By MS/MS	By MS/MS	By MS/MS	By MS/MS	By MS/MS			3	3	3	19.6	19.6	19.6	26.187	0	28.609	1110100000	25	3	2	3	3	2	3	2	3	3	3
26.4679	25.4323	25.5331	26.1167	25.3529	25.6647	25.787	25.7581	25.3812	25.8	25.7985	25.6475				By MS/MS	By MS/MS	By MS/MS	By MS/MS	By MS/MS	By MS/MS	By MS/MS	By MS/MS	By MS/MS	By MS/MS	By MS/MS	By MS/MS			8	8	8	35.3	35.3	35.3	32.924	0	40.282	923380000	65	5	5	4	5	5	6	5	6	6	6
25.5916	25.756	25.9636	25.2958	25.4812	26.2236	26.9046	27.022	27.151	27.2788	27.1757	27.3103				By MS/MS	By MS/MS	By MS/MS	By MS/MS	By MS/MS	By MS/MS	By MS/MS	By MS/MS	By MS/MS	By MS/MS	By MS/MS	By MS/MS	+	Gluc_SFuc	10	10	10	43.5	43.5	43.5	34.101	0	36.602	1538200000	63	7	4	5	3	4	4	8	8	7	6
27.707	28.0127	27.7887	27.9852	27.8378	28.1987	28.3225	28.2118	28.4267	28.4652	28.2897	28.5841				By MS/MS	By MS/MS	By MS/MS	By MS/MS	By MS/MS	By MS/MS	By MS/MS	By MS/MS	By MS/MS	By MS/MS	By MS/MS	By MS/MS			5	5	5	25.1	25.1	25.1	18.684	0	50.849	3231800000	53	4	4	3	5	4	4	5	4	3	4
28.3457	28.2096	28.0304	27.7862	28.0887	28.4664	28.583	28.8604	28.7962	28.8437	28.7601	28.6346				By MS/MS	By MS/MS	By MS/MS	By MS/MS	By MS/MS	By MS/MS	By MS/MS	By MS/MS	By MS/MS	By MS/MS	By MS/MS	By MS/MS	+	Gluc_SFuc	6	6	6	30.7	30.7	30.7	28.06	0	70.176	4673200000	83	5	4	4	4	4	4	6	4	5	4
32.1077	32.4383	32.3576	32.4733	32.3117	32.5111	31.8976	31.7531	31.8723	32.014	31.8293	31.9389				By MS/MS	By MS/MS	By MS/MS	By MS/MS	By MS/MS	By MS/MS	By MS/MS	By MS/MS	By MS/MS	By MS/MS	By MS/MS	By MS/MS			37	37	37	57.7	57.7	57.7	85.58	0	323.31	70937000000	506	34	34	35	34	33	34	33	33	33	31
29.2701	29.7373	29.4705	29.2803	29.4337	29.7655	28.9788	29.0467	29.0314	29.1518	29.0051	29.0946				By MS/MS	By MS/MS	By MS/MS	By MS/MS	By MS/MS	By MS/MS	By MS/MS	By MS/MS	By MS/MS	By MS/MS	By MS/MS	By MS/MS			18	18	18	50.7	50.7	50.7	41.352	0	166.28	18953000000	236	17	16	16	16	15	17	15	11	13	15
25.6798	26.502	26.3395	26.0588	26.3586	26.5901	25.7237	25.8268	26.3209	26.2574	25.8513	26.2253				By MS/MS	By MS/MS	By MS/MS	By MS/MS	By MS/MS	By MS/MS	By MS/MS	By MS/MS	By MS/MS	By MS/MS	By MS/MS	By MS/MS			7	7	7	41.4	41.4	41.4	22.64	0	22.971	1017100000	33	4	4	5	6	5	4	3	4	2	4
28.1097	28.2957	28.386	28.52	28.5697	28.2704	28.4651	27.8536	27.5909	27.4064	27.8778	24.3223				By MS/MS	By MS/MS	By MS/MS	By MS/MS	By MS/MS	By MS/MS	By MS/MS	By MS/MS	By MS/MS	By MS/MS	By MS/MS	By MS/MS	+	Gluc_SFuc	4	4	4	35.7	35.7	35.7	19.437	0	86.455	3160200000	48	4	3	4	4	3	4	4	3	3	3
29.9766	29.9817	29.982	29.9848	30.6703	30.0454	29.3479	29.4106	29.6534	29.7425	29.6521	29.5822				By MS/MS	By MS/MS	By MS/MS	By MS/MS	By MS/MS	By MS/MS	By MS/MS	By MS/MS	By MS/MS	By MS/MS	By MS/MS	By MS/MS			21	21	21	49.2	49.2	49.2	48	0	110.23	14293000000	194	14	15	18	17	15	17	18	18	16	15
30.0679	30.4551	30.2553	30.2084	30.5522	30.5667	30.8783	30.9123	30.8423	30.7388	30.9033	30.6501				By MS/MS	By MS/MS	By MS/MS	By MS/MS	By MS/MS	By MS/MS	By MS/MS	By MS/MS	By MS/MS	By MS/MS	By MS/MS	By MS/MS			19	19	19	51.1	51.1	51.1	52.095	0	323.31	38794000000	368	18	19	19	18	17	19	19	16	18	16
30.0684	30.2555	30.299	30.3011	30.5818	30.4823	30.5964	30.8121	30.7524	30.7749	30.7607	30.6649				By MS/MS	By MS/MS	By MS/MS	By MS/MS	By MS/MS	By MS/MS	By MS/MS	By MS/MS	By MS/MS	By MS/MS	By MS/MS	By MS/MS			19	19	19	51.3	51.3	51.3	47.319	0	323.31	30997000000	250	15	15	16	18	17	18	18	17	18	18
28.9428	29.0909	29.1967	28.9497	28.9374	29.2402	29.4048	29.3299	29.0685	29.0456	29.0368	28.7529				By MS/MS	By MS/MS	By MS/MS	By MS/MS	By MS/MS	By MS/MS	By MS/MS	By MS/MS	By MS/MS	By MS/MS	By MS/MS	By MS/MS			9	9	7	51	51	38.1	32.919	0	127.64	9834100000	133	9	6	9	8	8	9	9	9	7	8
32.3036	32.4863	32.2941	32.358	32.1804	32.4747	32.6135	32.6317	32.567	32.5754	32.4762	32.6806				By MS/MS	By MS/MS	By MS/MS	By MS/MS	By MS/MS	By MS/MS	By MS/MS	By MS/MS	By MS/MS	By MS/MS	By MS/MS	By MS/MS			18	18	18	70.6	70.6	70.6	46.768	0	323.31	153290000000	1045	17	18	17	16	18	18	17	17	17	17
25.3444	23.5614	28.7742	24.9665	22.9689	24.4663	26.8439	27.0125	26.9629	24.4998	24.9808	24.4563				By MS/MS	By MS/MS	By MS/MS	By MS/MS	By MS/MS	By MS/MS	By MS/MS	By MS/MS	By MS/MS	By MS/MS	By matching	By MS/MS			5	5	5	9.1	9.1	9.1	74.806	0.00069711	2.6667	1841700000	8	2	2	2	3	2	1	2	3	2	4
25.3997	24.3682	24.0108	25.4335	25.1874	24.8544	25.5228	26.6019	26.9708	26.1208	26.6621	25.9234				By MS/MS	By MS/MS	By MS/MS	By MS/MS	By MS/MS	By MS/MS	By MS/MS	By MS/MS	By MS/MS	By MS/MS	By MS/MS	By MS/MS	+	Gluc_SFuc	3	3	3	11.7	11.7	11.7	34.284	0	42.216	383860000	26	3	1	1	2	2	3	3	3	3	2
27.5917	27.8151	27.6731	28.0018	28.167	27.4913	27.8833	28.0533	27.7901	27.9408	27.9662	27.9857				By MS/MS	By MS/MS	By MS/MS	By MS/MS	By MS/MS	By MS/MS	By MS/MS	By MS/MS	By MS/MS	By MS/MS	By MS/MS	By MS/MS			9	9	9	40.1	40.1	40.1	43.56	0	140.57	3004400000	62	5	7	7	7	6	5	8	7	8	6
28.4855	28.539	28.2028	28.7076	28.529	28.4676	28.5205	28.6932	28.8312	28.9382	28.6993	28.9688				By MS/MS	By MS/MS	By MS/MS	By MS/MS	By MS/MS	By MS/MS	By MS/MS	By MS/MS	By MS/MS	By MS/MS	By MS/MS	By MS/MS			10	10	10	67.9	67.9	67.9	21.621	0	318.56	8408200000	120	9	9	8	9	8	7	9	8	8	8
25.177	25.3611	25.6369	25.3511	25.4199	25.6362	26.1564	25.8483	25.6436	26.1346	25.6921	25.4827				By MS/MS	By matching	By MS/MS	By MS/MS	By MS/MS	By MS/MS	By MS/MS	By MS/MS	By MS/MS	By MS/MS	By MS/MS	By MS/MS			6	6	6	42.9	42.9	42.9	23.647	0	63.533	632530000	30	4	3	3	4	4	5	5	4	4	4
26.8604	27.3856	27.1613	26.8324	26.5901	27.2791	27.4866	27.9006	27.8215	27.816	27.4565	27.7423				By MS/MS	By MS/MS	By MS/MS	By MS/MS	By MS/MS	By MS/MS	By MS/MS	By MS/MS	By MS/MS	By MS/MS	By MS/MS	By MS/MS	+	Gluc_SFuc	9	9	9	34	34	34	31.498	0	108.11	2986100000	90	6	6	8	8	8	7	7	7	8	7
29.3721	29.4578	29.327	29.5627	29.744	29.4655	29.257	29.2766	29.3505	29.3702	29.5239	29.3894				By MS/MS	By MS/MS	By MS/MS	By MS/MS	By MS/MS	By MS/MS	By MS/MS	By MS/MS	By MS/MS	By MS/MS	By MS/MS	By MS/MS			13	13	13	58.1	58.1	58.1	30.939	0	109.56	16850000000	229	13	13	13	12	12	13	11	12	12	11
26.8903	27.184	26.928	26.9117	27.1251	27.2963	26.9487	27.0194	26.9383	27.218	27.0368	27.1345				By MS/MS	By MS/MS	By MS/MS	By MS/MS	By MS/MS	By MS/MS	By MS/MS	By MS/MS	By MS/MS	By MS/MS	By MS/MS	By MS/MS			15	15	15	32.4	32.4	32.4	75.816	0	51.946	1917300000	69	10	11	13	9	10	12	11	14	12	13
25.8609	25.9549	26.074	25.3827	25.1942	25.8972	26.0053	26.6313	26.3495	25.8996	25.434	26.0684				By matching	By MS/MS	By MS/MS	By MS/MS	By MS/MS	By MS/MS	By MS/MS	By MS/MS	By MS/MS	By MS/MS	By MS/MS	By MS/MS			4	4	4	8.6	8.6	8.6	68.671	0	6.251	685800000	18	3	4	3	3	3	2	4	3	3	2
26.3287	26.1026	26.4695	26.3632	25.6559	26.5766	26.0015	26.0484	26.0299	26.0489	25.7991	26.1044				By MS/MS	By MS/MS	By MS/MS	By MS/MS	By MS/MS	By MS/MS	By MS/MS	By MS/MS	By MS/MS	By MS/MS	By MS/MS	By MS/MS			8	8	8	34.6	34.6	34.6	27.775	0	35.021	780640000	35	6	6	5	4	4	4	5	5	7	6
27.4507	27.386	27.383	27.2349	27.1896	27.8876	27.3494	27.4587	27.3893	27.3885	27.4417	27.5104				By MS/MS	By MS/MS	By MS/MS	By MS/MS	By MS/MS	By MS/MS	By MS/MS	By MS/MS	By MS/MS	By MS/MS	By MS/MS	By MS/MS			8	8	8	35.3	35.3	35.3	29.106	0	76.666	4202000000	115	6	6	5	6	6	8	7	7	7	7
26.5357	26.8332	26.8478	26.4254	27.0416	26.702	27.0424	27.1768	27.2204	26.959	27.3289	27.0625				By MS/MS	By MS/MS	By MS/MS	By MS/MS	By MS/MS	By MS/MS	By MS/MS	By MS/MS	By MS/MS	By MS/MS	By MS/MS	By MS/MS			7	7	7	36.9	36.9	36.9	24.179	0	123.51	1424600000	54	5	4	5	4	4	7	6	6	6	6
25.8262	25.2814	25.5795	25.5959	25.4624	25.3023	25.785	25.5823	25.5145	24.7011	25.7187	25.3547				By MS/MS	By MS/MS	By MS/MS	By MS/MS	By MS/MS	By MS/MS	By MS/MS	By MS/MS	By MS/MS	By MS/MS	By MS/MS	By MS/MS			4	4	4	29.5	29.5	29.5	23.045	0	30.584	587800000	38	3	2	3	4	4	3	3	3	3	2
28.0746	27.742	27.6952	27.4516	27.6304	28.0334	28.0291	28.1697	27.9642	27.8916	27.9146	27.8133				By MS/MS	By MS/MS	By MS/MS	By MS/MS	By MS/MS	By MS/MS	By MS/MS	By MS/MS	By MS/MS	By MS/MS	By MS/MS	By MS/MS			10	10	10	46.7	46.7	46.7	37.861	0	94.864	2773100000	58	6	6	8	7	5	6	8	6	7	7
27.7515	27.4019	27.4199	27.2801	27.0757	27.3707	27.7236	27.7172	27.9638	27.9479	27.8915	28.0254				By MS/MS	By MS/MS	By MS/MS	By MS/MS	By MS/MS	By MS/MS	By MS/MS	By MS/MS	By MS/MS	By MS/MS	By MS/MS	By MS/MS			7	7	7	14.9	14.9	14.9	59.502	0	152.33	1942000000	73	4	5	6	6	4	5	6	6	6	7
32.4961	32.4237	32.2628	32.4637	32.5035	32.6311	33.2329	33.2979	33.0943	33.3415	33.0643	33.1805				By MS/MS	By MS/MS	By MS/MS	By MS/MS	By MS/MS	By MS/MS	By MS/MS	By MS/MS	By MS/MS	By MS/MS	By MS/MS	By MS/MS	+	Gluc_SFuc	15	15	15	68.3	68.3	68.3	28.092	0	323.31	140910000000	480	12	12	14	13	12	15	14	15	15	15
31.7148	31.9892	31.9446	31.9105	31.8491	32.5421	32.1985	32.6275	32.2106	32.3861	32.1029	32.4266				By MS/MS	By MS/MS	By MS/MS	By MS/MS	By MS/MS	By MS/MS	By MS/MS	By MS/MS	By MS/MS	By MS/MS	By MS/MS	By MS/MS			14	14	14	41.5	41.5	41.5	36.794	0	190.71	49133000000	208	13	12	11	12	11	12	13	13	11	13
25.7249	26.383	26.4487	26.3636	26.0084	26.0204	24.7835	26.5042	24.0896	25.2933	24.594	26.2109				By MS/MS	By MS/MS	By MS/MS	By MS/MS	By MS/MS	By MS/MS	By MS/MS	By MS/MS	By MS/MS	By MS/MS	By MS/MS	By MS/MS	+	Gluc_SFuc	4	4	4	18.8	18.8	18.8	33.667	0	7.2465	720440000	17	4	3	3	3	2	4	1	2	1	1
27.0009	26.3756	26.1247	26.4704	26.3407	26.5346	26.8778	27.1249	27.2504	27.3737	27.3204	27.5907				By MS/MS	By MS/MS	By MS/MS	By MS/MS	By matching	By MS/MS	By MS/MS	By MS/MS	By MS/MS	By MS/MS	By MS/MS	By MS/MS	+	Gluc_SFuc	8	8	8	34.4	34.4	34.4	33.151	0	24.071	1314000000	63	5	4	5	4	4	5	5	7	7	7
28.7198	28.8486	28.5164	28.6263	28.9741	28.5272	29.1496	28.9484	29.0878	29.3545	28.9551	29.3531				By MS/MS	By MS/MS	By MS/MS	By MS/MS	By MS/MS	By MS/MS	By MS/MS	By MS/MS	By MS/MS	By MS/MS	By MS/MS	By MS/MS			9	9	9	45.7	45.7	45.7	34.633	0	141.03	4724900000	81	7	5	4	9	7	7	7	6	6	6
28.2558	27.8942	28.121	27.7066	27.9856	28.201	28.3357	28.4775	28.264	28.327	28.3341	28.5351				By MS/MS	By MS/MS	By MS/MS	By MS/MS	By MS/MS	By MS/MS	By MS/MS	By MS/MS	By MS/MS	By MS/MS	By MS/MS	By MS/MS			10	10	10	57	57	57	27.713	0	150.33	3773700000	103	9	9	8	8	7	7	9	8	8	8
25.3868	24.9486	24.739	25.4613	25.1293	25.4485	24.2935	24.524	24.5212	24.7987	24.8174	24.793				By MS/MS	By MS/MS	By MS/MS	By MS/MS	By MS/MS	By MS/MS	By MS/MS	By MS/MS	By MS/MS	By MS/MS	By MS/MS	By MS/MS			5	5	5	13.7	13.7	13.7	46.643	0	34.246	378130000	18	3	3	3	3	4	5	3	3	2	3
25.1775	25.105	24.4361	25.4106	24.8667	25.9933	24.222	25.8889	25.9933	25.9007	25.5564	23.926				By matching	By matching	By matching	By MS/MS	By MS/MS	By MS/MS	By MS/MS	By MS/MS	By MS/MS	By MS/MS	By MS/MS	By matching			2	2	2	7.6	7.6	7.6	37.059	0	2.8173	212620000	7	1	1	1	2	1	2	1	2	2	2
25.9751	23.3196	24.737	25.2681	24.8144	24.8986	24.8858	25.7468	24.5561	24.9876	24.7129	24.6855				By MS/MS	By matching	By MS/MS	By MS/MS	By MS/MS	By matching	By MS/MS	By MS/MS	By MS/MS	By MS/MS	By MS/MS	By MS/MS			5	5	5	35.5	35.5	35.5	22.624	0	8.388	365480000	14	5	2	3	4	4	4	1	3	2	1
25.0405	24.7046	23.6632	25.0278	25.1293	24.7387	24.8486	25.253	24.3868	25.4495	25.0922	24.7239				By MS/MS	By matching	By MS/MS	By MS/MS	By MS/MS	By MS/MS	By matching	By MS/MS	By matching	By matching	By MS/MS	By MS/MS			3	3	3	31.9	31.9	31.9	15.507	0	30.202	203400000	8	1	2	1	2	1	3	2	1	2	2
26.8412	26.9727	25.4601	26.5856	26.8441	27.5933	27.1135	26.1746	26.7379	26.7735	27.6945	27.0351				By MS/MS	By MS/MS	By MS/MS	By MS/MS	By MS/MS	By MS/MS	By MS/MS	By MS/MS	By MS/MS	By MS/MS	By MS/MS	By MS/MS			4	4	4	32.1	32.1	32.1	23.415	0	29.103	1207000000	32	3	3	2	3	3	2	2	3	2	3
25.984	26.3102	26.0141	25.8859	26.3363	26.5569	26.2931	26.3667	26.1069	26.8159	26.7171	26.8237				By MS/MS	By MS/MS	By MS/MS	By MS/MS	By MS/MS	By MS/MS	By MS/MS	By MS/MS	By MS/MS	By MS/MS	By MS/MS	By MS/MS			4	4	4	14	14	14	43.032	0	21.162	830210000	24	4	3	4	3	4	4	3	2	4	2
27.3585	27.1334	27.389	27.2521	26.9173	26.5828	27.1899	26.9923	26.724	26.799	26.9499	26.9552				By MS/MS	By MS/MS	By MS/MS	By MS/MS	By MS/MS	By MS/MS	By MS/MS	By MS/MS	By MS/MS	By MS/MS	By MS/MS	By MS/MS			6	6	6	63.6	63.6	63.6	13.619	0	93.904	2539800000	67	5	4	5	5	4	4	5	5	6	5
26.9619	27.0855	27.9042	27.2347	27.6642	27.9453	26.998	26.3159	27.0075	26.9748	27.6627	27.8978				By MS/MS	By MS/MS	By MS/MS	By MS/MS	By MS/MS	By MS/MS	By MS/MS	By MS/MS	By MS/MS	By MS/MS	By MS/MS	By MS/MS			3	3	3	17.1	17.1	17.1	21.794	0	12.625	1784300000	35	2	3	2	3	1	2	2	3	2	3
25.2446	25.3324	24.9286	25.4808	25.3804	25.3871	27.8822	28.1861	27.6855	27.9401	28.1646	27.9833				By MS/MS	By MS/MS	By MS/MS	By MS/MS	By MS/MS	By MS/MS	By MS/MS	By MS/MS	By MS/MS	By MS/MS	By MS/MS	By MS/MS	+	Gluc_SFuc	4	4	4	52.1	52.1	52.1	13.692	0	34.825	1438900000	30	3	2	3	3	3	3	3	3	4	4
28.6342	28.4504	28.1389	28.4425	27.9967	29.5137	28.3971	28.8798	28.491	28.4929	28.5463	30.4532				By MS/MS	By MS/MS	By MS/MS	By MS/MS	By MS/MS	By MS/MS	By MS/MS	By MS/MS	By MS/MS	By MS/MS	By MS/MS	By MS/MS			27	27	27	48.9	48.9	48.9	67.359	0	158.17	9493600000	191	18	15	14	17	17	23	19	15	18	18
27.1975	26.8928	27.3077	26.7243	27.0003	27.1749	27.1026	27.1055	26.9066	27.3381	27.0194	27.3301				By MS/MS	By MS/MS	By MS/MS	By MS/MS	By MS/MS	By MS/MS	By MS/MS	By MS/MS	By MS/MS	By MS/MS	By MS/MS	By MS/MS			9	9	9	25.9	25.9	25.9	47.094	0	49.309	2913100000	71	8	6	6	9	7	8	6	7	7	7
26.9581	27.2391	27.0327	26.5431	26.3653	27.9193	27.049	28.3744	27.3753	27.994	27.4594	27.657				By MS/MS	By MS/MS	By MS/MS	By MS/MS	By MS/MS	By MS/MS	By MS/MS	By MS/MS	By MS/MS	By MS/MS	By MS/MS	By MS/MS			6	6	6	18.5	18.5	18.5	48.23	0	41.67	1647800000	42	3	4	4	4	4	3	4	5	5	3
27.8457	27.8808	27.8237	27.7272	28.2523	27.9431	27.7912	28.267	28.1255	28.077	28.0123	28.2996				By MS/MS	By MS/MS	By MS/MS	By MS/MS	By MS/MS	By MS/MS	By MS/MS	By MS/MS	By MS/MS	By MS/MS	By MS/MS	By MS/MS			9	9	9	34	34	34	34.197	0	48.576	2225200000	62	6	7	8	4	5	6	7	6	3	5
26.9099	27.0066	26.774	26.4231	26.8586	26.876	26.898	27.2909	26.9387	27.3204	23.5964	26.996				By MS/MS	By MS/MS	By MS/MS	By MS/MS	By MS/MS	By MS/MS	By MS/MS	By MS/MS	By MS/MS	By MS/MS	By MS/MS	By MS/MS			3	3	3	25.5	25.5	25.5	18.665	0	7.4195	898720000	20	2	2	3	3	3	3	2	2	3	2
32.0556	32.1989	32.0132	31.9469	31.9248	32.0994	27.9494	27.8872	27.7575	27.9993	27.7441	27.9224				By MS/MS	By MS/MS	By MS/MS	By MS/MS	By MS/MS	By MS/MS	By MS/MS	By MS/MS	By MS/MS	By MS/MS	By MS/MS	By MS/MS	+	Gluc_SFuc	17	17	17	91.2	91.2	91.2	32.187	0	323.31	67359000000	264	16	14	15	15	14	14	8	8	8	9
30.323	30.1593	30.2868	30.5052	30.5088	30.3957	25.3299	25.8468	25.5581	25.2822	25.9806	25.9046				By MS/MS	By MS/MS	By MS/MS	By MS/MS	By MS/MS	By MS/MS	By MS/MS	By MS/MS	By MS/MS	By MS/MS	By MS/MS	By MS/MS	+	Gluc_SFuc	13	13	13	70.7	70.7	70.7	28.885	0	252.91	20832000000	174	11	11	12	13	13	11	4	4	4	4
34.6375	34.0914	34.1031	34.5174	34.47	34.1679	29.5795	29.6821	29.8272	29.6221	29.9306	29.8899				By MS/MS	By MS/MS	By MS/MS	By MS/MS	By MS/MS	By MS/MS	By MS/MS	By MS/MS	By MS/MS	By MS/MS	By MS/MS	By MS/MS	+	Gluc_SFuc	15	15	15	69.1	69.1	69.1	27.577	0	323.31	302670000000	648	15	14	15	15	15	15	11	12	11	11
28.9136	29.2542	28.5381	29.3976	29.2321	29.2402	24.8091	24.4834	25.0379	24.7157	23.6023	25.0174				By MS/MS	By MS/MS	By MS/MS	By MS/MS	By MS/MS	By MS/MS	By matching						+	Gluc_SFuc	5	5	5	28.9	28.9	28.9	23.802	0	52.115	4754600000	21	3	4	4	3	4	5	1	0	0	0
28.707	28.7055	28.6054	28.4004	28.389	28.246	24.159	26.5384	24.7398	24.9183	24.6157	24.3729				By MS/MS	By MS/MS	By MS/MS	By MS/MS	By MS/MS	By MS/MS	By matching	By MS/MS	By matching	By matching	By matching	By matching	+	Gluc_SFuc	5	5	5	30.2	30.2	30.2	24.478	0	57.028	3980000000	45	5	5	5	5	5	5	1	2	1	1
29.2942	29.2541	29.412	29.0487	29.3297	29.5433	25.6182	26.803	26.7027	26.4287	26.3592	26.5773				By MS/MS	By MS/MS	By MS/MS	By MS/MS	By MS/MS	By MS/MS	By MS/MS	By MS/MS	By MS/MS	By matching	By MS/MS	By MS/MS	+	Gluc_SFuc	11	11	11	40.7	40.7	40.7	36.286	0	110.23	5237700000	84	9	10	11	9	11	9	4	6	5	4
27.4973	27.7627	27.5958	27.3035	27.0696	27.5433	27.7019	27.7629	27.4939	27.9488	27.6224	27.7539				By MS/MS	By MS/MS	By MS/MS	By MS/MS	By MS/MS	By MS/MS	By MS/MS	By MS/MS	By MS/MS	By MS/MS	By MS/MS	By MS/MS			7	7	7	49	49	49	17.136	0	84.193	3694200000	77	6	7	6	6	7	6	7	6	5	6
24.533	24.2059	25.291	24.8836	23.5736	26.1763	26.9353	26.7579	26.2211	26.6984	26.0602	26.6469				By MS/MS	By MS/MS	By MS/MS	By MS/MS	By MS/MS	By MS/MS	By MS/MS	By MS/MS	By MS/MS	By MS/MS	By MS/MS	By MS/MS	+	Gluc_SFuc	3	3	3	9.9	9.9	9.9	44.152	0	13.98	412090000	17	1	1	1	2	1	2	3	3	3	3
25.6621	25.467	25.6045	25.1811	25.2722	26.0164	26.8098	26.6151	26.2809	26.2666	26.2305	26.3096				By MS/MS	By MS/MS	By MS/MS	By MS/MS	By MS/MS	By MS/MS	By MS/MS	By MS/MS	By MS/MS	By MS/MS	By MS/MS	By MS/MS	+	Gluc_SFuc	3	3	3	21.1	21.1	21.1	15.293	0	5.3351	576750000	27	2	1	3	3	2	2	3	3	3	3
25.1477	28.0169	24.7283	27.8516	28.4898	27.2727	28.0172	28.0941	27.5497	28.1428	27.6057	24.0841				By MS/MS	By MS/MS	By MS/MS	By MS/MS	By MS/MS	By MS/MS	By MS/MS	By MS/MS	By MS/MS	By MS/MS	By MS/MS	By MS/MS			3	3	3	42.3	42.3	42.3	16.315	0	13.722	1660800000	17	1	2	1	3	3	2	2	2	3	2
30.5206	30.6468	30.5416	30.9341	30.7074	30.5685	30.4992	30.4831	30.4671	30.5187	30.524	30.4655				By MS/MS	By MS/MS	By MS/MS	By MS/MS	By MS/MS	By MS/MS	By MS/MS	By MS/MS	By MS/MS	By MS/MS	By MS/MS	By MS/MS			22	22	22	65.5	65.5	65.5	51.125	0	323.31	44387000000	399	19	21	21	19	19	20	21	20	19	19
24.9542	24.9372	24.8253	24.111	23.692	24.4007	24.597	24.8412	24.702	24.9579	25.0054	24.7205				By MS/MS	By matching	By MS/MS	By MS/MS	By matching	By MS/MS	By MS/MS	By MS/MS	By MS/MS	By MS/MS	By MS/MS	By MS/MS			3	3	3	10.6	10.6	10.6	42.203	0	22.355	240200000	16	3	2	2	1	2	3	2	2	2	2
23.6201	24.4632	25.3539	25.7662	25.6444	26.3895	24.6043	26.5795	26.5725	26.7542	24.6394	26.7153				By MS/MS	By MS/MS	By MS/MS	By MS/MS	By MS/MS	By MS/MS	By MS/MS	By MS/MS	By MS/MS	By MS/MS	By MS/MS	By MS/MS			3	3	3	14.1	14.1	14.1	39.815	0	4.9707	540620000	26	3	1	2	2	3	3	2	2	3	2
27.6262	27.657	27.6536	27.554	27.4253	27.8393	27.8905	27.8905	27.8276	27.7033	27.8805	27.9843				By MS/MS	By MS/MS	By MS/MS	By MS/MS	By MS/MS	By MS/MS	By MS/MS	By MS/MS	By MS/MS	By MS/MS	By MS/MS	By MS/MS			20	20	20	36.5	36.5	36.5	87.634	0	118.46	6686200000	179	15	13	18	17	14	16	16	17	15	17
29.0491	29.3585	29.2451	29.5972	29.5421	29.4676	29.5469	29.5491	29.6009	29.73	29.5618	29.7754				By MS/MS	By MS/MS	By MS/MS	By MS/MS	By MS/MS	By MS/MS	By MS/MS	By MS/MS	By MS/MS	By MS/MS	By MS/MS	By MS/MS			16	16	16	46.4	46.4	46.4	45.548	0	323.31	17399000000	221	14	14	14	14	13	15	15	13	15	13
28.0873	28.2427	28.1185	28.1401	28.3908	28.5666	29.0987	29.3867	29.1164	29.0468	28.9273	29.0726				By MS/MS	By MS/MS	By MS/MS	By MS/MS	By MS/MS	By MS/MS	By MS/MS	By MS/MS	By MS/MS	By MS/MS	By MS/MS	By MS/MS	+	Gluc_SFuc	16	16	16	79.7	79.7	79.7	34.868	0	151.19	8772800000	167	12	12	10	11	11	13	13	12	12	13
26.4516	27.2041	26.93	26.73	26.6326	27.3134	27.6306	27.8667	27.7661	27.9915	27.4815	27.8119				By MS/MS	By MS/MS	By MS/MS	By MS/MS	By MS/MS	By MS/MS	By MS/MS	By MS/MS	By MS/MS	By MS/MS	By MS/MS	By MS/MS	+	Gluc_SFuc	10	10	10	37.8	37.8	37.8	31.005	0	36.218	3122500000	85	8	8	8	8	6	9	9	9	9	9
29.7718	30.2297	29.8428	29.7711	29.9195	30.244	29.8647	29.8301	29.4156	30.0263	29.3286	29.6085				By MS/MS	By MS/MS	By MS/MS	By MS/MS	By MS/MS	By MS/MS	By MS/MS	By MS/MS	By MS/MS	By MS/MS	By MS/MS	By MS/MS			7	7	7	37.9	37.9	37.9	29.747	0	121.61	14261000000	97	6	6	6	7	7	7	4	6	6	6
28.9579	28.6066	28.9978	29.0792	29.0623	28.8268	29.06	29.1722	28.9525	28.6758	28.9848	28.831				By MS/MS	By MS/MS	By MS/MS	By MS/MS	By MS/MS	By MS/MS	By MS/MS	By MS/MS	By MS/MS	By MS/MS	By MS/MS	By MS/MS			12	12	12	47.1	47.1	47.1	38.802	0	214.67	7285600000	111	10	9	8	12	9	9	9	8	10	8
32.2913	32.7681	32.4009	32.2248	32.1278	32.5465	31.6743	32.0888	31.7522	31.8791	31.5746	31.7482				By MS/MS	By MS/MS	By MS/MS	By MS/MS	By MS/MS	By MS/MS	By MS/MS	By MS/MS	By MS/MS	By MS/MS	By MS/MS	By MS/MS	+	Gluc_SFuc	6	6	6	62.7	62.7	62.7	13.853	0	205.79	130740000000	417	6	6	5	6	6	5	6	5	6	6
30.8152	31.0255	31.0237	31.2327	31.2229	31.1908	30.1649	29.7482	29.9959	30.3103	30.5112	30.0764				By MS/MS	By MS/MS	By MS/MS	By MS/MS	By MS/MS	By MS/MS	By MS/MS	By MS/MS	By MS/MS	By MS/MS	By MS/MS	By MS/MS	+	Gluc_SFuc	3	3	3	34.7	34.7	34.7	8.6792	0	26.108	14950000000	101	3	3	3	3	3	3	3	3	3	3
31.3477	31.8387	31.5256	31.6133	31.6983	31.5966	30.6538	30.7129	30.6618	30.8596	30.6847	30.7521				By MS/MS	By MS/MS	By MS/MS	By MS/MS	By MS/MS	By MS/MS	By MS/MS	By MS/MS	By MS/MS	By MS/MS	By MS/MS	By MS/MS	+	Gluc_SFuc	13	13	13	60.1	60.1	60.1	21.368	0	323.31	81647000000	479	12	12	13	13	13	13	13	11	12	11
25.9223	25.2789	25.305	25.35	25.2857	25.1048	25.3799	25.5374	25.5008	25.5317	25.8544	25.3271				By MS/MS	By MS/MS	By MS/MS	By MS/MS	By MS/MS	By MS/MS	By MS/MS	By MS/MS	By MS/MS	By MS/MS	By MS/MS	By MS/MS			3	3	3	14.7	14.7	14.7	24.538	0	12.122	502230000	33	2	3	2	2	3	2	2	2	2	2
28.7625	28.4976	28.4456	28.8172	28.6808	28.7673	28.24	28.5856	28.7432	28.8212	28.7787	28.7649				By MS/MS	By MS/MS	By MS/MS	By MS/MS	By MS/MS	By MS/MS	By MS/MS	By MS/MS	By MS/MS	By MS/MS	By MS/MS	By MS/MS			8	8	8	26.7	26.7	26.7	39.007	0	22.656	3792700000	57	6	5	5	8	8	8	6	7	8	7
28.234	28.144	28.594	28.2687	28.5964	28.4535	28.2729	28.1976	28.2749	28.4689	28.2625	28.4536				By MS/MS	By MS/MS	By MS/MS	By MS/MS	By MS/MS	By MS/MS	By MS/MS	By MS/MS	By MS/MS	By MS/MS	By MS/MS	By MS/MS			20	20	20	45.2	45.2	45.2	56.341	0	323.31	8297800000	198	17	13	12	16	16	15	15	14	16	13
30.5109	30.5652	30.4604	30.4226	30.6289	30.5114	30.4362	30.3232	30.4992	30.6788	30.4709	30.5963				By MS/MS	By MS/MS	By MS/MS	By MS/MS	By MS/MS	By MS/MS	By MS/MS	By MS/MS	By MS/MS	By MS/MS	By MS/MS	By MS/MS			23	23	23	71.9	71.9	71.9	46.399	0	323.31	32618000000	294	21	16	19	21	18	18	18	18	17	17
27.2073	27.5132	27.3261	27.1902	26.8502	27.4091	27.5084	27.6393	27.6344	27.5035	27.4886	27.4909				By MS/MS	By MS/MS	By MS/MS	By MS/MS	By MS/MS	By MS/MS	By MS/MS	By MS/MS	By MS/MS	By MS/MS	By MS/MS	By MS/MS			5	5	5	25.8	25.8	25.8	23.205	0	93.811	2267900000	69	4	5	4	5	4	4	5	4	5	5
27.1765	27.4219	27.1891	26.9149	26.8941	27.6422	28.5286	28.7587	28.5967	28.4547	28.4146	28.8477				By MS/MS	By MS/MS	By MS/MS	By MS/MS	By MS/MS	By MS/MS	By MS/MS	By MS/MS	By MS/MS	By MS/MS	By MS/MS	By MS/MS	+	Gluc_SFuc	3	3	3	37.8	37.8	37.8	13.692	0	240.48	2165300000	59	3	3	2	3	3	3	3	3	3	3
28.516	28.2111	28.4461	28.3678	28.7955	28.5002	28.0436	27.9557	28.1512	27.9693	27.984	27.9702				By MS/MS	By MS/MS	By MS/MS	By MS/MS	By MS/MS	By MS/MS	By MS/MS	By MS/MS	By MS/MS	By MS/MS	By MS/MS	By MS/MS			11	11	11	54	54	54	24.761	0	127.75	7030600000	152	9	9	7	10	9	11	9	10	10	8
26.8502	26.7828	26.9176	27.1251	27.0184	27.0904	26.8265	26.989	27.0496	27.1611	27.016	27.1041				By MS/MS	By MS/MS	By MS/MS	By MS/MS	By MS/MS	By MS/MS	By MS/MS	By MS/MS	By MS/MS	By MS/MS	By MS/MS	By MS/MS			9	9	9	41.5	41.5	41.5	26.429	0	56.975	3207300000	83	8	9	8	7	8	8	8	8	9	7
28.955	27.3017	28.7342	29.105	26.9184	29.2781	26.5973	24.6043	24.0523	26.1409	26.8181	26.5127				By MS/MS	By MS/MS	By MS/MS	By MS/MS	By MS/MS	By MS/MS	By MS/MS	By MS/MS	By MS/MS	By MS/MS	By MS/MS	By MS/MS	+	Gluc_SFuc	6	6	6	68.9	68.9	68.9	11.442	0	51.729	2848500000	43	3	2	3	4	4	4	4	3	3	5
31.9592	29.3378	32.4891	29.7857	30.0871	27.6401	29.1013	28.9605	25.7252	25.6689	26.5441	28.3401				By MS/MS	By MS/MS	By MS/MS	By MS/MS	By MS/MS	By MS/MS	By MS/MS	By MS/MS	By MS/MS	By MS/MS	By MS/MS	By MS/MS	+	Gluc_SFuc	5	5	5	37.7	37.7	37.7	17.362	0	52.276	16184000000	34	4	4	3	3	4	5	5	4	4	4
30.2537	30.709	30.5605	30.4475	30.501	30.8005	30.6293	30.789	30.7105	30.6936	30.7665	30.7525				By MS/MS	By MS/MS	By MS/MS	By MS/MS	By MS/MS	By MS/MS	By MS/MS	By MS/MS	By MS/MS	By MS/MS	By MS/MS	By MS/MS			16	16	16	48.7	48.7	48.7	48.779	0	323.31	31626000000	291	14	15	15	14	16	16	15	16	15	16
27.768	27.7915	28.1315	27.6736	28.0406	27.2054	27.9308	28.0332	27.9543	27.7415	28.3525	28.0465				By MS/MS	By MS/MS	By MS/MS	By MS/MS	By MS/MS	By MS/MS	By MS/MS	By MS/MS	By MS/MS	By MS/MS	By MS/MS	By MS/MS			3	3	3	27.9	27.9	27.9	15.194	0	59.357	2200500000	36	2	2	2	3	2	3	3	3	3	3
27.62	27.745	27.3766	27.43	27.5425	27.8588	28.1477	27.8326	28.0305	27.7371	27.7924	27.9364				By MS/MS	By MS/MS	By MS/MS	By MS/MS	By MS/MS	By MS/MS	By MS/MS	By MS/MS	By MS/MS	By MS/MS	By MS/MS	By MS/MS			3	3	3	28.2	28.2	28.2	14.665	0	186.2	2815800000	41	3	3	3	3	3	3	3	3	3	3
29.5257	29.7309	29.629	29.739	30.0219	29.7104	29.1208	29.3361	29.2192	29.3183	29.2411	29.4392				By MS/MS	By MS/MS	By MS/MS	By MS/MS	By MS/MS	By MS/MS	By MS/MS	By MS/MS	By MS/MS	By MS/MS	By MS/MS	By MS/MS			17	17	17	46.3	46.3	46.3	45.907	0	323.31	17636000000	194	15	14	15	14	15	16	14	13	12	14
32.0003	32.3279	32.0172	32.2184	32.1603	32.1775	31.7056	31.7067	31.867	31.7192	31.7451	31.8026				By MS/MS	By MS/MS	By MS/MS	By MS/MS	By MS/MS	By MS/MS	By MS/MS	By MS/MS	By MS/MS	By MS/MS	By MS/MS	By MS/MS			11	11	11	75.7	75.7	75.7	23.438	0	232.6	50792000000	219	11	9	10	10	10	10	10	9	9	9
28.0635	28.1389	28.0635	28.4585	28.8651	28.1457	28.1263	27.8983	27.7453	28.0298	27.8912	27.666				By MS/MS	By MS/MS	By MS/MS	By MS/MS	By MS/MS	By MS/MS	By MS/MS	By MS/MS	By MS/MS	By MS/MS	By MS/MS	By MS/MS			12	12	12	60.9	60.9	60.9	25.385	0	84.397	5477400000	127	10	11	11	11	11	11	10	9	10	10
27.4623	25.8041	28.0725	27.7516	24.3464	27.6104	27.7786	28.3067	28.3349	28.1308	27.8386	28.3507				By MS/MS	By MS/MS	By MS/MS	By MS/MS	By MS/MS	By MS/MS	By MS/MS	By MS/MS	By MS/MS	By MS/MS	By MS/MS	By MS/MS	+	Gluc_SFuc	4	4	4	38.7	38.7	38.7	13.517	0	19.314	1343700000	30	3	1	2	2	1	2	3	3	3	2
27.5157	27.3968	27.4306	27.7335	27.789	27.4612	27.9176	28.2493	28.1346	28.0686	28.2137	28.304				By MS/MS	By MS/MS	By MS/MS	By MS/MS	By MS/MS	By MS/MS	By MS/MS	By MS/MS	By MS/MS	By MS/MS	By MS/MS	By MS/MS	+	Gluc_SFuc	8	8	8	43.4	43.4	43.4	23.026	0	76.074	3079400000	74	7	8	6	6	7	7	7	6	5	7
24.7781	24.4933	24.8048	24.7164	25.2421	24.854	25.493	25.8438	25.3498	25.8334	25.8769	26.1804				By MS/MS	By matching	By MS/MS	By MS/MS	By MS/MS	By MS/MS	By MS/MS	By MS/MS	By MS/MS	By MS/MS	By MS/MS	By MS/MS	+	Gluc_SFuc	2	2	2	7.8	7.8	7.8	24.824	0	8.803	281450000	17	2	1	1	2	2	2	2	2	2	2
29.7193	29.8618	29.7419	29.5928	29.7315	29.8612	29.6551	29.7915	29.6995	29.8987	29.6389	29.9005				By MS/MS	By MS/MS	By MS/MS	By MS/MS	By MS/MS	By MS/MS	By MS/MS	By MS/MS	By MS/MS	By MS/MS	By MS/MS	By MS/MS			25	25	25	75.2	75.2	75.2	44.532	0	323.31	30375000000	339	23	22	24	23	23	21	23	21	19	20
26.6691	26.7614	26.7432	27.1897	26.9928	27.0898	27.5692	27.8842	26.5777	26.9828	26.076	26.3717				By MS/MS	By MS/MS	By MS/MS	By MS/MS	By MS/MS	By MS/MS	By MS/MS	By MS/MS	By MS/MS	By MS/MS	By MS/MS	By MS/MS			3	3	3	27.9	27.9	27.9	16.126	0	26.987	1416300000	30	3	3	3	3	2	3	2	2	3	2
26.6232	26.4709	26.7776	26.8153	26.6438	26.1147	26.1943	26.0434	26.3277	25.7071	26.7001	26.0975				By MS/MS	By MS/MS	By MS/MS	By MS/MS	By MS/MS	By MS/MS	By MS/MS	By MS/MS	By MS/MS	By MS/MS	By MS/MS	By MS/MS			7	7	7	53.1	53.1	53.1	22.104	0	37.799	1245900000	38	6	4	4	7	5	4	4	5	4	5
29.445	29.9617	29.3913	29.5974	29.7225	29.7966	29.957	29.9041	29.8213	29.7546	29.8263	29.5936				By MS/MS	By MS/MS	By MS/MS	By MS/MS	By MS/MS	By MS/MS	By MS/MS	By MS/MS	By MS/MS	By MS/MS	By MS/MS	By MS/MS			6	6	6	56.6	56.6	56.6	15.624	0	97.196	5349100000	59	4	3	3	4	4	5	3	3	4	5
32.3205	32.5812	32.2992	31.8003	32.2128	32.3582	32.4603	32.9363	32.8579	32.2534	32.6045	32.9271				By MS/MS	By MS/MS	By MS/MS	By MS/MS	By MS/MS	By MS/MS	By MS/MS	By MS/MS	By MS/MS	By MS/MS	By MS/MS	By MS/MS			5	5	5	53.2	53.2	53.2	10.856	0	107.16	60467000000	192	4	4	5	5	4	5	5	5	5	4
29.0412	29.193	28.7017	28.9274	28.9762	29.1853	29.2235	29.2227	29.1346	29.1466	29.204	29.1652				By MS/MS	By MS/MS	By MS/MS	By MS/MS	By MS/MS	By MS/MS	By MS/MS	By MS/MS	By MS/MS	By MS/MS	By MS/MS	By MS/MS			12	12	12	61.8	61.8	61.8	28.728	0	176.09	8654400000	133	11	9	10	10	9	11	9	10	10	10
29.1746	29.4186	29.237	29.3451	29.0884	29.4119	28.9572	29.1694	29.2721	29.2584	28.9473	29.0079				By MS/MS	By MS/MS	By MS/MS	By MS/MS	By MS/MS	By MS/MS	By MS/MS	By MS/MS	By MS/MS	By MS/MS	By MS/MS	By MS/MS			17	17	17	59.2	59.2	59.2	39.31	0	248.52	16920000000	229	16	14	16	16	14	15	14	15	15	14
27.8555	28.0593	28.2356	28.2186	28.4758	28.239	28.8105	28.6563	29.0688	29.0412	29.1593	29.1242				By MS/MS	By MS/MS	By MS/MS	By MS/MS	By MS/MS	By MS/MS	By MS/MS	By MS/MS	By MS/MS	By MS/MS	By MS/MS	By MS/MS	+	Gluc_SFuc	8	8	8	55.4	55.4	55.4	15.327	0	79.204	6603400000	102	6	8	7	7	7	7	7	7	8	6
30.2138	30.4206	30.2538	30.6818	30.6516	30.642	29.8712	30.1882	30.3355	30.3478	30.4085	30.3975				By MS/MS	By MS/MS	By MS/MS	By MS/MS	By MS/MS	By MS/MS	By MS/MS	By MS/MS	By MS/MS	By MS/MS	By MS/MS	By MS/MS			13	13	13	63.8	63.8	63.8	27.776	0	190.37	12263000000	124	11	9	11	9	9	9	10	9	9	10
26.8758	27.4192	27.1472	26.6819	27.1437	27.2816	27.1965	27.0717	27.0767	27.0059	26.9193	27.1192				By MS/MS	By MS/MS	By MS/MS	By MS/MS	By MS/MS	By MS/MS	By MS/MS	By MS/MS	By MS/MS	By MS/MS	By MS/MS	By MS/MS			9	9	9	62.3	62.3	62.3	20.618	0	67.705	2992800000	76	8	4	7	5	6	5	6	7	7	7
26.4536	26.9453	26.6098	26.2536	26.6061	27.0939	26.6944	27.2479	26.8879	26.9496	26.9007	27.1518				By MS/MS	By MS/MS	By MS/MS	By MS/MS	By MS/MS	By MS/MS	By MS/MS	By MS/MS	By MS/MS	By MS/MS	By MS/MS	By MS/MS			7	7	7	62	62	62	18.279	0	87.786	1997500000	71	4	4	3	5	4	7	6	4	5	5
26.3024	26.501	26.3843	26.5235	26.6171	26.3985	26.1859	26.4359	26.0073	26.5583	26.4893	26.323				By MS/MS	By MS/MS	By MS/MS	By MS/MS	By MS/MS	By MS/MS	By MS/MS	By MS/MS	By MS/MS	By MS/MS	By MS/MS	By MS/MS			6	6	6	31.5	31.5	31.5	21.82	0	48.226	1120700000	33	5	6	4	6	2	4	6	5	5	4
26.1515	23.4809	24.5742	26.1753	25.1304	26.2477	24.2589	25.9794	24.5174	25.9188	26.3507	25.8259				By MS/MS	By MS/MS	By MS/MS	By MS/MS	By MS/MS	By MS/MS	By MS/MS	By MS/MS	By MS/MS	By MS/MS	By MS/MS	By MS/MS			4	4	4	19.9	19.9	19.9	28.802	0	79.084	477800000	19	3	1	1	2	2	2	1	2	2	2
27.6027	27.8368	28.0858	27.8756	27.5215	27.8952	27.7687	28.0163	27.715	27.9328	27.8367	27.7799				By MS/MS	By MS/MS	By MS/MS	By MS/MS	By MS/MS	By MS/MS	By MS/MS	By MS/MS	By MS/MS	By MS/MS	By MS/MS	By MS/MS			3	3	3	12.3	12.3	12.3	32.66	0	30.9	1977300000	32	3	3	3	3	3	3	3	3	3	3
28.489	28.1932	28.0539	27.813	27.9202	28.0785	27.8503	27.8751	27.6133	27.9754	28.2946	27.5989				By MS/MS	By MS/MS	By MS/MS	By MS/MS	By MS/MS	By MS/MS	By MS/MS	By MS/MS	By MS/MS	By MS/MS	By MS/MS	By MS/MS			7	7	7	46.9	46.9	46.9	23.964	0	60.398	4358700000	68	6	6	5	6	6	5	5	5	6	5
27.1455	27.3324	27.285	27.2379	27.1962	27.7584	26.9351	27.0794	26.9052	26.5999	26.8528	26.8696				By MS/MS	By MS/MS	By MS/MS	By MS/MS	By MS/MS	By MS/MS	By MS/MS	By MS/MS	By MS/MS	By MS/MS	By MS/MS	By MS/MS			9	9	9	62.8	62.8	62.8	28.325	0	160.58	3644600000	99	9	8	7	9	6	8	8	8	7	8
25.9286	26.0757	25.798	26.1764	26.3235	25.8518	26.4463	26.5406	26.4472	26.4421	26.7096	26.3845				By MS/MS	By MS/MS	By MS/MS	By MS/MS	By MS/MS	By MS/MS	By MS/MS	By MS/MS	By MS/MS	By MS/MS	By MS/MS	By MS/MS			17	17	17	23.8	23.8	23.8	94.047	0	92.406	1831400000	85	9	11	10	10	9	9	13	10	10	12
28.571	28.2953	28.2093	28.6436	28.7484	28.4219	28.3743	28.3185	28.3468	28.3924	28.3333	28.4916				By MS/MS	By MS/MS	By MS/MS	By MS/MS	By MS/MS	By MS/MS	By MS/MS	By MS/MS	By MS/MS	By MS/MS	By MS/MS	By MS/MS			21	21	21	70.3	70.3	70.3	45.414	0	264.52	10286000000	209	18	17	16	18	16	18	17	16	16	15
28.9132	29.1846	29.1019	28.8789	29.0086	29.2367	28.5876	28.8753	28.7697	28.9605	28.7883	28.8546				By MS/MS	By MS/MS	By MS/MS	By MS/MS	By MS/MS	By MS/MS	By MS/MS	By MS/MS	By MS/MS	By MS/MS	By MS/MS	By MS/MS			15	15	15	43	43	43	50.213	0	323.31	9177400000	160	15	13	12	15	15	13	12	13	13	10
27.747	27.681	27.5718	27.8816	28.1317	27.8715	28.3546	28.5169	28.449	28.3311	28.7561	28.2896				By MS/MS	By MS/MS	By MS/MS	By MS/MS	By MS/MS	By MS/MS	By MS/MS	By MS/MS	By MS/MS	By MS/MS	By MS/MS	By MS/MS	+	Gluc_SFuc	5	5	5	46.2	46.2	46.2	19.662	0	61.633	3630600000	79	5	5	5	5	5	5	5	5	5	5
26.362	26.6466	26.8321	26.6034	26.9054	27.1495	27.089	27.2371	27.3422	27.0464	27.0205	27.4217				By MS/MS	By MS/MS	By MS/MS	By MS/MS	By MS/MS	By MS/MS	By MS/MS	By MS/MS	By MS/MS	By MS/MS	By MS/MS	By MS/MS			5	5	5	34.4	34.4	34.4	21.476	0	35.562	1416100000	48	4	4	4	5	4	4	4	4	3	4
34.5149	34.6123	34.6629	34.7769	34.6573	34.7568	34.7629	34.8741	34.7341	34.8522	34.9308	34.875				By MS/MS	By MS/MS	By MS/MS	By MS/MS	By MS/MS	By MS/MS	By MS/MS	By MS/MS	By MS/MS	By MS/MS	By MS/MS	By MS/MS			17	17	17	72.6	72.6	72.6	40.782	0	323.31	285040000000	480	16	17	15	16	14	16	17	16	16	15
30.1524	30.0932	30.1065	30.2601	30.4432	30.1631	30.4042	30.4457	30.4497	30.5704	30.4408	30.5127				By MS/MS	By MS/MS	By MS/MS	By MS/MS	By MS/MS	By MS/MS	By MS/MS	By MS/MS	By MS/MS	By MS/MS	By MS/MS	By MS/MS			14	14	14	72.6	72.6	72.6	25.474	0	323.31	29712000000	230	13	13	13	13	12	13	12	14	12	14
29.6326	29.9214	29.4235	29.5246	29.294	29.9313	30.9797	31.2029	30.6862	30.9278	30.4178	31.0162				By MS/MS	By MS/MS	By MS/MS	By MS/MS	By MS/MS	By MS/MS	By MS/MS	By MS/MS	By MS/MS	By MS/MS	By MS/MS	By MS/MS	+	Gluc_SFuc	6	6	6	77.8	77.8	77.8	6.3263	0	39.643	13006000000	118	5	5	5	5	5	5	6	6	5	5
29.4246	29.6597	29.5266	29.3439	29.411	29.5926	29.8545	29.5729	29.5645	29.6364	29.4177	29.7788				By MS/MS	By MS/MS	By MS/MS	By MS/MS	By MS/MS	By MS/MS	By MS/MS	By MS/MS	By MS/MS	By MS/MS	By MS/MS	By MS/MS			11	11	11	37.8	37.8	37.8	36.232	0	109.68	14553000000	165	11	11	10	11	9	11	10	10	11	9
30.2579	30.4931	30.2901	30.2209	30.4689	30.5948	30.2995	30.5367	30.3714	30.4954	30.3246	30.2849				By MS/MS	By MS/MS	By MS/MS	By MS/MS	By MS/MS	By MS/MS	By MS/MS	By MS/MS	By MS/MS	By MS/MS	By MS/MS	By MS/MS			31	31	31	58.1	58.1	58.1	81.355	0	323.31	33423000000	403	26	26	28	27	25	28	27	27	28	25
25.6112	25.7896	25.4616	25.7869	25.9164	25.5091	25.7541	26.7696	26.2765	26.1954	25.9587	26.3169				By MS/MS	By MS/MS	By MS/MS	By MS/MS	By MS/MS	By MS/MS	By MS/MS	By MS/MS	By MS/MS	By MS/MS	By MS/MS	By MS/MS			6	6	6	33.9	33.9	33.9	26.822	0	13.735	1029000000	29	5	5	3	4	5	4	4	4	3	4
27.3029	27.7066	27.4596	27.5239	27.4308	27.5993	27.6793	27.7015	27.8235	27.9957	27.7615	27.8027				By MS/MS	By MS/MS	By MS/MS	By MS/MS	By MS/MS	By MS/MS	By MS/MS	By MS/MS	By MS/MS	By MS/MS	By MS/MS	By MS/MS			12	12	12	42.7	42.7	42.7	28.083	0	132.92	4766700000	119	7	8	8	10	9	8	9	11	8	10
28.2054	28.1992	28.1117	28.1193	28.3059	28.358	28.5143	28.887	28.5149	28.6555	28.61	28.8503				By MS/MS	By MS/MS	By MS/MS	By MS/MS	By MS/MS	By MS/MS	By MS/MS	By MS/MS	By MS/MS	By MS/MS	By MS/MS	By MS/MS			6	6	6	51	51	51	16.467	0	44.818	3828000000	71	5	5	5	6	5	5	5	5	5	5
30.1478	30.2529	30.1036	30.1213	30.1276	30.5096	30.8997	30.8454	30.7384	30.8337	30.6837	31.0156				By MS/MS	By MS/MS	By MS/MS	By MS/MS	By MS/MS	By MS/MS	By MS/MS	By MS/MS	By MS/MS	By MS/MS	By MS/MS	By MS/MS	+	Gluc_SFuc	18	18	18	65.1	65.1	65.1	41.567	0	184.37	13973000000	186	15	14	14	15	14	16	15	15	15	13
27.3864	27.666	27.4324	27.6461	27.7355	27.5064	27.9237	28.1112	28.2178	28.0638	27.9515	28.2465				By MS/MS	By MS/MS	By MS/MS	By MS/MS	By MS/MS	By MS/MS	By MS/MS	By MS/MS	By MS/MS	By MS/MS	By MS/MS	By MS/MS			10	10	10	62.2	62.2	62.2	26.713	0	75.496	3607000000	70	7	4	7	7	4	8	8	7	7	8
28.2584	28.2273	28.3439	28.3784	28.4054	28.4716	28.2666	28.483	28.1544	28.2902	28.258	28.25				By MS/MS	By MS/MS	By MS/MS	By MS/MS	By MS/MS	By MS/MS	By MS/MS	By MS/MS	By MS/MS	By MS/MS	By MS/MS	By MS/MS			14	14	14	64.5	64.5	64.5	33.774	0	153.61	6715900000	159	12	12	12	11	13	13	12	11	12	12
27.817	28.0634	28.2655	27.7553	27.4503	28.2236	28.2603	28.4001	28.1824	28.3366	27.7533	28.1233				By MS/MS	By MS/MS	By MS/MS	By MS/MS	By MS/MS	By MS/MS	By MS/MS	By MS/MS	By MS/MS	By MS/MS	By MS/MS	By MS/MS			14	14	14	58.3	58.3	58.3	37.264	0	196.09	7854900000	179	12	12	12	12	10	13	11	12	11	11
30.989	31.1994	30.9766	30.99	30.9005	31.164	30.8501	31.0223	30.8809	30.9667	30.8113	30.7744				By MS/MS	By MS/MS	By MS/MS	By MS/MS	By MS/MS	By MS/MS	By MS/MS	By MS/MS	By MS/MS	By MS/MS	By MS/MS	By MS/MS			12	12	12	73.6	73.6	73.6	22.926	0	323.31	48790000000	367	12	12	12	12	12	12	12	11	12	12
29.3826	28.936	29.9971	28.7216	28.7007	26.9895	29.7128	28.8562	29.5101	29.1708	29.1666	29.1895				By MS/MS	By MS/MS	By MS/MS	By MS/MS	By MS/MS	By MS/MS	By MS/MS	By MS/MS	By MS/MS	By MS/MS	By MS/MS	By MS/MS			2	2	2	54	54	54	5.6194	0	111.74	9010200000	106	2	2	2	2	2	2	2	2	2	2
28.5528	28.5796	28.6768	28.6898	28.4709	28.5963	29.0892	29.0432	29.0964	29.05	29.1031	29.0995				By MS/MS	By MS/MS	By MS/MS	By MS/MS	By MS/MS	By MS/MS	By MS/MS	By MS/MS	By MS/MS	By MS/MS	By MS/MS	By MS/MS			20	20	20	49	49	49	59.893	0	185.21	7327900000	186	14	15	14	16	15	17	17	15	17	15
31.6154	31.7537	31.4802	31.7756	31.9841	31.8247	32.236	32.2912	32.2767	32.4908	32.1807	32.272				By MS/MS	By MS/MS	By MS/MS	By MS/MS	By MS/MS	By MS/MS	By MS/MS	By MS/MS	By MS/MS	By MS/MS	By MS/MS	By MS/MS	+	Gluc_SFuc	27	27	27	59.4	59.4	59.4	52.098	0	323.31	75137000000	574	22	22	22	21	21	25	25	25	26	25
26.1297	26.0348	25.9699	25.962	25.7008	26.0065	25.9991	25.6917	24.0263	26.1157	25.1717	25.7372				By MS/MS	By MS/MS	By MS/MS	By MS/MS	By MS/MS	By MS/MS	By MS/MS	By MS/MS	By MS/MS	By MS/MS	By MS/MS	By MS/MS			7	7	7	34.1	34.1	34.1	24.863	0	28.871	681190000	20	4	4	5	4	3	5	3	3	1	2
29.512	29.3142	29.1154	29.7664	29.7182	29.5114	29.7934	29.9937	29.8223	29.8397	29.9285	29.6526				By MS/MS	By MS/MS	By MS/MS	By MS/MS	By MS/MS	By MS/MS	By MS/MS	By MS/MS	By MS/MS	By MS/MS	By MS/MS	By MS/MS			3	3	3	33.9	33.9	33.9	12.052	0	62.312	6722600000	44	2	2	2	3	2	2	2	3	3	2
28.715	28.7051	28.549	28.7009	28.8751	28.2831	29.6289	29.6144	29.7734	30.0208	29.7055	29.9502				By MS/MS	By MS/MS	By MS/MS	By MS/MS	By MS/MS	By MS/MS	By MS/MS	By MS/MS	By MS/MS	By MS/MS	By MS/MS	By MS/MS	+	Gluc_SFuc	4	4	4	37.9	37.9	37.9	9.9302	0	24.581	5389600000	42	2	3	3	3	3	3	2	3	3	3
26.2461	26.6209	26.3954	26.4399	26.4589	26.6564	26.3891	26.4244	26.3786	26.8662	26.5826	26.6919				By MS/MS	By MS/MS	By MS/MS	By MS/MS	By MS/MS	By MS/MS	By MS/MS	By MS/MS	By MS/MS	By MS/MS	By MS/MS	By MS/MS			14	14	14	21.7	21.7	21.7	87.628	0	48.581	1963600000	95	9	10	10	9	11	9	12	11	11	11
26.8051	26.8946	26.773	26.3326	26.5361	27.1882	27.4181	27.7091	27.5373	27.6003	27.4819	27.6917				By MS/MS	By MS/MS	By MS/MS	By MS/MS	By MS/MS	By MS/MS	By MS/MS	By MS/MS	By MS/MS	By MS/MS	By MS/MS	By MS/MS	+	Gluc_SFuc	8	8	8	30.4	30.4	30.4	28.933	0	37.025	2203000000	75	5	5	5	7	5	8	7	7	7	7
28.207	28.1365	28.0529	27.819	27.899	28.1553	28.2058	28.4038	28.3321	28.3674	28.2198	28.3404				By MS/MS	By MS/MS	By MS/MS	By MS/MS	By MS/MS	By MS/MS	By MS/MS	By MS/MS	By MS/MS	By MS/MS	By MS/MS	By MS/MS			19	19	19	45.6	45.6	45.6	56.917	0	203.12	9490800000	265	19	17	17	16	13	16	17	16	16	18
30.1802	30.0906	29.8418	30.2773	30.2829	29.9852	29.9174	29.9657	30.0333	29.905	30.1344	29.9962				By MS/MS	By MS/MS	By MS/MS	By MS/MS	By MS/MS	By MS/MS	By MS/MS	By MS/MS	By MS/MS	By MS/MS	By MS/MS	By MS/MS			17	17	17	58	58	58	41.017	0	323.31	23938000000	278	17	14	15	15	15	15	16	15	17	16
31.587	31.4338	31.3477	31.4578	31.5152	31.4442	31.5507	31.381	31.4575	31.5236	31.5013	31.4475				By MS/MS	By MS/MS	By MS/MS	By MS/MS	By MS/MS	By MS/MS	By MS/MS	By MS/MS	By MS/MS	By MS/MS	By MS/MS	By MS/MS			15	15	15	54.3	54.3	54.3	36.306	0	323.31	69628000000	637	15	14	14	13	14	14	14	15	14	14
26.3639	26.3098	26.4079	25.9354	26.268	26.4143	24.8521	25.5784	25.2623	24.976	25.1885	25.2452				By MS/MS	By MS/MS	By MS/MS	By MS/MS	By MS/MS	By MS/MS	By MS/MS	By MS/MS	By MS/MS	By MS/MS	By MS/MS	By MS/MS	+	Gluc_SFuc	7	7	7	51.8	51.8	51.8	21.472	0	107.69	1281900000	49	6	7	6	6	6	6	4	4	4	4
32.6002	32.9663	33.0103	32.7579	32.807	32.8961	32.0401	32.0864	31.9635	31.4908	31.9507	31.7661				By MS/MS	By MS/MS	By MS/MS	By MS/MS	By MS/MS	By MS/MS	By MS/MS	By MS/MS	By MS/MS	By MS/MS	By MS/MS	By MS/MS	+	Gluc_SFuc	3	3	3	45.6	45.6	45.6	9.4937	0	168.83	56561000000	221	3	3	3	3	3	3	3	3	3	3
32.5279	32.8311	32.4881	32.3794	32.5564	32.9418	31.8469	31.6957	31.8713	31.9522	31.9438	32.1163				By MS/MS	By MS/MS	By MS/MS	By MS/MS	By MS/MS	By MS/MS	By MS/MS	By MS/MS	By MS/MS	By MS/MS	By MS/MS	By MS/MS	+	Gluc_SFuc	8	8	8	32.9	32.9	32.9	15.887	0	54.398	48946000000	167	8	8	8	8	8	7	8	6	7	7
26.0108	25.9363	26.2541	25.9099	25.8949	26.4328	25.604	25.9252	25.9013	26.1741	26.0485	25.9757				By MS/MS	By MS/MS	By MS/MS	By MS/MS	By MS/MS	By MS/MS	By MS/MS	By MS/MS	By MS/MS	By MS/MS	By MS/MS	By MS/MS			5	5	5	9.1	9.1	9.1	66.325	0	11.233	733410000	29	4	4	4	4	3	5	4	4	4	4
33.2154	33.2145	33.0975	33.7073	33.2186	32.7545	33.1026	33.49	33.0974	33.1323	33.1595	33.8129				By MS/MS	By MS/MS	By MS/MS	By MS/MS	By MS/MS	By MS/MS	By MS/MS	By MS/MS	By MS/MS	By MS/MS	By MS/MS	By MS/MS			14	14	14	67.2	67.2	67.2	36.309	0	323.31	152000000000	517	13	12	13	12	12	11	13	13	13	12
26.097	25.7069	26.3633	26.6687	26.0905	23.5034	26.5146	26.7507	26.2981	27.03	26.7878	27.572				By MS/MS	By MS/MS	By MS/MS	By MS/MS	By MS/MS	By MS/MS	By MS/MS	By MS/MS	By MS/MS	By MS/MS	By MS/MS	By MS/MS	+	Gluc_SFuc	6	6	6	60.4	60.4	60.4	12.514	0	25.731	864730000	45	4	4	4	3	6	2	3	3	5	4
27.2162	27.275	27.2376	27.5701	27.7548	27.5019	27.1642	27.4675	27.2911	27.1623	27.4492	27.6609				By MS/MS	By MS/MS	By MS/MS	By MS/MS	By MS/MS	By MS/MS	By MS/MS	By MS/MS	By MS/MS	By MS/MS	By MS/MS	By MS/MS			12	12	12	41.1	41.1	41.1	33.962	0	52.966	3654400000	109	10	9	8	11	11	12	10	7	8	8
27.2374	27.434	27.2725	27.2299	27.2377	27.1518	27.6007	27.4023	27.355	27.1272	26.9954	27.2227				By MS/MS	By MS/MS	By MS/MS	By MS/MS	By MS/MS	By MS/MS	By MS/MS	By MS/MS	By MS/MS	By MS/MS	By MS/MS	By MS/MS			9	9	9	53.3	53.3	53.3	24.839	0	164.87	3234400000	98	8	6	6	9	7	8	8	7	9	5
28.8016	29.0149	29.0364	28.9734	29.1371	29.2519	29.127	29.2014	29.1364	29.2756	29.1767	29.1672				By MS/MS	By MS/MS	By MS/MS	By MS/MS	By MS/MS	By MS/MS	By MS/MS	By MS/MS	By MS/MS	By MS/MS	By MS/MS	By MS/MS			13	13	13	48.1	48.1	48.1	29.742	0	165.43	10914000000	149	12	12	13	13	11	11	13	12	13	13
27.7102	27.4924	27.622	27.9225	27.9598	27.7157	28.3467	28.096	28.6486	28.4977	28.2893	28.3425				By MS/MS	By MS/MS	By MS/MS	By MS/MS	By MS/MS	By MS/MS	By MS/MS	By MS/MS	By MS/MS	By MS/MS	By MS/MS	By MS/MS	+	Gluc_SFuc	7	7	7	58	58	58	17.206	0	94.19	3329500000	97	6	4	4	7	7	4	7	7	7	7
28.9252	29.2523	29.1448	29.1767	28.8714	29.5476	29.2623	29.2136	29.3141	28.904	29.0859	29.378				By MS/MS	By MS/MS	By MS/MS	By MS/MS	By MS/MS	By MS/MS	By MS/MS	By MS/MS	By MS/MS	By MS/MS	By MS/MS	By MS/MS			9	9	9	55.7	55.7	55.7	26.359	0	276.12	13564000000	183	8	6	8	9	8	8	8	8	8	7
26.456	26.5127	27.1078	26.0963	23.9142	26.7054	26.4675	25.9299	26.3647	26.1998	26.2838	24.9638				By MS/MS	By MS/MS	By MS/MS	By MS/MS	By matching	By MS/MS	By MS/MS	By MS/MS	By MS/MS	By MS/MS	By MS/MS	By MS/MS			5	5	5	32.5	32.5	32.5	28.445	0	24.301	799860000	24	3	3	4	3	1	4	3	3	3	2
30.5056	30.5834	30.4582	30.5234	30.5455	30.7164	30.8082	30.9791	30.7502	30.7092	30.7748	30.6446				By MS/MS	By MS/MS	By MS/MS	By MS/MS	By MS/MS	By MS/MS	By MS/MS	By MS/MS	By MS/MS	By MS/MS	By MS/MS	By MS/MS			23	23	23	49.1	49.1	49.1	68.342	0	323.31	24360000000	292	19	19	18	18	20	18	19	19	20	19
30.1441	30.3144	30.2756	30.1475	30.1924	30.4151	30.3903	30.4232	30.4458	30.5314	30.4683	30.4943				By MS/MS	By MS/MS	By MS/MS	By MS/MS	By MS/MS	By MS/MS	By MS/MS	By MS/MS	By MS/MS	By MS/MS	By MS/MS	By MS/MS			20	20	20	54.7	54.7	54.7	60.673	0	323.31	44733000000	462	16	17	18	18	18	18	17	16	17	17
29.837	30.3487	30.1724	30.2078	30.3541	30.5593	30.2509	30.3164	30.1342	30.3241	30.3282	30.3984				By MS/MS	By MS/MS	By MS/MS	By MS/MS	By MS/MS	By MS/MS	By MS/MS	By MS/MS	By MS/MS	By MS/MS	By MS/MS	By MS/MS			12	12	12	73.7	73.7	73.7	17.507	0	323.31	19040000000	182	10	11	11	11	10	11	11	11	10	11
26.8734	27.4077	27.3349	26.8711	27.1714	27.5771	27.7657	27.6158	27.4623	27.6154	27.1648	27.4982				By MS/MS	By MS/MS	By MS/MS	By MS/MS	By MS/MS	By MS/MS	By MS/MS	By MS/MS	By MS/MS	By MS/MS	By MS/MS	By MS/MS			6	6	6	25.2	25.2	25.2	33.563	0	70.36	2442100000	58	4	4	4	6	5	5	4	5	5	3
30.1603	30.1702	29.8592	30.1907	30.4193	29.9858	30.1759	30.1672	30.1374	30.3015	30.2967	30.2082				By MS/MS	By MS/MS	By MS/MS	By MS/MS	By MS/MS	By MS/MS	By MS/MS	By MS/MS	By MS/MS	By MS/MS	By MS/MS	By MS/MS			20	20	20	86.4	86.4	86.4	28.599	0	323.31	37605000000	368	16	17	19	17	17	20	16	18	18	16
27.5965	28.1001	27.899	27.6391	27.7389	27.9117	28.1923	28.5325	28.3277	28.61	28.237	28.4776				By MS/MS	By MS/MS	By MS/MS	By MS/MS	By MS/MS	By MS/MS	By MS/MS	By MS/MS	By MS/MS	By MS/MS	By MS/MS	By MS/MS	+	Gluc_SFuc	9	9	9	38.7	38.7	38.7	29.471	0	103.56	5514200000	102	9	8	8	9	8	9	9	8	9	8
29.9781	30.2172	30.0518	29.8285	29.7227	30.1245	29.7791	30.0206	29.7028	30.041	29.9459	29.8341				By MS/MS	By MS/MS	By MS/MS	By MS/MS	By MS/MS	By MS/MS	By MS/MS	By MS/MS	By MS/MS	By MS/MS	By MS/MS	By MS/MS			14	14	12	58.4	58.4	49.7	32.409	0	250.38	26230000000	220	12	11	12	12	11	14	12	11	9	11
29.9205	30.0381	29.9946	29.8002	29.8578	30.0648	29.6022	29.7195	29.5563	29.4315	29.5767	29.5494				By MS/MS	By MS/MS	By MS/MS	By MS/MS	By MS/MS	By MS/MS	By MS/MS	By MS/MS	By MS/MS	By MS/MS	By MS/MS	By MS/MS			10	10	10	56.7	56.7	56.7	35.421	0	185.51	17153000000	147	8	6	9	10	8	8	7	6	7	6
27.6172	27.9602	27.9476	27.4595	27.8978	27.9699	28.3188	28.3193	28.2029	28.3266	28.1397	28.2697				By MS/MS	By MS/MS	By MS/MS	By MS/MS	By MS/MS	By MS/MS	By MS/MS	By MS/MS	By MS/MS	By MS/MS	By MS/MS	By MS/MS			8	8	8	27.6	27.6	27.6	42.115	0	100.31	2549000000	62	6	7	6	7	6	8	7	6	6	6
26.492	26.4194	26.5246	26.4016	26.1906	26.7898	26.6234	26.4812	26.4805	26.7588	26.6113	26.4311				By MS/MS	By MS/MS	By MS/MS	By MS/MS	By MS/MS	By MS/MS	By MS/MS	By MS/MS	By MS/MS	By MS/MS	By MS/MS	By MS/MS			14	14	14	50.6	50.6	50.6	40.356	0	57.646	2162700000	89	10	9	11	10	9	11	11	8	10	9
28.1465	28.3567	28.389	27.8244	28.1352	28.3175	28.4661	28.7461	28.5577	28.5712	28.2139	28.5348				By MS/MS	By MS/MS	By MS/MS	By MS/MS	By MS/MS	By MS/MS	By MS/MS	By MS/MS	By MS/MS	By MS/MS	By MS/MS	By MS/MS			12	12	12	23.9	23.9	23.9	64.37	0	111.45	4196600000	91	9	9	10	10	10	10	8	8	9	9
29.1947	29.2438	29.335	29.4401	29.4226	29.256	29.3836	29.5411	29.3749	29.2987	29.331	29.3899				By MS/MS	By MS/MS	By MS/MS	By MS/MS	By MS/MS	By MS/MS	By MS/MS	By MS/MS	By MS/MS	By MS/MS	By MS/MS	By MS/MS			20	20	20	62.7	62.7	62.7	53.734	0	266.22	12634000000	195	14	15	14	16	14	15	17	15	15	12
27.2451	27.418	27.0886	27.3296	27.6212	27.2355	27.6786	27.6879	27.5363	27.696	27.7049	27.6048				By MS/MS	By MS/MS	By MS/MS	By MS/MS	By MS/MS	By MS/MS	By MS/MS	By MS/MS	By MS/MS	By MS/MS	By MS/MS	By MS/MS			16	16	16	45	45	45	54.512	0	279.64	5017000000	161	12	13	10	14	12	12	14	16	13	11
30.6048	30.42	30.4854	30.7341	30.3661	30.1122	30.2107	30.2542	30.2043	30.1102	29.9618	30.124				By MS/MS	By MS/MS	By MS/MS	By MS/MS	By MS/MS	By MS/MS	By MS/MS	By MS/MS	By MS/MS	By MS/MS	By MS/MS	By MS/MS			17	17	17	45.7	45.7	45.7	60.566	0	323.31	16741000000	179	10	12	14	11	12	14	11	13	12	13
26.208	26.1488	25.8658	25.8839	25.8967	25.978	26.3653	26.5127	26.3257	26.6499	26.7138	26.3057				By MS/MS	By MS/MS	By MS/MS	By MS/MS	By MS/MS	By MS/MS	By MS/MS	By MS/MS	By MS/MS	By MS/MS	By MS/MS	By MS/MS			5	5	5	18.1	18.1	18.1	38.565	0	23.411	697880000	25	3	2	4	4	4	4	3	2	5	3
29.8568	28.3677	28.7987	29.4342	28.9408	29.0961	28.9254	28.4001	28.5067	28.2433	28.7171	28.6557				By MS/MS	By MS/MS	By MS/MS	By MS/MS	By MS/MS	By MS/MS	By MS/MS	By MS/MS	By MS/MS	By MS/MS	By MS/MS	By MS/MS			8	8	8	33	33	33	31.093	0	82.614	6321700000	87	4	6	5	6	3	7	6	5	5	5
31.1707	31.4325	31.3358	31.106	31.2943	31.4281	30.9494	30.7429	30.6905	30.645	31.4632	31.2951				By MS/MS	By MS/MS	By MS/MS	By MS/MS	By MS/MS	By MS/MS	By MS/MS	By MS/MS	By MS/MS	By MS/MS	By MS/MS	By MS/MS			67	67	67	55.3	55.3	55.3	166.15	0	323.31	104090000000	912	60	56	56	55	54	62	56	52	54	53
30.0022	30.1846	29.9607	29.9002	29.9077	30.0967	30.524	30.2725	30.3066	30.4546	30.9677	31.0095				By MS/MS	By MS/MS	By MS/MS	By MS/MS	By MS/MS	By MS/MS	By MS/MS	By MS/MS	By MS/MS	By MS/MS	By MS/MS	By MS/MS	+	Gluc_SFuc	12	12	12	53.2	53.2	53.2	27.575	0	323.31	18559000000	213	11	11	11	11	10	10	12	12	12	11
29.0611	29.0473	28.9863	29.0233	29.2413	29.1333	28.696	28.1084	28.3567	28.3096	29.3494	28.991				By MS/MS	By MS/MS	By MS/MS	By MS/MS	By MS/MS	By MS/MS	By MS/MS	By MS/MS	By MS/MS	By MS/MS	By MS/MS	By MS/MS			20	20	20	57.7	57.7	57.7	52.33	0	323.31	14151000000	234	19	18	17	17	18	17	18	16	15	16
30.4346	30.4339	30.3758	30.66	30.1872	30.2889	30.6408	30.6755	30.6734	30.6555	30.4712	30.491				By MS/MS	By MS/MS	By MS/MS	By MS/MS	By MS/MS	By MS/MS	By MS/MS	By MS/MS	By MS/MS	By MS/MS	By MS/MS	By MS/MS			15	15	15	67.1	67.1	67.1	35.774	0	323.31	37890000000	268	14	12	14	14	13	13	13	12	13	13
26.2209	26.3225	26.4829	26.1569	25.9752	26.5739	26.7307	26.7123	26.4611	26.8023	26.1376	26.4733				By MS/MS	By MS/MS	By MS/MS	By MS/MS	By MS/MS	By MS/MS	By MS/MS	By MS/MS	By MS/MS	By MS/MS	By MS/MS	By MS/MS			7	7	7	34.8	34.8	34.8	32.484	0	43.662	1348300000	55	7	6	6	5	6	6	6	6	7	6
29.3353	28.5923	28.4378	29.3863	28.8874	28.476	28.7082	28.7581	28.7274	28.5455	28.9527	28.4453				By MS/MS	By MS/MS	By MS/MS	By MS/MS	By MS/MS	By MS/MS	By MS/MS	By MS/MS	By MS/MS	By MS/MS	By MS/MS	By MS/MS			4	4	4	63	63	63	15.046	0	93.727	4161000000	38	4	3	3	3	2	2	3	3	2	2
30.1378	30.2548	30.2363	29.9592	29.8586	30.4345	29.8328	30.0594	29.9273	29.888	29.7066	29.7882				By MS/MS	By MS/MS	By MS/MS	By MS/MS	By MS/MS	By MS/MS	By MS/MS	By MS/MS	By MS/MS	By MS/MS	By MS/MS	By MS/MS			26	26	26	82.3	82.3	82.3	48.793	0	323.31	44510000000	522	25	23	22	23	21	25	23	21	22	22
27.1475	27.1449	27.2465	27.094	27.2364	27.3796	27.9606	28.1021	28.0945	28.2249	28.0525	27.8373				By MS/MS	By MS/MS	By MS/MS	By MS/MS	By MS/MS	By MS/MS	By MS/MS	By MS/MS	By MS/MS	By MS/MS	By MS/MS	By MS/MS	+	Gluc_SFuc	9	9	9	34.6	34.6	34.6	36.45	0	88.646	2867400000	80	7	5	6	6	6	6	7	7	5	7
28.1276	28.2359	28.1069	28.0721	28.1897	28.1569	28.6619	28.7826	28.6452	28.7611	28.5282	28.7551				By MS/MS	By MS/MS	By MS/MS	By MS/MS	By MS/MS	By MS/MS	By MS/MS	By MS/MS	By MS/MS	By MS/MS	By MS/MS	By MS/MS	+	Gluc_SFuc	24	24	24	39.1	39.1	39.1	82.997	0	271	10362000000	266	19	21	22	20	21	21	20	21	20	20
26.7803	27.795	27.0532	26.5013	26.7464	26.803	26.1233	26.104	26.0423	26.0473	26.4658	25.8998				By MS/MS	By MS/MS	By MS/MS	By MS/MS	By MS/MS	By MS/MS	By MS/MS	By MS/MS	By MS/MS	By MS/MS	By MS/MS	By MS/MS	+	Gluc_SFuc	6	6	6	29.7	29.7	29.7	23.791	0	65.716	1473400000	58	5	3	3	2	5	4	2	2	4	2
28.2539	28.5943	28.6587	28.3817	28.4018	28.3571	29.2307	29.0163	29.395	29.4027	29.3853	29.4397				By MS/MS	By MS/MS	By MS/MS	By MS/MS	By MS/MS	By MS/MS	By MS/MS	By MS/MS	By MS/MS	By MS/MS	By MS/MS	By MS/MS	+	Gluc_SFuc	7	7	7	55.6	55.6	55.6	17.32	0	221.75	8462900000	144	6	6	5	6	6	6	7	7	6	7
28.9745	28.2466	29.0688	28.8268	28.4822	28.3874	29.2434	28.9126	28.9374	28.5882	29.3125	28.7791				By MS/MS	By MS/MS	By MS/MS	By MS/MS	By MS/MS	By MS/MS	By MS/MS	By MS/MS	By MS/MS	By MS/MS	By MS/MS	By MS/MS			8	8	8	60.1	60.1	60.1	16.3	0	158.3	7253100000	139	8	8	8	7	7	7	8	8	7	8
27.8501	28.1091	27.8805	27.6227	27.7177	28.172	28.9514	29.0596	28.8522	29.0586	28.702	28.7037				By MS/MS	By MS/MS	By MS/MS	By MS/MS	By MS/MS	By MS/MS	By MS/MS	By MS/MS	By MS/MS	By MS/MS	By MS/MS	By MS/MS	+	Gluc_SFuc	23	23	23	39.7	39.7	39.7	75.408	0	206.27	14740000000	286	18	19	19	18	21	21	18	19	20	19
27.3566	26.0707	27.2654	25.9149	28.2353	28.0362	26.2239	25.9893	26.0514	26.1343	24.4335	25.8425				By MS/MS	By MS/MS	By MS/MS	By MS/MS	By MS/MS	By MS/MS	By MS/MS	By MS/MS	By MS/MS	By MS/MS	By MS/MS	By MS/MS	+	Gluc_SFuc	6	6	6	31	31	31	32.082	0	73.077	1040500000	38	3	4	3	2	4	5	4	3	3	2
27.9615	27.8794	27.9095	28.2194	28.3366	28.1528	28.0107	27.8968	27.8709	28.0313	28.2141	27.9905				By MS/MS	By MS/MS	By MS/MS	By MS/MS	By MS/MS	By MS/MS	By MS/MS	By MS/MS	By MS/MS	By MS/MS	By MS/MS	By MS/MS			15	15	15	35	35	35	67.928	0	323.31	7843000000	182	13	14	15	15	15	13	13	12	14	13
27.46	27.6566	27.7219	27.4105	27.7147	27.9811	28.617	28.8902	28.658	28.6979	28.3607	28.7675				By MS/MS	By MS/MS	By MS/MS	By MS/MS	By MS/MS	By MS/MS	By MS/MS	By MS/MS	By MS/MS	By MS/MS	By MS/MS	By MS/MS	+	Gluc_SFuc	10	10	10	46	46	46	27.914	0	69.013	3807600000	82	9	9	9	9	7	7	9	8	9	7
27.6387	27.9488	28.0187	27.2123	27.4022	27.6274	28.0137	28.4815	28.0445	28.3964	27.9629	28.0167				By MS/MS	By MS/MS	By MS/MS	By MS/MS	By MS/MS	By MS/MS	By MS/MS	By MS/MS	By MS/MS	By MS/MS	By MS/MS	By MS/MS			10	10	10	65.3	65.3	65.3	23.263	0	64.182	4413100000	118	10	7	8	10	8	9	9	6	9	7
28.7414	28.6599	28.4982	28.7142	28.8247	28.4862	28.6059	28.5959	28.6265	28.7306	28.8069	28.7136				By MS/MS	By MS/MS	By MS/MS	By MS/MS	By MS/MS	By MS/MS	By MS/MS	By MS/MS	By MS/MS	By MS/MS	By MS/MS	By MS/MS			14	14	14	61.2	61.2	61.2	32.475	0	284.02	8542300000	174	12	12	12	12	11	13	11	11	12	11
29.4261	29.4409	29.468	29.3998	29.6351	29.7459	30.1507	30.3992	30.2233	30.3914	30.0338	30.3078				By MS/MS	By MS/MS	By MS/MS	By MS/MS	By MS/MS	By MS/MS	By MS/MS	By MS/MS	By MS/MS	By MS/MS	By MS/MS	By MS/MS	+	Gluc_SFuc	8	8	8	64	64	64	19.458	0	93.885	11837000000	114	7	8	6	5	6	7	7	7	7	7
27.0707	27.2161	27.1357	27.2738	27.0882	27.2804	27.4367	27.4022	27.3542	27.5343	27.5508	27.4654				By MS/MS	By MS/MS	By MS/MS	By MS/MS	By MS/MS	By MS/MS	By MS/MS	By MS/MS	By MS/MS	By MS/MS	By MS/MS	By MS/MS			21	21	21	39.5	39.5	39.5	80.265	0	193.09	3571500000	136	14	15	12	18	13	14	16	16	16	12
28.8058	28.8803	28.93	28.7528	28.4451	28.9396	28.7584	28.9803	28.7401	28.5454	28.5754	29.0733				By MS/MS	By MS/MS	By MS/MS	By MS/MS	By MS/MS	By MS/MS	By MS/MS	By MS/MS	By MS/MS	By MS/MS	By MS/MS	By MS/MS			7	7	7	42.7	42.7	42.7	27.444	0	200.33	7998400000	119	6	4	5	5	4	5	5	6	6	5
29.8321	30.1605	29.8234	29.5075	29.5315	29.9051	30.1781	29.7929	29.6962	29.6996	29.882	29.6549				By MS/MS	By MS/MS	By MS/MS	By MS/MS	By MS/MS	By MS/MS	By MS/MS	By MS/MS	By MS/MS	By MS/MS	By MS/MS	By MS/MS			5	5	5	23.5	23.5	23.5	24.951	0	44.406	6764500000	54	4	4	5	4	4	5	4	4	4	5
28.716	28.7788	28.8731	28.8529	28.9652	28.8266	28.852	28.9044	28.9198	28.9315	28.9538	28.996				By MS/MS	By MS/MS	By MS/MS	By MS/MS	By MS/MS	By MS/MS	By MS/MS	By MS/MS	By MS/MS	By MS/MS	By MS/MS	By MS/MS			36	36	36	35.6	35.6	35.6	135.61	0	323.31	15397000000	394	29	32	29	33	30	29	31	29	32	32
28.1725	28.4849	28.4245	28.3457	28.2154	28.5335	28.3811	28.0859	28.3206	28.3775	28.2655	28.3308				By MS/MS	By MS/MS	By MS/MS	By MS/MS	By MS/MS	By MS/MS	By MS/MS	By MS/MS	By MS/MS	By MS/MS	By MS/MS	By MS/MS			17	17	17	44.1	44.1	44.1	61.583	0	323.31	11284000000	229	16	14	13	16	14	15	15	13	15	14
28.6766	28.8999	28.8866	28.8005	28.437	29.0007	28.4797	28.6603	28.4455	28.5684	28.3036	28.2828				By MS/MS	By MS/MS	By MS/MS	By MS/MS	By MS/MS	By MS/MS	By MS/MS	By MS/MS	By MS/MS	By MS/MS	By MS/MS	By MS/MS			19	19	19	51.3	51.3	51.3	40.685	0	127.64	10654000000	201	16	16	14	16	13	17	15	13	14	15
28.2155	28.2599	28.0111	28.5242	28.6518	28.6521	28.9515	28.8563	29.0606	29.2516	28.9204	28.9642				By MS/MS	By MS/MS	By MS/MS	By MS/MS	By MS/MS	By MS/MS	By MS/MS	By MS/MS	By MS/MS	By MS/MS	By MS/MS	By MS/MS	+	Gluc_SFuc	17	17	17	35.1	35.1	35.1	72.085	0	131.6	7425700000	145	12	12	14	14	14	13	15	14	15	11
26.7633	27.0886	27.0986	26.9118	26.9573	26.951	27.3961	27.4623	27.5654	27.3324	27.5226	27.6306				By MS/MS	By MS/MS	By MS/MS	By MS/MS	By MS/MS	By MS/MS	By MS/MS	By MS/MS	By MS/MS	By MS/MS	By MS/MS	By MS/MS			8	8	8	27.9	27.9	27.9	47.673	0	93.729	3528500000	133	7	8	7	6	7	6	8	7	8	8
29.1518	29.2203	29.0946	29.2822	29.2859	29.3479	29.4077	29.4972	29.4774	29.4771	29.3259	29.536				By MS/MS	By MS/MS	By MS/MS	By MS/MS	By MS/MS	By MS/MS	By MS/MS	By MS/MS	By MS/MS	By MS/MS	By MS/MS	By MS/MS			15	15	15	71.3	71.3	71.3	34.911	0	305.44	14830000000	259	14	13	14	15	12	13	13	13	14	12
29.0768	29.7782	29.5312	28.9059	29.234	30.0994	30.4968	30.5635	30.4324	30.8979	30.2559	30.6591				By MS/MS	By MS/MS	By MS/MS	By MS/MS	By MS/MS	By MS/MS	By MS/MS	By MS/MS	By MS/MS	By MS/MS	By MS/MS	By MS/MS	+	Gluc_SFuc	6	6	6	38	38	38	16.326	0	52.288	15785000000	135	6	6	6	6	5	6	6	6	6	6
25.9952	24.6493	27.4244	28.0185	24.5273	25.2761	24.1268	25.7647	26.0221	25.5306	23.9955	24.2354				By MS/MS	By matching	By MS/MS	By MS/MS	By MS/MS	By MS/MS	By MS/MS	By MS/MS	By MS/MS	By MS/MS	By MS/MS		+	Gluc_SFuc	3	3	3	51	51	51	11.832	0	56.039	886830000	16	2	1	3	2	2	3	3	2	2	2
31.6927	31.8048	31.6678	31.7694	31.7733	31.9165	32.2476	32.3976	32.1818	32.2164	32.2555	32.297				By MS/MS	By MS/MS	By MS/MS	By MS/MS	By MS/MS	By MS/MS	By MS/MS	By MS/MS	By MS/MS	By MS/MS	By MS/MS	By MS/MS			12	12	11	43.2	43.2	41.2	43.025	0	311.83	34094000000	186	12	12	12	11	11	11	12	12	11	10
26.5916	25.2377	25.0708	24.9121	25.3865	24.3562	24.555	25.1153	24.3896	24.5705	23.581	25.1324				By MS/MS	By MS/MS	By MS/MS	By MS/MS	By MS/MS	By MS/MS	By MS/MS	By MS/MS	By MS/MS	By MS/MS	By MS/MS	By MS/MS	+	Gluc_SFuc	3	3	3	5.1	5.1	5.1	73.912	0	5.1492	293880000	12	2	2	2	2	2	2	2	1	2	2
25.6065	26.0351	26.1654	26.3653	25.782	26.0104	25.9183	26.028	26.0259	25.3731	26.3966	25.9996				By MS/MS	By MS/MS	By MS/MS	By MS/MS	By MS/MS	By MS/MS	By MS/MS	By MS/MS	By MS/MS	By MS/MS	By MS/MS	By MS/MS			5	5	5	40.3	40.3	40.3	21.514	0	133.48	893310000	36	3	4	5	4	3	5	4	5	3	4
27.1467	27.9052	26.9068	27.1847	27.077	25.3138	27.4217	27.4628	27.5961	26.9734	26.8939	24.4452				By MS/MS	By MS/MS	By MS/MS	By MS/MS	By MS/MS	By MS/MS	By MS/MS	By MS/MS	By MS/MS	By MS/MS	By MS/MS	By matching			3	3	3	21.9	21.9	21.9	21.568	0	9.7077	1077400000	12	3	2	3	3	3	2	2	2	3	3
27.0421	26.5218	26.2992	26.5434	26.7509	26.6812	25.8487	25.9222	26.0668	26.4203	25.9374	25.9183				By MS/MS	By MS/MS	By MS/MS	By MS/MS	By MS/MS	By MS/MS	By MS/MS	By MS/MS	By MS/MS	By MS/MS	By MS/MS	By MS/MS	+	Gluc_SFuc	7	7	7	28	28	28	35.512	0	60.852	1437800000	58	6	7	5	6	6	7	7	5	7	6
29.5222	29.1257	29.2731	29.6558	29.4071	29.4451	29.0596	28.7952	28.9603	28.7354	29.1514	28.9361				By MS/MS	By MS/MS	By MS/MS	By MS/MS	By MS/MS	By MS/MS	By MS/MS	By MS/MS	By MS/MS	By MS/MS	By MS/MS	By MS/MS			13	13	13	67.1	67.1	67.1	36.024	0	323.31	15043000000	202	12	11	10	12	12	12	10	10	12	8
24.509	24.8967	24.9874	24.8614	24.683	24.8999	24.131	25.344	24.5336	24.693	24.1929	25.0328				By MS/MS	By matching	By MS/MS	By MS/MS	By matching	By MS/MS	By MS/MS	By matching	By MS/MS	By matching	By MS/MS	By MS/MS			7	7	7	21.6	21.6	21.6	55.562	0	16.407	371900000	11	4	3	2	6	2	4	2	3	4	1
28.8928	28.9999	29.0453	28.9344	28.8514	29.1594	29.38	29.5417	29.393	29.4124	29.4363	29.3648				By MS/MS	By MS/MS	By MS/MS	By MS/MS	By MS/MS	By MS/MS	By MS/MS	By MS/MS	By MS/MS	By MS/MS	By MS/MS	By MS/MS			25	25	25	77.6	77.6	77.6	50.095	0	323.31	22283000000	407	22	22	21	21	22	21	23	22	23	22
27.8598	28.1581	27.7468	27.7653	27.4327	28.081	28.5671	28.4392	28.6095	28.573	28.3517	28.3271				By MS/MS	By MS/MS	By MS/MS	By MS/MS	By MS/MS	By MS/MS	By MS/MS	By MS/MS	By MS/MS	By MS/MS	By MS/MS	By MS/MS	+	Gluc_SFuc	16	16	16	52.8	52.8	52.8	52.804	0	151.53	6116700000	152	13	12	10	14	13	14	16	16	15	12
27.8566	28.1849	27.7751	27.7452	27.3913	27.8691	28.1117	28.2262	28.3502	28.719	28.0353	28.5296				By MS/MS	By MS/MS	By MS/MS	By MS/MS	By MS/MS	By MS/MS	By MS/MS	By MS/MS	By MS/MS	By MS/MS	By MS/MS	By MS/MS			2	2	2	36.7	36.7	36.7	6.8495	0	37.93	1799300000	31	2	2	2	2	2	2	2	2	2	2
28.2148	28.3314	28.3005	28.3999	28.394	28.5575	29.0241	28.8513	28.8944	28.9625	29.0872	28.8297				By MS/MS	By MS/MS	By MS/MS	By MS/MS	By MS/MS	By MS/MS	By MS/MS	By MS/MS	By MS/MS	By MS/MS	By MS/MS	By MS/MS	+	Gluc_SFuc	27	27	27	50.7	50.7	50.7	78.737	0	323.31	8168100000	209	20	15	17	22	20	17	22	18	21	20
29.0175	29.1399	28.92	29.0181	29.0604	29.2327	29.7687	30.0185	29.9154	29.6583	29.6963	29.9811				By MS/MS	By MS/MS	By MS/MS	By MS/MS	By MS/MS	By MS/MS	By MS/MS	By MS/MS	By MS/MS	By MS/MS	By MS/MS	By MS/MS	+	Gluc_SFuc	14	14	14	37.6	37.6	37.6	49.614	0	223.91	10664000000	157	10	10	11	10	11	9	12	10	11	10
27.8295	28.1243	28.098	27.7562	28.007	28.4035	27.9231	28.0894	27.9376	28.1369	27.884	28.1345				By MS/MS	By MS/MS	By MS/MS	By MS/MS	By MS/MS	By MS/MS	By MS/MS	By MS/MS	By MS/MS	By MS/MS	By MS/MS	By MS/MS			16	16	16	45.6	45.6	45.6	44.471	0	89.416	7388300000	151	13	14	12	14	15	14	11	10	11	12
29.2112	28.9876	29.291	29.0986	29.372	29.8882	28.8159	29.4321	29.3979	29.3518	29.5434	29.8737				By MS/MS	By MS/MS	By MS/MS	By MS/MS	By MS/MS	By MS/MS	By MS/MS	By MS/MS	By MS/MS	By MS/MS	By MS/MS	By MS/MS			5	5	5	50.3	50.3	50.3	15.69	0	42.012	4832000000	68	5	4	5	4	5	5	5	4	5	4
24.6624	25.7335	25.0844	24.6431	26.1176	25.6973	26.3717	24.4397	25.4492	25.0591	25.3945	24.6577				By MS/MS	By MS/MS	By MS/MS	By MS/MS	By MS/MS	By MS/MS	By matching	By MS/MS	By MS/MS	By MS/MS	By matching	By matching			3	3	3	9.7	9.7	9.7	46.328	0	4.5559	217810000	9	1	2	2	2	2	3	2	1	3	1
27.938	28.1072	27.8801	27.8383	28.349	28.0254	28.3235	28.3992	28.4816	28.3088	28.3972	28.3313				By MS/MS	By MS/MS	By MS/MS	By MS/MS	By MS/MS	By MS/MS	By MS/MS	By MS/MS	By MS/MS	By MS/MS	By MS/MS	By MS/MS			29	29	29	38.6	38.6	38.6	96.72	0	126.55	6387900000	195	18	17	18	21	15	21	24	22	22	22
29.6053	29.6559	29.7916	29.5577	29.6126	29.8054	29.1761	29.5856	29.2188	28.6594	29.0655	29.0617				By MS/MS	By MS/MS	By MS/MS	By MS/MS	By MS/MS	By MS/MS	By MS/MS	By MS/MS	By MS/MS	By MS/MS	By MS/MS	By MS/MS			15	15	15	83.5	83.5	83.5	24.05	0	314.26	15232000000	153	11	11	12	11	11	11	10	10	9	9
28.2052	28.6316	28.3446	28.2634	28.386	28.4499	28.0556	28.0555	27.8582	28.0106	27.9859	27.9823				By MS/MS	By MS/MS	By MS/MS	By MS/MS	By MS/MS	By MS/MS	By MS/MS	By MS/MS	By MS/MS	By MS/MS	By MS/MS	By MS/MS			13	13	13	44.9	44.9	44.9	48.821	0	145.38	5082300000	84	9	9	9	9	7	8	8	8	7	6
26.5403	26.7877	27.0013	27.2073	27.3759	26.6902	26.4782	26.7089	26.5885	26.5522	26.1491	26.2711				By MS/MS	By MS/MS	By MS/MS	By MS/MS	By MS/MS	By MS/MS	By MS/MS	By MS/MS	By MS/MS	By MS/MS	By MS/MS	By MS/MS			3	3	3	55.8	55.8	55.8	8.731	0	53.084	784470000	26	3	3	3	3	3	2	3	3	3	3
28.1361	27.8917	27.9355	27.8714	27.7064	27.8261	28.5967	28.3446	28.1754	28.4149	28.2144	28.2691				By MS/MS	By MS/MS	By MS/MS	By MS/MS	By MS/MS	By MS/MS	By MS/MS	By MS/MS	By MS/MS	By MS/MS	By MS/MS	By MS/MS			15	15	15	42.6	42.6	42.6	50.129	0	185.25	5859300000	146	11	11	12	11	9	13	11	12	12	14
[truncated: 1,231 more rows]
[truncated: 9 more columns]
